# Supplementary material for: Quantitative Dissection of the Proximal Ciona brachyury Enhancer
Source: Front Cell Dev Biol. 2022 Jan 21;9:804032. doi: 10.3389/fcell.2021.804032 (PMC8814421; doi:10.3389/fcell.2021.804032)
Supplement: Supplementary file 1 [file Table2.XLSX]

## Sheet: Sheet1
Pairwise comparisons using t tests with pooled SD
	bpFOG	FOXA	ALL
FOXA	0.82	-	-
ALL	0.92	0.82	-
WT	2e-16	2e-16	2e-16
P value adjustment method: hochberg
