# Supplementary material for: Quantitative Dissection of the Proximal Ciona brachyury Enhancer
Source: Front Cell Dev Biol. 2022 Jan 21;9:804032. doi: 10.3389/fcell.2021.804032 (PMC8814421; doi:10.3389/fcell.2021.804032)
Supplement: Supplementary file 2 [file Table3.XLSX]

## Sheet: Sheet1
Pairwise comparisons using t tests with pooled SD
Primary notochord
		T	FoxA	ETS	ZIC	FosJun	ALL	T_FoxA	ZIC_FOS	ETS_FOS	WT
	FoxA	2e-16	-	-	-	-	-	-	-	-	-
	ETS	0.99101	2.8e-13	-	-	-	-	-	-	-	-
	ZIC	7e-14	0.99101	8.8e-11	-	-	-	-	-	-	-
	FosJun	0.99101	1.7e-11	0.99101	4e-09	-	-	-	-	-	-
	ALL	2e-16	0.99101	2e-16	0.28645	5.9e-16	-	-	-	-	-
	T_FoxA	2e-16	0.99101	2e-16	0.28645	5.5e-16	0.99101	-	-	-	-
	ZIC_FOS	1.2e-09	0.35998	4.3e-07	0.99101	9.7e-06	0.00464	0.00464	-	-	-
	ETS_FOS	0.13668	2.7e-08	0.99101	3.3e-06	0.99101	2.8e-12	2.7e-12	0.00185	-	-
	WT	0.99101	2e-16	0.99101	1.8e-14	0.99101	2e-16	2e-16	3.2e-09	0.99101	-
	RBPJ	3.9e-06	0.00549	0.00036	0.11304	0.00422	1.1e-05	1.1e-05	0.99101	0.17916	3.8e-05
Secondary notochord
		T	FoxA	ETS	ZIC	FosJun	ALL	T_FoxA	ZIC_FOS	ETS_FOS	WT
	FoxA	3.6e-06	-	-	-	-	-	-	-	-	-
	ETS	0.23965	4.1e-12	-	-	-	-	-	-	-	-
	ZIC	0.00019	0.70758	7.6e-10	-	-	-	-	-	-	-
	FosJun	1.1e-13	2e-16	1.2e-06	2e-16	-	-	-	-	-	-
	ALL	1.1e-08	0.70758	3e-15	0.70758	2e-16	-	-	-	-	-
	T_FoxA	3.6e-07	0.70758	2.1e-13	0.70758	2e-16	0.70758	-	-	-	-
	ZIC_FOS	0.04574	0.40888	3e-06	0.70758	2e-16	0.02379	0.13731	-	-	-
	ETS_FOS	0.70758	0.00095	0.01098	0.02141	2e-16	9.8e-06	0.00015	0.70758	-	-
	WT	0.70758	7.4e-13	0.70758	5.2e-10	2.9e-15	2e-16	1.6e-14	1.4e-05	0.13335	-
	RBPJ	2.3e-05	0.70758	4.9e-11	0.70758	2e-16	0.70758	0.70758	0.70758	0.0042	1.8e-11
	P value adjustment method: hochberg
