# Supplementary material for: Quantitative Dissection of the Proximal Ciona brachyury Enhancer
Source: Front Cell Dev Biol. 2022 Jan 21;9:804032. doi: 10.3389/fcell.2021.804032 (PMC8814421; doi:10.3389/fcell.2021.804032)
Supplement: Supplementary file 4 [file DataSheet1.ZIP]

Archive with 20 entries (19 files):
- Supl.Data/
- __MACOSX/._Supl.Data
- Supl.Data/Supl_data_4_initial_comparisons_intensity_p-s_separated.xlsx
- __MACOSX/Supl.Data/._Supl_data_4_initial_comparisons_intensity_p-s_separated.xlsx
- Supl.Data/.DS_Store
- __MACOSX/Supl.Data/._.DS_Store
- Supl.Data/~$a mutation enhancer sequences.txt
- __MACOSX/Supl.Data/._~$a mutation enhancer sequences.txt
- Supl.Data/Supl_data_5_baseline_intensity.xlsx
- __MACOSX/Supl.Data/._Supl_data_5_baseline_intensity.xlsx
- Supl.Data/Supl_data_1_Bra_mutated_sequence.fasta
- __MACOSX/Supl.Data/._Supl_data_1_Bra_mutated_sequence.fasta
- Supl.Data/Supl_data_7_Low_ETS_intensity_p-s_separated.xlsx
- __MACOSX/Supl.Data/._Supl_data_7_Low_ETS_intensity_p-s_separated.xlsx
- Supl.Data/Supl_data_2_fimo_result.xlsx
- __MACOSX/Supl.Data/._Supl_data_2_fimo_result.xlsx
- Supl.Data/Supl_data_6_Low_ETS_intensity.xlsx
- __MACOSX/Supl.Data/._Supl_data_6_Low_ETS_intensity.xlsx
- Supl.Data/Supl_data_3_initial_comparisons_intensity.xlsx
- __MACOSX/Supl.Data/._Supl_data_3_initial_comparisons_intensity.xlsx
