# Supplementary material for: Quantitative Dissection of the Proximal Ciona brachyury Enhancer
Source: Front Cell Dev Biol. 2022 Jan 21;9:804032. doi: 10.3389/fcell.2021.804032 (PMC8814421; doi:10.3389/fcell.2021.804032)
Supplement: Supplementary file 4 [file DataSheet1.ZIP › Supl.Data/Supl_data_4_initial_comparisons_intensity_p-s_separated.xlsx]

## Sheet: Sheet1
date		tissue	channel	embryo	plasmid	tissue_channel	Area	Mean	XM	YM	Major	Minor	Angle	R/G ratio	RG ratio/average RG ratio of 2750	average of R/G ratio	STDEV of R/G ratio	primary_ratio/secondary_ratio
21-1-29	2537-1	primary	1	21-1-29-2537-1	2537	primary1	2383.6	23183.5	82.989	46.371	101.866	29.793	14.411	1.83379	1.12607	1.89162	0.637994	2.74328
		primary	2	21-1-29-2537-1	2537	primary2	2383.6	12642.4	75.708	48.718	101.866	29.793	14.411
		secondary	1	21-1-29-2537-1	2537	secondary1	327.159	8150.67	32.744	80.808	24.365	17.097	50.502	0.668467	0.33477	1.62835	0.687466
		secondary	2	21-1-29-2537-1	2537	secondary2	327.159	12193.1	32.716	81.13	24.365	17.097	50.502
21-1-29	2537-2	primary	1	21-1-29-2537-2	2537	primary1	2090.53	47507.6	148.583	54.116	94.261	28.238	169.314	2.74045	1.68282			3.20831
		primary	2	21-1-29-2537-2	2537	primary2	2090.53	17335.7	143.365	52.743	94.261	28.238	169.314
		secondary	1	21-1-29-2537-2	2537	secondary1	291.336	12329.9	184.107	72.087	20.647	17.966	163.446	0.854173	0.427772
		secondary	2	21-1-29-2537-2	2537	secondary2	291.336	14434.9	184.904	72.848	20.647	17.966	163.446
21-1-29	2537-3	primary	1	21-1-29-2537-3	2537	primary1	1795.95	25087.5	74.86	47.066	84.728	26.988	6.93	1.52804	0.938319			0.992983
		primary	2	21-1-29-2537-3	2537	primary2	1795.95	16418.1	73.42	46.821	84.728	26.988	6.93
		secondary	1	21-1-29-2537-3	2537	secondary1	316.278	30421.8	39.68	69.692	23.388	17.218	73.245	1.53884	0.770652
		secondary	2	21-1-29-2537-3	2537	secondary2	316.278	19769.3	39.653	69.908	23.388	17.218	73.245
21-1-29	2537-4	primary	1	21-1-29-2537-4	2537	primary1	2231.95	43903.7	81.546	37.823	99.895	28.448	11.442	2.5354	1.55691			1.74756
		primary	2	21-1-29-2537-4	2537	primary2	2231.95	17316.2	75.36	40.149	99.895	28.448	11.442
		secondary	1	21-1-29-2537-4	2537	secondary1	273.933	30101	33.221	70.733	21.545	16.189	71.291	1.45082	0.726576
		secondary	2	21-1-29-2537-4	2537	secondary2	273.933	20747.5	33.475	70.574	21.545	16.189	71.291
21-1-29	2537-5	primary	1	21-1-29-2537-5	2537	primary1	2336.99	30462	114.88	41.124	109.497	27.175	167.819	2.02404	1.2429			0.804972
		primary	2	21-1-29-2537-5	2537	primary2	2336.99	15050.1	125.099	43.538	109.497	27.175	167.819
		secondary	1	21-1-29-2537-5	2537	secondary1	250.949	51199.4	173.535	73.576	18.2	17.556	60.572	2.51443	1.25923
		secondary	2	21-1-29-2537-5	2537	secondary2	250.949	20362.3	173.659	73.472	18.2	17.556	60.572
21-1-29	2537-6	primary	1	21-1-29-2537-6	2537	primary1	2200.87	26880.1	121.827	36.542	103.579	27.054	170.523	1.76489	1.08377			0.628506
		primary	2	21-1-29-2537-6	2537	primary2	2200.87	15230.4	128.13	37.928	103.579	27.054	170.523
		secondary	1	21-1-29-2537-6	2537	secondary1	268.308	61278.2	178.564	64.253	20.645	16.547	132.393	2.80808	1.40629
		secondary	2	21-1-29-2537-6	2537	secondary2	268.308	21822.1	178.036	64.005	20.645	16.547	132.393
21-1-29	2537-7	primary	1	21-1-29-2537-7	2537	primary1	2010.7	41875.7	134.118	39.88	94.623	27.056	165.65	2.81123	1.72629			1.29318
		primary	2	21-1-29-2537-7	2537	primary2	2010.7	14895.8	133.665	39.983	94.623	27.056	165.65
		secondary	1	21-1-29-2537-7	2537	secondary1	295.487	33521	170.989	71.962	25.74	14.616	134.302	2.1739	1.08869
		secondary	2	21-1-29-2537-7	2537	secondary2	295.487	15419.8	171.04	72.198	25.74	14.616	134.302
21-1-29	2537-8	primary	1	21-1-29-2537-8	2537	primary1	2023.66	11622.1	126.49	47.482	99.822	25.812	162.236	0.881082	0.541045			0.617193
		primary	2	21-1-29-2537-8	2537	primary2	2023.66	13190.7	127.42	47.082	99.822	25.812	162.236
		secondary	1	21-1-29-2537-8	2537	secondary1	303.741	21470.4	165.187	81.831	23.985	16.124	117.14	1.42756	0.714927
		secondary	2	21-1-29-2537-8	2537	secondary2	303.741	15039.9	164.943	81.707	23.985	16.124	117.14
21-1-29	2537-9	primary	1	21-1-29-2537-9	2537	primary1	2250.01	21329.4	68.848	43.946	100.006	28.646	14.636	1.34273	0.82453			0.818227
		primary	2	21-1-29-2537-9	2537	primary2	2250.01	15885.1	67.234	43.27	100.006	28.646	14.636
		secondary	1	21-1-29-2537-9	2537	secondary1	348.952	27130.6	25.269	75.798	24.505	18.131	53.009	1.64103	0.821831
		secondary	2	21-1-29-2537-9	2537	secondary2	348.952	16532.7	25.931	74.569	24.505	18.131	53.009
21-1-29	2537-10	primary	1	21-1-29-2537-10	2537	primary1	2279.67	21028.6	135.772	48.698	106.136	27.348	158.758	1.45451	0.893166			1.2059
		primary	2	21-1-29-2537-10	2537	primary2	2279.67	14457.6	137.349	49.223	106.136	27.348	158.758
		secondary	1	21-1-29-2537-10	2537	secondary1	420.067	17649.8	178.692	80.996	30.38	17.605	119.906	1.20616	0.604048
		secondary	2	21-1-29-2537-10	2537	secondary2	420.067	14633	178.498	81.055	30.38	17.605	119.906
21-1-29	2538-1	primary	1	21-1-29-2538-1	2538	primary1	2207.68	5670.71	120.435	48.951	101.064	27.813	166.441	0.384133	0.235884	0.391139	0.0674459	1.46259
		primary	2	21-1-29-2538-1	2538	primary2	2207.68	14762.4	128.27	50.665	101.064	27.813	166.441
		secondary	1	21-1-29-2538-1	2538	secondary1	449.708	4089.14	170.593	78.147	31.632	18.101	142.107	0.262638	0.13153
		secondary	2	21-1-29-2538-1	2538	secondary2	449.708	15569.5	169.829	77.652	31.632	18.101	142.107
21-1-29	2538-2	primary	1	21-1-29-2538-2	2538	primary1	1944.09	5822.54	131.318	41.724	96.337	25.694	166.544	0.37916	0.23283			1.18579
		primary	2	21-1-29-2538-2	2538	primary2	1944.09	15356.4	132.324	41.863	96.337	25.694	166.544
		secondary	1	21-1-29-2538-2	2538	secondary1	403.238	4507.74	171.329	75.733	30.854	16.64	105.333	0.319753	0.160133
		secondary	2	21-1-29-2538-2	2538	secondary2	403.238	14097.6	171.447	75.084	30.854	16.64	105.333
21-1-29	2538-3	primary	1	21-1-29-2538-3	2538	primary1	1933.03	5560.39	83.371	40.884	96.75	25.439	14.193	0.353941	0.217344			0.962623
		primary	2	21-1-29-2538-3	2538	primary2	1933.03	15709.9	75.337	42.245	96.75	25.439	14.193
		secondary	1	21-1-29-2538-3	2538	secondary1	246.212	7072.54	31.246	71.66	20.335	15.416	56.902	0.367684	0.184137
		secondary	2	21-1-29-2538-3	2538	secondary2	246.212	19235.4	31.417	71.515	20.335	15.416	56.902
21-1-29	2538-4	primary	1	21-1-29-2538-4	2538	primary1	1942.47	3840.74	143.834	40.854	96.447	25.643	169.734	0.280661	0.172345			1.02664
		primary	2	21-1-29-2538-4	2538	primary2	1942.47	13684.6	147.981	41.265	96.447	25.643	169.734
		secondary	1	21-1-29-2538-4	2538	secondary1	332.363	3918.52	194.917	73.273	27.013	15.666	146.838	0.273379	0.136909
		secondary	2	21-1-29-2538-4	2538	secondary2	332.363	14333.7	194.261	73.046	27.013	15.666	146.838
21-1-29	2538-5	primary	1	21-1-29-2538-5	2538	primary1	2141.8	5526.17	80.12	37.182	99.902	27.297	12.806	0.378856	0.232643			1.22611
		primary	2	21-1-29-2538-5	2538	primary2	2141.8	14586.5	74.842	38.506	99.902	27.297	12.806
		secondary	1	21-1-29-2538-5	2538	secondary1	480.317	5246.21	30.057	70.601	32.704	18.7	58.303	0.308989	0.154743
		secondary	2	21-1-29-2538-5	2538	secondary2	480.317	16978.6	30.71	69.543	32.704	18.7	58.303
21-1-29	2538-6	primary	1	21-1-29-2538-6	2538	primary1	2063.53	5498.56	120.886	47.916	97.101	27.058	170.434	0.430485	0.264347			1.11637
		primary	2	21-1-29-2538-6	2538	primary2	2063.53	12772.9	120.957	47.818	97.101	27.058	170.434
		secondary	1	21-1-29-2538-6	2538	secondary1	363.529	4457.8	166.28	71.967	26.813	17.262	147.67	0.385613	0.193116
		secondary	2	21-1-29-2538-6	2538	secondary2	363.529	11560.3	165.786	71.739	26.813	17.262	147.67
21-1-29	2538-7	primary	1	21-1-29-2538-7	2538	primary1	1935.62	5212.94	68.34	44.903	86.72	28.419	21.975	0.370898	0.227757			0.797637
		primary	2	21-1-29-2538-7	2538	primary2	1935.62	14054.9	64.062	46.209	86.72	28.419	21.975
		secondary	1	21-1-29-2538-7	2538	secondary1	362.321	7040.51	33.583	84.035	27.703	16.652	91.149	0.464996	0.232871
		secondary	2	21-1-29-2538-7	2538	secondary2	362.321	15141	33.605	84.058	27.703	16.652	91.149
21-1-29	2538-8	primary	1	21-1-29-2538-8	2538	primary1	1977.14	7579.88	130.986	41.474	98.388	25.586	170.491	0.493765	0.303206			1.21991
		primary	2	21-1-29-2538-8	2538	primary2	1977.14	15351.2	129.949	41.435	98.388	25.586	170.491
		secondary	1	21-1-29-2538-8	2538	secondary1	240.798	5495.26	174.448	67.989	20.25	15.14	128.151	0.404755	0.202702
		secondary	2	21-1-29-2538-8	2538	secondary2	240.798	13576.7	173.758	68.179	20.25	15.14	128.151
21-1-29	2538-9	primary	1	21-1-29-2538-9	2538	primary1	1876.54	4105.86	125.084	40.532	88.355	27.042	167.996	0.339493	0.208472			1.10522
		primary	2	21-1-29-2538-9	2538	primary2	1876.54	12094.1	129.076	41.215	88.355	27.042	167.996
		secondary	1	21-1-29-2538-9	2538	secondary1	425.461	3800.89	166.678	71.693	29.894	18.121	110.26	0.307173	0.153833
		secondary	2	21-1-29-2538-9	2538	secondary2	425.461	12373.7	166.634	71.67	29.894	18.121	110.26
21-1-29	2538-10	primary	1	21-1-29-2538-10	2538	primary1	2192.79	7249.05	119.233	41.048	94.411	29.572	162.135	0.5	0.307034			1.44398
		primary	2	21-1-29-2538-10	2538	primary2	2192.79	14498.1	127.302	43.967	94.411	29.572	162.135
		secondary	1	21-1-29-2538-10	2538	secondary1	338.064	5168.75	168.025	79.98	24.001	17.934	128.656	0.346265	0.17341
		secondary	2	21-1-29-2538-10	2538	secondary2	338.064	14927.2	167.625	79.62	24.001	17.934	128.656
21-1-29	2539-1	primary	1	21-1-29-2539-1	2539	primary1	2190.89	23820.5	72.796	43.666	94.6	29.487	23.573	1.87219	1.14965	1.59825	0.575611	1.39902
		primary	2	21-1-29-2539-1	2539	primary2	2190.89	12723.3	67.607	45.604	94.6	29.487	23.573
		secondary	1	21-1-29-2539-1	2539	secondary1	281.595	16996.4	31.132	80.729	22.17	16.172	66.65	1.33821	0.67018
		secondary	2	21-1-29-2539-1	2539	secondary2	281.595	12700.8	30.379	81.448	22.17	16.172	66.65
21-1-29	2539-2	primary	1	21-1-29-2539-2	2539	primary1	2183.07	23728.4	67.665	41.386	98.489	28.222	17.444	1.53674	0.943661			1.44074
		primary	2	21-1-29-2539-2	2539	primary2	2183.07	15440.8	65.687	41.702	98.489	28.222	17.444
		secondary	1	21-1-29-2539-2	2539	secondary1	255.966	16526.6	29.171	77.146	21.595	15.092	72.862	1.06663	0.534173
		secondary	2	21-1-29-2539-2	2539	secondary2	255.966	15494.2	29.342	77.307	21.595	15.092	72.862
21-1-29	2539-3	primary	1	21-1-29-2539-3	2539	primary1	2190.1	33960.1	124.739	40.968	103.289	26.997	160.694	2.87132	1.76319			1.10092
		primary	2	21-1-29-2539-3	2539	primary2	2190.1	11827.4	131.852	43.57	103.289	26.997	160.694
		secondary	1	21-1-29-2539-3	2539	secondary1	511.693	34314.4	174.406	75.541	32.855	19.83	116.17	2.6081	1.30614
		secondary	2	21-1-29-2539-3	2539	secondary2	511.693	13156.8	174.855	76.684	32.855	19.83	116.17
21-1-29	2539-4	primary	1	21-1-29-2539-4	2539	primary1	2233.9	23060.8	132.063	48.952	99.634	28.547	162.336	1.65982	1.01924			1.2392
		primary	2	21-1-29-2539-4	2539	primary2	2233.9	13893.5	135.834	49.585	99.634	28.547	162.336
		secondary	1	21-1-29-2539-4	2539	secondary1	295.73	19333.3	174.801	84.962	22.471	16.757	118.681	1.33943	0.67079
		secondary	2	21-1-29-2539-4	2539	secondary2	295.73	14434	174.664	85.901	22.471	16.757	118.681
21-1-29	2539-5	primary	1	21-1-29-2539-5	2539	primary1	1986.03	9980.03	74.805	61.613	96.558	26.188	17.415	0.762352	0.468136			0.537519
		primary	2	21-1-29-2539-5	2539	primary2	1986.03	13091.1	71.962	62.274	96.558	26.188	17.415
		secondary	1	21-1-29-2539-5	2539	secondary1	320.868	23655.8	30.372	96.317	24.099	16.953	39.759	1.41828	0.710278
		secondary	2	21-1-29-2539-5	2539	secondary2	320.868	16679.2	32.192	94.687	24.099	16.953	39.759
21-1-29	2539-6	primary	1	21-1-29-2539-6	2539	primary1	1956.23	11154.3	121.34	37.472	97.366	25.581	167.119	1.25646	0.771553			0.577921
		primary	2	21-1-29-2539-6	2539	primary2	1956.23	8877.57	123.687	37.937	97.366	25.581	167.119
		secondary	1	21-1-29-2539-6	2539	secondary1	372.74	22302.5	163.869	72.579	26.84	17.682	117.485	2.17411	1.0888
		secondary	2	21-1-29-2539-6	2539	secondary2	372.74	10258.2	163.318	71.551	26.84	17.682	117.485
21-1-29	2539-7	primary	1	21-1-29-2539-7	2539	primary1	2417.2	21078	70.016	44.953	110.052	27.966	17.065	1.84803	1.13482			0.549218
		primary	2	21-1-29-2539-7	2539	primary2	2417.2	11405.7	68.593	45.088	110.052	27.966	17.065
		secondary	1	21-1-29-2539-7	2539	secondary1	427.304	42731.2	24.359	81.463	26.165	20.794	63.389	3.36484	1.68512
		secondary	2	21-1-29-2539-7	2539	secondary2	427.304	12699.3	24.179	80.063	26.165	20.794	63.389
21-1-29	2539-8	primary	1	21-1-29-2539-8	2539	primary1	2225.82	22440.5	83.617	31.972	102.501	27.649	12.406	1.73114	1.06304			1.07099
		primary	2	21-1-29-2539-8	2539	primary2	2225.82	12962.9	74.092	34.659	102.501	27.649	12.406
		secondary	1	21-1-29-2539-8	2539	secondary1	413.134	21511.3	27.675	63.656	30.775	17.092	32.604	1.61639	0.809493
		secondary	2	21-1-29-2539-8	2539	secondary2	413.134	13308.2	28.687	63.429	30.775	17.092	32.604
21-1-29	2539-9	primary	1	21-1-29-2539-9	2539	primary1	2324.42	16676.9	130.6	39.225	101.557	29.142	163.124	1.44611	0.888009			0.620124
		primary	2	21-1-29-2539-9	2539	primary2	2324.42	11532.2	136.014	40.81	101.557	29.142	163.124
		secondary	1	21-1-29-2539-9	2539	secondary1	333.437	30093.6	178.127	76.231	24.901	17.05	124.235	2.33197	1.16785
		secondary	2	21-1-29-2539-9	2539	secondary2	333.437	12904.8	178.141	76.294	24.901	17.05	124.235
21-1-29	2539-10	primary	1	21-1-29-2539-10	2539	primary1	2310.63	13230.9	126.195	40.818	96.125	30.606	156.197	0.998349	0.613054			0.785897
		primary	2	21-1-29-2539-10	2539	primary2	2310.63	13252.7	126.462	40.912	96.125	30.606	156.197
		secondary	1	21-1-29-2539-10	2539	secondary1	332.409	19555.8	160.979	83.911	25.739	16.443	105.993	1.27033	0.636185
		secondary	2	21-1-29-2539-10	2539	secondary2	332.409	15394.3	160.582	82.856	25.739	16.443	105.993
21-1-29	2570-1	primary	1	21-1-29-2570-1	2570	primary1	2016.16	10949.1	73.497	42.436	97.512	26.326	17.44	0.845733	0.519338	1.62848	0.527895	0.389098
		primary	2	21-1-29-2570-1	2570	primary2	2016.16	12946.3	65.92	44.596	97.512	26.326	17.44
		secondary	1	21-1-29-2570-1	2570	secondary1	364.459	32120.6	28.066	79.232	26.262	17.67	57.385	2.17358	1.08853	1.9968
		secondary	2	21-1-29-2570-1	2570	secondary2	364.459	14777.8	28.336	77.449	26.262	17.67	57.385
21-1-29	2570-2	primary	1	21-1-29-2570-2	2570	primary1	2097.3	18759.2	87.226	50.256	106.43	25.09	10.772	1.13308	0.695791			0.437606
		primary	2	21-1-29-2570-2	2570	primary2	2097.3	16555.9	81.764	51.15	106.43	25.09	10.772
		secondary	1	21-1-29-2570-2	2570	secondary1	329.418	55128.9	31.717	81.163	25.738	16.296	37.363	2.58928	1.29671
		secondary	2	21-1-29-2570-2	2570	secondary2	329.418	21291.2	33.421	80.269	25.738	16.296	37.363
21-1-29	2570-3	primary	1	21-1-29-2570-3	2570	primary1	2225.48	32408.5	81.237	41.422	100.725	28.132	20.223	1.95531	1.20069			1.89074
		primary	2	21-1-29-2570-3	2570	primary2	2225.48	16574.6	70.319	45.64	100.725	28.132	20.223
		secondary	1	21-1-29-2570-3	2570	secondary1	270.418	18777.6	29.559	81.19	21.17	16.264	71.79	1.03415	0.517904
		secondary	2	21-1-29-2570-3	2570	secondary2	270.418	18157.5	29.958	80.819	21.17	16.264	71.79
21-1-29	2570-4	primary	1	21-1-29-2570-4	2570	primary1	1944.76	28513.3	121.355	49.568	89.93	27.534	175.058	1.68298	1.03347			0.665289
		primary	2	21-1-29-2570-4	2570	primary2	1944.76	16942.1	121.54	49.233	89.93	27.534	175.058
		secondary	1	21-1-29-2570-4	2570	secondary1	417.038	49406.3	158.784	75.479	27.892	19.038	110.399	2.5297	1.26688
		secondary	2	21-1-29-2570-4	2570	secondary2	417.038	19530.5	159.542	75.676	27.892	19.038	110.399
21-1-29	2570-5	primary	1	21-1-29-2570-5	2570	primary1	2138.84	31996.7	144.167	51.861	101.142	26.925	167.848	2.2799	1.40002			0.819066
		primary	2	21-1-29-2570-5	2570	primary2	2138.84	14034.2	141.221	50.085	101.142	26.925	167.848
		secondary	1	21-1-29-2570-5	2570	secondary1	407.681	45587.4	181.772	75.016	29.039	17.875	137.879	2.78354	1.394
		secondary	2	21-1-29-2570-5	2570	secondary2	407.681	16377.5	183.974	77.317	29.039	17.875	137.879
21-1-29	2570-6	primary	1	21-1-29-2570-6	2570	primary1	1989.98	35855.5	128.381	43.659	96.803	26.174	175.794	2.61398	1.60516			1.67592
		primary	2	21-1-29-2570-6	2570	primary2	1989.98	13716.8	136.393	44.55	96.803	26.174	175.794
		secondary	1	21-1-29-2570-6	2570	secondary1	382.281	22790.8	178.525	66.012	28.55	17.048	139.079	1.55973	0.781117
		secondary	2	21-1-29-2570-6	2570	secondary2	382.281	14612	177.26	64.993	28.55	17.048	139.079
21-1-29	2570-7	primary	1	21-1-29-2570-7	2570	primary1	2227.17	18344.2	137.311	51.496	94.931	29.871	174.248	1.38368	0.849673			1.29112
		primary	2	21-1-29-2570-7	2570	primary2	2227.17	13257.5	132.508	49.906	94.931	29.871	174.248
		secondary	1	21-1-29-2570-7	2570	secondary1	316.021	13992.8	170.203	73.523	24.323	16.543	154.985	1.07169	0.536703
		secondary	2	21-1-29-2570-7	2570	secondary2	316.021	13056.8	170.062	74.248	24.323	16.543	154.985
21-1-29	2570-8	primary	1	21-1-29-2570-8	2570	primary1	2081.39	21449.8	129.124	41.461	94.444	28.06	167.933	1.4488	0.88966			1.88932
		primary	2	21-1-29-2570-8	2570	primary2	2081.39	14805.3	133.766	43.126	94.444	28.06	167.933
		secondary	1	21-1-29-2570-8	2570	secondary1	520.163	12352.2	172.722	74.922	31.755	20.856	122.227	0.766835	0.384033
		secondary	2	21-1-29-2570-8	2570	secondary2	520.163	16108	172.592	75.48	31.755	20.856	122.227
21-1-29	2570-9	primary	1	21-1-29-2570-9	2570	primary1	2096.86	22071	117.889	43.375	94.929	28.124	168.004	1.50655	0.925124			1.02029
		primary	2	21-1-29-2570-9	2570	primary2	2096.86	14650.1	126.13	43.779	94.929	28.124	168.004
		secondary	1	21-1-29-2570-9	2570	secondary1	393.296	24761.9	166.145	80.406	28.252	17.725	110.05	1.47658	0.739477
		secondary	2	21-1-29-2570-9	2570	secondary2	393.296	16769.7	166.141	79.34	28.252	17.725	110.05
21-1-29	2570-10	primary	1	21-1-29-2570-10	2570	primary1	2061.37	22270.5	82.353	38.358	97.304	26.974	15.718	1.43482	0.881075			0.360246
		primary	2	21-1-29-2570-10	2570	primary2	2061.37	15521.5	72.363	41.523	97.304	26.974	15.718
		secondary	1	21-1-29-2570-10	2570	secondary1	323.555	81391.7	28.223	72.039	24.133	17.07	39.363	3.98288	1.99464
		secondary	2	21-1-29-2570-10	2570	secondary2	323.555	20435.4	28.594	72.039	24.133	17.07	39.363
21-2-05	2537-1	primary	1	21-2-05-2537-1	2537	primary1	1707.29	44421.4	66.741	34.252	82.813	26.249	16.403	3.28184	1.96878	#REF!	#REF!	1.28301
		primary	2	21-2-05-2537-1	2537	primary2	1707.29	13535.5	63.961	35.199	82.813	26.249	16.403
		secondary	1	21-2-05-2537-1	2537	secondary1	302.635	31206.4	30.809	64.348	25.277	15.244	78.925	2.55792	1.33556	#REF!	#REF!
		secondary	2	21-2-05-2537-1	2537	secondary2	302.635	12199.9	30.547	64.115	25.277	15.244	78.925
21-2-05	2537-2	primary	1	21-2-05-2537-2	2537	primary1	1834.77	26017.7	69.523	39.449	88.533	26.387	11.359	1.91904	1.15124			1.20955
		primary	2	21-2-05-2537-2	2537	primary2	1834.77	13557.6	72.392	38.648	88.533	26.387	11.359
		secondary	1	21-2-05-2537-2	2537	secondary1	279.237	13554.3	30.657	65.244	23.492	15.134	37.691	1.58658	0.828395
		secondary	2	21-2-05-2537-2	2537	secondary2	279.237	8543.1	31.172	64.608	23.492	15.134	37.691
21-2-05	2537-3	primary	1	21-2-05-2537-3	2537	primary1	2276.17	28810.5	112.983	41.605	105.085	27.579	165.561	2.42682	1.45586			3.06605
		primary	2	21-2-05-2537-3	2537	primary2	2276.17	11871.7	123.829	44.142	105.085	27.579	165.561
		secondary	1	21-2-05-2537-3	2537	secondary1	260.119	9219.13	167.469	76.639	20.638	16.048	172.916	0.791516	0.413271
		secondary	2	21-2-05-2537-3	2537	secondary2	260.119	11647.4	167.386	76.039	20.638	16.048	172.916
21-2-05	2537-4	primary	1	21-2-05-2537-4	2537	primary1	1919.67	16198.1	77.911	34.435	91.787	26.629	17.821	1.31391	0.788219			1.08501
		primary	2	21-2-05-2537-4	2537	primary2	1919.67	12328.1	70.974	36.5	91.787	26.629	17.821
		secondary	1	21-2-05-2537-4	2537	secondary1	354.554	17055.9	33.695	65.837	28.504	15.837	60.015	1.21097	0.632279
		secondary	2	21-2-05-2537-4	2537	secondary2	354.554	14084.5	33.717	65.917	28.504	15.837	60.015
21-2-05	2537-5	primary	1	21-2-05-2537-5	2537	primary1	2220.68	30595.3	125.718	41.424	101.862	27.758	165.976	2.46101	1.47636			2.26872
		primary	2	21-2-05-2537-5	2537	primary2	2220.68	12432	121.462	39.999	101.862	27.758	165.976
		secondary	1	21-2-05-2537-5	2537	secondary1	273.507	12387.9	168.352	69.707	23.577	14.77	159.299	1.08476	0.56638
		secondary	2	21-2-05-2537-5	2537	secondary2	273.507	11420	169.413	70.592	23.577	14.77	159.299
21-2-05	2537-6	primary	1	21-2-05-2537-6	2537	primary1	1797.68	26971.9	116.755	37.688	89.322	25.625	178.601	2.10614	1.26348			0.823019
		primary	2	21-2-05-2537-6	2537	primary2	1797.68	12806.3	114.607	37.77	89.322	25.625	178.601
		secondary	1	21-2-05-2537-6	2537	secondary1	517.961	31653.4	161.87	52.957	33.484	19.696	150.842	2.55904	1.33615
		secondary	2	21-2-05-2537-6	2537	secondary2	517.961	12369.2	161.364	53.676	33.484	19.696	150.842
21-2-05	2537-7	primary	1	21-2-05-2537-7	2537	primary1	1941.94	35940.1	129.971	44.782	94.198	26.248	170.706	2.27324	1.36372			1.02325
		primary	2	21-2-05-2537-7	2537	primary2	1941.94	15810.1	122.858	40.873	94.198	26.248	170.706
		secondary	1	21-2-05-2537-7	2537	secondary1	405.594	38516	173.679	61.132	30.008	17.209	143.454	2.22157	1.15994
		secondary	2	21-2-05-2537-7	2537	secondary2	405.594	17337.2	174.045	61.336	30.008	17.209	143.454
21-2-05	2537-8	primary	1	21-2-05-2537-8	2537	primary1	2183.8	12689	111.635	36.103	105.127	26.449	174.699	1.27444	0.764538			0.739451
		primary	2	21-2-05-2537-8	2537	primary2	2183.8	9956.56	118.11	35.766	105.127	26.449	174.699
		secondary	1	21-2-05-2537-8	2537	secondary1	368.402	27226.1	171.026	64.952	29.249	16.037	125.38	1.72349	0.899882
		secondary	2	21-2-05-2537-8	2537	secondary2	368.402	15797	170.684	64.328	29.249	16.037	125.38
21-2-05	2537-10	primary	1	21-2-05-2537-10	2537	primary1	1996.17	32491.5	141.919	42.136	98.554	25.789	166.336	2.56687	1.53987			0.637012
		primary	2	21-2-05-2537-10	2537	primary2	1996.17	12658	136.953	40.451	98.554	25.789	166.336
		secondary	1	21-2-05-2537-10	2537	secondary1	320.945	73553.1	178.403	71.567	25.005	16.342	114.113	4.02954	2.10393
		secondary	2	21-2-05-2537-10	2537	secondary2	320.945	18253.5	178.242	71.437	25.005	16.342	114.113
21-2-05	2538-1	primary	1	21-2-05-2538-1	2538	primary1	2111.52	6083.44	74.691	43.286	101.382	26.518	18.403	0.452298	0.271334	0.549532	0.212514	1.42552
		primary	2	21-2-05-2538-1	2538	primary2	2111.52	13450.1	68.632	45.251	101.382	26.518	18.403
		secondary	1	21-2-05-2538-1	2538	secondary1	273.627	4501.13	28.294	81.698	24.715	14.096	60.701	0.317287	0.165664
		secondary	2	21-2-05-2538-1	2538	secondary2	273.627	14186.3	28.069	81.646	24.715	14.096	60.701
21-2-05	2538-2	primary	1	21-2-05-2538-2	2538	primary1	1956.05	11670.8	62.174	38.787	88.91	28.012	22.479	1.10907	0.665332			2.52642
		primary	2	21-2-05-2538-2	2538	primary2	1956.05	10523.1	61.034	39.642	88.91	28.012	22.479
		secondary	1	21-2-05-2538-2	2538	secondary1	265.498	5942.96	29.404	77.714	21.594	15.654	71.936	0.438988	0.229208
		secondary	2	21-2-05-2538-2	2538	secondary2	265.498	13537.9	29.743	77.395	21.594	15.654	71.936
21-2-05	2538-3	primary	1	21-2-05-2538-3	2538	primary1	1885.25	5161.75	122.247	41.951	96.864	24.781	168.78	0.40773	0.244598			0.965442
		primary	2	21-2-05-2538-3	2538	primary2	1885.25	12659.7	130.826	43.158	96.864	24.781	168.78
		secondary	1	21-2-05-2538-3	2538	secondary1	427.405	6384	181.11	69.932	31.565	17.24	148.511	0.422325	0.220507
		secondary	2	21-2-05-2538-3	2538	secondary2	427.405	15116.3	181.021	70.408	31.565	17.24	148.511
21-2-05	2538-4	primary	1	21-2-05-2538-4	2538	primary1	1539	6794.15	65.153	37.073	82.662	23.705	6.714	0.622982	0.373728			1.22015
		primary	2	21-2-05-2538-4	2538	primary2	1539	10905.9	68.739	35.96	82.662	23.705	6.714
		secondary	1	21-2-05-2538-4	2538	secondary1	465.565	8529.08	30.808	61.538	29.68	19.972	81.795	0.510578	0.266586
		secondary	2	21-2-05-2538-4	2538	secondary2	465.565	16704.8	30.672	62.625	29.68	19.972	81.795
21-2-05	2538-5	primary	1	21-2-05-2538-5	2538	primary1	1954.47	6110.91	67.927	40.544	90.776	27.414	21.089	0.442302	0.265338			1.27789
		primary	2	21-2-05-2538-5	2538	primary2	1954.47	13816.2	64.152	42.259	90.776	27.414	21.089
		secondary	1	21-2-05-2538-5	2538	secondary1	506.63	4622.38	29.949	71.005	36.042	17.897	71.096	0.346118	0.180717
		secondary	2	21-2-05-2538-5	2538	secondary2	506.63	13354.9	29.917	70.648	36.042	17.897	71.096
21-2-05	2538-6	primary	1	21-2-05-2538-6	2538	primary1	1878.19	7347.74	122.2	47.427	92.907	25.739	168.241	0.449519	0.269667			1.74215
		primary	2	21-2-05-2538-6	2538	primary2	1878.19	16345.8	122.1	46.497	92.907	25.739	168.241
		secondary	1	21-2-05-2538-6	2538	secondary1	259.378	4197.52	159.503	72.177	19.188	17.211	129.683	0.258025	0.134722
		secondary	2	21-2-05-2538-6	2538	secondary2	259.378	16267.9	159.608	72.469	19.188	17.211	129.683
21-2-05	2538-7	primary	1	21-2-05-2538-7	2538	primary1	2154.27	5637.46	75.487	39.56	95.076	28.85	19.688	0.389275	0.233527			1.27335
		primary	2	21-2-05-2538-7	2538	primary2	2154.27	14481.9	66.7	42.499	95.076	28.85	19.688
		secondary	1	21-2-05-2538-7	2538	secondary1	300.095	5582.92	35.809	80.461	22.306	17.129	74.422	0.305709	0.159619
		secondary	2	21-2-05-2538-7	2538	secondary2	300.095	18262.2	36.21	80.088	22.306	17.129	74.422
21-2-05	2538-8	primary	1	21-2-05-2538-8	2538	primary1	1871.32	6175.28	132.294	44.121	86.159	27.654	161.587	0.488185	0.292863			1.04224
		primary	2	21-2-05-2538-8	2538	primary2	1871.32	12649.5	128.845	41.371	86.159	27.654	161.587
		secondary	1	21-2-05-2538-8	2538	secondary1	351.133	4640.53	162.665	77.97	27.111	16.49	96.125	0.468401	0.244565
		secondary	2	21-2-05-2538-8	2538	secondary2	351.133	9907.18	162.67	77.388	27.111	16.49	96.125
21-2-05	2538-9	primary	1	21-2-05-2538-9	2538	primary1	1641.88	5947.85	124.246	42.724	89.323	23.404	161.119	0.508393	0.304986			0.865805
		primary	2	21-2-05-2538-9	2538	primary2	1641.88	11699.3	125.873	42.819	89.323	23.404	161.119
		secondary	1	21-2-05-2538-9	2538	secondary1	487.117	5795.98	165.953	75.439	32.049	19.352	133.255	0.587192	0.306589
		secondary	2	21-2-05-2538-9	2538	secondary2	487.117	9870.67	165.305	74.538	32.049	19.352	133.255
21-2-05	2538-10	primary	1	21-2-05-2538-10	2538	primary1	1474.02	10393.2	73.629	37.26	78.126	24.023	14.28	0.625568	0.37528			1.24787
		primary	2	21-2-05-2538-10	2538	primary2	1474.02	16614.1	71.471	37.789	78.126	24.023	14.28
		secondary	1	21-2-05-2538-10	2538	secondary1	493.338	6483.74	35.058	61.058	35.119	17.886	54.384	0.501308	0.261746
		secondary	2	21-2-05-2538-10	2538	secondary2	493.338	12933.7	34.986	61.59	35.119	17.886	54.384
21-2-05	2539-1	primary	1	21-2-05-2539-1	2539	primary1	1885.19	13385.8	116.603	40.421	92.527	25.942	169.422	1.20418	0.722392	1.69435	0.477729	0.70659
		primary	2	21-2-05-2539-1	2539	primary2	1885.19	11116	117.148	39.746	92.527	25.942	169.422
		secondary	1	21-2-05-2539-1	2539	secondary1	338.41	25720.6	155.742	67.326	24.081	17.893	110.524	1.70422	0.889819
		secondary	2	21-2-05-2539-1	2539	secondary2	338.41	15092.3	155.779	67.194	24.081	17.893	110.524
21-2-05	2539-2	primary	1	21-2-05-2539-2	2539	primary1	1888.89	13465.2	115.187	41.147	97.761	24.601	176.374	1.19309	0.71574			0.83564
		primary	2	21-2-05-2539-2	2539	primary2	1888.89	11286	112.196	40.895	97.761	24.601	176.374
		secondary	1	21-2-05-2539-2	2539	secondary1	404.988	20579.4	149.87	59.048	29.431	17.52	111.792	1.42776	0.745473
		secondary	2	21-2-05-2539-2	2539	secondary2	404.988	14413.7	150.291	59.568	29.431	17.52	111.792
21-2-05	2539-3	primary	1	21-2-05-2539-3	2539	primary1	2040.42	34346.8	111.568	38.061	96.782	26.843	168.058	2.28714	1.37206			2.38587
		primary	2	21-2-05-2539-3	2539	primary2	2040.42	15017.3	117.266	37.971	96.782	26.843	168.058
		secondary	1	21-2-05-2539-3	2539	secondary1	322.254	13356.8	166.419	62.049	24.09	17.033	138.905	0.958619	0.500521
		secondary	2	21-2-05-2539-3	2539	secondary2	322.254	13933.4	166.421	61.985	24.09	17.033	138.905
21-2-05	2539-4	primary	1	21-2-05-2539-4	2539	primary1	1777.68	28922.8	124.445	43.774	84.092	26.916	161.154	2.04905	1.22923			2.55875
		primary	2	21-2-05-2539-4	2539	primary2	1777.68	14115.2	120.04	41.233	84.092	26.916	161.154
		secondary	1	21-2-05-2539-4	2539	secondary1	247.665	8052.1	148.572	72.139	20.992	15.022	101.272	0.8008	0.418119
		secondary	2	21-2-05-2539-4	2539	secondary2	247.665	10055.1	149.022	73.168	20.992	15.022	101.272
21-2-05	2539-5	primary	1	21-2-05-2539-5	2539	primary1	2129.25	28613.2	90.176	36.619	108.357	25.02	3.794	2.02582	1.21529			1.44259
		primary	2	21-2-05-2539-5	2539	primary2	2129.25	14124.2	87.498	36.461	108.357	25.02	3.794
		secondary	1	21-2-05-2539-5	2539	secondary1	385.937	21142.3	33.022	58.579	29.953	16.406	58.312	1.40429	0.733218
		secondary	2	21-2-05-2539-5	2539	secondary2	385.937	15055.5	32.681	58.685	29.953	16.406	58.312
21-2-05	2539-6	primary	1	21-2-05-2539-6	2539	primary1	1972.12	22053.7	75.765	43.175	91.519	27.437	1.1	1.39265	0.835452			0.385508
		primary	2	21-2-05-2539-6	2539	primary2	1972.12	15835.8	78.121	42.334	91.519	27.437	1.1
		secondary	1	21-2-05-2539-6	2539	secondary1	221.102	76548	38.581	60.583	19.844	14.186	12.795	3.6125	1.88618
		secondary	2	21-2-05-2539-6	2539	secondary2	221.102	21189.8	38.402	60.65	19.844	14.186	12.795
21-2-05	2539-7	primary	1	21-2-05-2539-7	2539	primary1	1937.43	24193.9	123.881	41.741	97.607	25.273	170.064	1.79911	1.07929			1.79746
		primary	2	21-2-05-2539-7	2539	primary2	1937.43	13447.6	122.32	40.233	97.607	25.273	170.064
		secondary	1	21-2-05-2539-7	2539	secondary1	271.63	12839.3	166.02	61.412	22.967	15.059	131.41	1.00092	0.522607
		secondary	2	21-2-05-2539-7	2539	secondary2	271.63	12827.5	167.007	62.47	22.967	15.059	131.41
21-2-05	2539-8	primary	1	21-2-05-2539-8	2539	primary1	1566.64	11602.4	129.37	47.012	85.993	23.196	167.704	1.0484	0.62894			0.338289
		primary	2	21-2-05-2539-8	2539	primary2	1566.64	11066.7	122.056	44.932	85.993	23.196	167.704
		secondary	1	21-2-05-2539-8	2539	secondary1	372.877	48849	157.9	75.331	26.116	18.179	113.037	3.09914	1.61814
		secondary	2	21-2-05-2539-8	2539	secondary2	372.877	15762.1	156.539	73.214	26.116	18.179	113.037
21-2-05	2539-9	primary	1	21-2-05-2539-9	2539	primary1	1632.6	18660	68.04	42.339	91.073	22.824	7.024	1.58348	0.949933			1.46812
		primary	2	21-2-05-2539-9	2539	primary2	1632.6	11784.2	65.959	43.152	91.073	22.824	7.024
		secondary	1	21-2-05-2539-9	2539	secondary1	437.683	12778.7	28.196	64.087	30.316	18.382	86.655	1.07858	0.563154
		secondary	2	21-2-05-2539-9	2539	secondary2	437.683	11847.8	28.05	63.739	30.316	18.382	86.655
21-2-05	2539-10	primary	1	21-2-05-2539-10	2539	primary1	1450.2	27789	103.556	37.829	77.465	23.836	167.034	2.36059	1.41613			1.29102
		primary	2	21-2-05-2539-10	2539	primary2	1450.2	11772	106.157	38.253	77.465	23.836	167.034
		secondary	1	21-2-05-2539-10	2539	secondary1	630.704	23690.3	142.765	62.476	35.719	22.482	107.502	1.82848	0.954698
		secondary	2	21-2-05-2539-10	2539	secondary2	630.704	12956.3	145.304	63.252	35.719	22.482	107.502
21-2-05	2570-1	primary	1	21-2-05-2570-1	2570	primary1	1959.57	52882	113.28	35.622	92.918	26.852	159.535	3.43499	2.06066	1.66694	1.17516	1.24814
		primary	2	21-2-05-2570-1	2570	primary2	1959.57	15395.1	117.976	37.523	92.918	26.852	159.535
		secondary	1	21-2-05-2570-1	2570	secondary1	441.428	44059.9	157.857	79.885	30.654	18.335	107.675	2.75208	1.43694	1.91524
		secondary	2	21-2-05-2570-1	2570	secondary2	441.428	16009.7	157.339	78.269	30.654	18.335	107.675
21-2-05	2570-2	primary	1	21-2-05-2570-2	2570	primary1	1970.63	10608.5	119.278	38.523	100.881	24.872	171.364	0.859045	0.515343			0.599547
		primary	2	21-2-05-2570-2	2570	primary2	1970.63	12349.2	121.755	38.841	100.881	24.872	171.364
		secondary	1	21-2-05-2570-2	2570	secondary1	336.54	21661.6	168.371	61.94	24.518	17.477	126.021	1.43282	0.748116
		secondary	2	21-2-05-2570-2	2570	secondary2	336.54	15118.1	168.341	61.606	24.518	17.477	126.021
21-2-05	2570-3	primary	1	21-2-05-2570-3	2570	primary1	1877.65	10219.6	138.316	43.259	100.716	23.737	166.372	0.90301	0.541718			0.844528
		primary	2	21-2-05-2570-3	2570	primary2	1877.65	11317.3	140.884	44.179	100.716	23.737	166.372
		secondary	1	21-2-05-2570-3	2570	secondary1	320.167	13776.7	185.425	74.303	25.238	16.152	124.037	1.06925	0.558283
		secondary	2	21-2-05-2570-3	2570	secondary2	320.167	12884.5	184.049	72.385	25.238	16.152	124.037
21-2-05	2570-4	primary	1	21-2-05-2570-4	2570	primary1	2061.83	36270.7	136.234	41.502	98.173	26.741	159.829	2.87773	1.72636			1.05867
		primary	2	21-2-05-2570-4	2570	primary2	2061.83	12603.9	134.928	40.15	98.173	26.741	159.829
		secondary	1	21-2-05-2570-4	2570	secondary1	286.44	35893.6	179.57	81.572	25.106	14.527	109.769	2.71825	1.41927
		secondary	2	21-2-05-2570-4	2570	secondary2	286.44	13204.7	179.333	80.809	25.106	14.527	109.769
21-2-05	2570-5	primary	1	21-2-05-2570-5	2570	primary1	1840.08	43300	90.888	38.357	100.215	23.378	9.38	3.65039	2.18988			1.14861
		primary	2	21-2-05-2570-5	2570	primary2	1840.08	11861.8	81.418	39.671	100.215	23.378	9.38
		secondary	1	21-2-05-2570-5	2570	secondary1	348.642	48712.3	34.843	64.561	23.391	18.977	67.168	3.17808	1.65936
		secondary	2	21-2-05-2570-5	2570	secondary2	348.642	15327.6	33.669	65.052	23.391	18.977	67.168
21-2-05	2570-6	primary	1	21-2-05-2570-6	2570	primary1	1828.93	16630.3	126.282	42.591	89.021	26.159	159.729	1.30761	0.78444			0.727376
		primary	2	21-2-05-2570-6	2570	primary2	1828.93	12718.1	124.065	40.994	89.021	26.159	159.729
		secondary	1	21-2-05-2570-6	2570	secondary1	509.995	25451.4	160.277	78.633	35.182	18.457	101.427	1.79771	0.938635
		secondary	2	21-2-05-2570-6	2570	secondary2	509.995	14157.7	160.164	77.789	35.182	18.457	101.427
21-2-05	2570-7	primary	1	21-2-05-2570-7	2570	primary1	1850.36	12598.8	77.594	37.593	94.791	24.854	9.974	1.08108	0.64854			1.55515
		primary	2	21-2-05-2570-7	2570	primary2	1850.36	11654	69.166	38.624	94.791	24.854	9.974
		secondary	1	21-2-05-2570-7	2570	secondary1	373.199	6780.96	28.71	59.803	25.455	18.667	32.25	0.695158	0.36296
		secondary	2	21-2-05-2570-7	2570	secondary2	373.199	9754.56	27.757	59.835	25.455	18.667	32.25
21-2-05	2570-8	primary	1	21-2-05-2570-8	2570	primary1	1727.13	5097.6	64.813	40.498	87.401	25.16	22.219	0.502357	0.301365			0.195735
		primary	2	21-2-05-2570-8	2570	primary2	1727.13	10147.4	65.063	40.271	87.401	25.16	22.219
		secondary	1	21-2-05-2570-8	2570	secondary1	248.545	41505.1	28.243	72.088	19.982	15.837	58.484	2.56651	1.34005
		secondary	2	21-2-05-2570-8	2570	secondary2	248.545	16171.8	28.168	72.417	19.982	15.837	58.484
21-2-05	2570-9	primary	1	21-2-05-2570-9	2570	primary1	1771.46	13581.2	63.637	39.802	98.132	22.984	7.604	0.932121	0.559181			0.72836
		primary	2	21-2-05-2570-9	2570	primary2	1771.46	14570.2	69.109	38.758	98.132	22.984	7.604
		secondary	1	21-2-05-2570-9	2570	secondary1	320.614	21205.8	24.899	59.296	25.499	16.009	31.954	1.27975	0.668193
		secondary	2	21-2-05-2570-9	2570	secondary2	320.614	16570.2	25.738	58.755	25.499	16.009	31.954
21-2-05	2570-10	primary	1	21-2-05-2570-10	2570	primary1	2078.68	10744.4	118.488	38.766	91.369	28.967	158.93	1.12106	0.672524			0.674196
		primary	2	21-2-05-2570-10	2570	primary2	2078.68	9584.12	122.677	40.078	91.369	28.967	158.93
		secondary	1	21-2-05-2570-10	2570	secondary1	282.265	22598.6	154.777	81.146	23.067	15.58	101.696	1.66281	0.868196
		secondary	2	21-2-05-2570-10	2570	secondary2	282.265	13590.7	154.757	81.137	23.067	15.58	101.696
21-2-11	2537-1	primary	1	21-2-11-2537-1	2537	primary1	2161.53	11178.8	145.741	46.315	94.723	29.055	161.274	0.855874	0.333735	#REF!	#REF!	0.559311
		primary	2	21-2-11-2537-1	2537	primary2	2161.53	13061.3	140.843	43.149	94.723	29.055	161.274
		secondary	1	21-2-11-2537-1	2537	secondary1	355.711	22541.9	179.695	72.716	26.549	17.059	109.869	1.53023	0.817903	#REF!	#REF!
		secondary	2	21-2-11-2537-1	2537	secondary2	355.711	14731	180.014	73.316	26.549	17.059	109.869
21-2-11	2537-2	primary	1	21-2-11-2537-2	2537	primary1	2260.15	74540.7	119.973	40.868	103.922	27.691	171.845	4.09087	1.59517			1.93615
		primary	2	21-2-11-2537-2	2537	primary2	2260.15	18221.2	117.483	40.372	103.922	27.691	171.845
		secondary	1	21-2-11-2537-2	2537	secondary1	238.711	36062.8	160.282	60.393	20.179	15.062	174.76	2.11288	1.12933
		secondary	2	21-2-11-2537-2	2537	secondary2	238.711	17068.1	160.504	60.77	20.179	15.062	174.76
21-2-11	2537-3	primary	1	21-2-11-2537-3	2537	primary1	1951.5	11441.9	71.335	43.742	77.537	32.046	179.699	0.950939	0.370804			0.302453
		primary	2	21-2-11-2537-3	2537	primary2	1951.5	12032.2	74.204	46.073	77.537	32.046	179.699
		secondary	1	21-2-11-2537-3	2537	secondary1	336.525	54156.1	36.031	53.28	23.403	18.308	148.079	3.14409	1.68051
		secondary	2	21-2-11-2537-3	2537	secondary2	336.525	17224.7	36.038	55.26	23.403	18.308	148.079
21-2-11	2537-4	primary	1	21-2-11-2537-4	2537	primary1	2072.06	14702.5	88.541	39.718	94.112	28.033	5.935	1.07852	0.420553			2.04327
		primary	2	21-2-11-2537-4	2537	primary2	2072.06	13632.1	80.684	40.881	94.112	28.033	5.935
		secondary	1	21-2-11-2537-4	2537	secondary1	507.447	7135.17	37.329	60.182	29.901	21.608	36.25	0.52784	0.282129
		secondary	2	21-2-11-2537-4	2537	secondary2	507.447	13517.7	36.928	60.013	29.901	21.608	36.25
21-2-11	2538-1	primary	1	21-2-11-2538-1	2538	primary1	2522.49	6287.27	126.045	42.805	109.638	29.294	160.035	0.569528	0.222079	0.702122	0.371215	0.978852
		primary	2	21-2-11-2538-1	2538	primary2	2522.49	11039.4	137.731	45.993	109.638	29.294	160.035
		secondary	1	21-2-11-2538-1	2538	secondary1	391.659	8102.33	183.523	82.792	28.189	17.69	132.825	0.581833	0.310988
		secondary	2	21-2-11-2538-1	2538	secondary2	391.659	13925.5	184.239	83.493	28.189	17.69	132.825
21-2-11	2538-2	primary	1	21-2-11-2538-2	2538	primary1	2111.86	8268.9	81.757	39.416	95.861	28.05	2.88	0.607904	0.237043			0.806093
		primary	2	21-2-11-2538-2	2538	primary2	2111.86	13602.3	78.6	39.377	95.861	28.05	2.88
		secondary	1	21-2-11-2538-2	2538	secondary1	507.103	11939.3	34.925	63.952	31.766	20.326	63.993	0.754137	0.403084
		secondary	2	21-2-11-2538-2	2538	secondary2	507.103	15831.8	35.223	63.603	31.766	20.326	63.993
21-2-11	2538-3	primary	1	21-2-11-2538-3	2538	primary1	2104.92	8682.59	91.153	40.9	106.324	25.207	8.253	0.615474	0.239994			1.32419
		primary	2	21-2-11-2538-3	2538	primary2	2104.92	14107.2	86.141	41.09	106.324	25.207	8.253
		secondary	1	21-2-11-2538-3	2538	secondary1	350.471	6943.08	32.311	55.862	26.063	17.121	31.513	0.464792	0.24843
		secondary	2	21-2-11-2538-3	2538	secondary2	350.471	14938	31.906	55.679	26.063	17.121	31.513
21-2-11	2538-4	primary	1	21-2-11-2538-4	2538	primary1	2369.21	5546.48	140.543	45.323	102	29.574	161.573	0.41079	0.160181			0.849694
		primary	2	21-2-11-2538-4	2538	primary2	2369.21	13502	144.099	46.793	102	29.574	161.573
		secondary	1	21-2-11-2538-4	2538	secondary1	340.834	7370.84	182.209	83.853	24.007	18.076	111.207	0.483456	0.258406
		secondary	2	21-2-11-2538-4	2538	secondary2	340.834	15246.1	182.083	83.487	24.007	18.076	111.207
21-2-11	2538-5	primary	1	21-2-11-2538-5	2538	primary1	2212.83	7217.36	71.161	53.869	104.241	27.028	16.077	0.551314	0.214976			0.593559
		primary	2	21-2-11-2538-5	2538	primary2	2212.83	13091.2	65.671	54.64	104.241	27.028	16.077
		secondary	1	21-2-11-2538-5	2538	secondary1	314.916	13882.2	26.664	83.75	21.685	18.49	36.993	0.928827	0.496455
		secondary	2	21-2-11-2538-5	2538	secondary2	314.916	14945.9	26.477	84.671	21.685	18.49	36.993
21-2-11	2538-6	primary	1	21-2-11-2538-6	2538	primary1	1722.34	25598.9	116.104	41.281	89.771	24.428	168.414	1.62687	0.634373			1.95819
		primary	2	21-2-11-2538-6	2538	primary2	1722.34	15735	119.393	40.517	89.771	24.428	168.414
		secondary	1	21-2-11-2538-6	2538	secondary1	498.291	13890.5	167.01	60.577	35.41	17.917	144.638	0.830802	0.444061
		secondary	2	21-2-11-2538-6	2538	secondary2	498.291	16719.4	167.032	60.494	35.41	17.917	144.638
21-2-11	2538-7	primary	1	21-2-11-2538-7	2538	primary1	2243.62	15190.1	81.241	38.446	100.245	28.497	10.95	0.928448	0.362034			1.25942
		primary	2	21-2-11-2538-7	2538	primary2	2243.62	16360.7	72.431	40.287	100.245	28.497	10.95
		secondary	1	21-2-11-2538-7	2538	secondary1	470.383	14202.1	30.097	72.155	32.342	18.518	70.732	0.737206	0.394034
		secondary	2	21-2-11-2538-7	2538	secondary2	470.383	19264.8	29.723	73.627	32.342	18.518	70.732
21-2-11	2538-8	primary	1	21-2-11-2538-8	2538	primary1	2314.54	5365.83	137.735	43.59	106.472	27.678	167.413	0.393385	0.153394			0.552507
		primary	2	21-2-11-2538-8	2538	primary2	2314.54	13640.2	142.097	44.383	106.472	27.678	167.413
		secondary	1	21-2-11-2538-8	2538	secondary1	391.996	13265.2	187.765	71.16	26.687	18.702	121.853	0.712	0.380562
		secondary	2	21-2-11-2538-8	2538	secondary2	391.996	18630.9	187.902	71.864	26.687	18.702	121.853
21-2-11	2538-9	primary	1	21-2-11-2538-9	2538	primary1	2209.21	6120.3	81.434	39.762	98.691	28.502	18.328	0.442934	0.172715			1.08732
		primary	2	21-2-11-2538-9	2538	primary2	2209.21	13817.6	73.994	41.842	98.691	28.502	18.328
		secondary	1	21-2-11-2538-9	2538	secondary1	395.901	5050.31	35.176	76.421	27.164	18.557	78.62	0.407364	0.217735
		secondary	2	21-2-11-2538-9	2538	secondary2	395.901	12397.5	35.628	75.974	27.164	18.557	78.62
21-2-11	2538-10	primary	1	21-2-11-2538-10	2538	primary1	1973.98	12193.3	118.609	46.852	87.642	28.677	172.187	0.874571	0.341025			0.93681
		primary	2	21-2-11-2538-10	2538	primary2	1973.98	13942.1	126.216	46.514	87.642	28.677	172.187
		secondary	1	21-2-11-2538-10	2538	secondary1	523.132	16291.9	167.516	67.647	26.987	24.681	152.801	0.933563	0.498986
		secondary	2	21-2-11-2538-10	2538	secondary2	523.132	17451.4	169.708	66.69	26.987	24.681	152.801
21-2-11	2539-1	primary	1	21-2-11-2539-1	2539	primary1	1814.23	35842.5	96.49	41.562	87.55	26.384	5.243	3.0037	1.17124	2.92942	2.13979	2.85937
		primary	2	21-2-11-2539-1	2539	primary2	1814.23	11932.8	88.906	41.846	87.55	26.384	5.243
		secondary	1	21-2-11-2539-1	2539	secondary1	349.518	13897	40.222	49.894	27.616	16.115	9.443	1.05048	0.561476
		secondary	2	21-2-11-2539-1	2539	secondary2	349.518	13229.2	39.894	50.223	27.616	16.115	9.443
21-2-11	2539-2	primary	1	21-2-11-2539-2	2539	primary1	1165.85	177469	68.165	42.45	74.452	19.938	11.559	8.18669	3.19227			1.05891
		primary	2	21-2-11-2539-2	2539	primary2	1165.85	21677.7	68.806	42.153	74.452	19.938	11.559
		secondary	1	21-2-11-2539-2	2539	secondary1	284.077	212302	32.372	58.072	21.428	16.88	27.196	7.73124	4.13232
		secondary	2	21-2-11-2539-2	2539	secondary2	284.077	27460.3	32.131	58.298	21.428	16.88	27.196
21-2-11	2539-3	primary	1	21-2-11-2539-3	2539	primary1	2032.41	70875.6	62.056	45.673	96.311	26.869	18.683	4.35165	1.69686			0.844541
		primary	2	21-2-11-2539-3	2539	primary2	2032.41	16287.1	63.742	45.161	96.311	26.869	18.683
		secondary	1	21-2-11-2539-3	2539	secondary1	303.472	122139	27.304	74.763	21.582	17.903	117.469	5.15268	2.75409
		secondary	2	21-2-11-2539-3	2539	secondary2	303.472	23703.9	27.315	75.821	21.582	17.903	117.469
21-2-11	2539-4	primary	1	21-2-11-2539-4	2539	primary1	2477.12	17101.8	139.032	40.285	103.776	30.392	172.017	1.54241	0.601437			0.774622
		primary	2	21-2-11-2539-4	2539	primary2	2477.12	11087.8	142.965	40.987	103.776	30.392	172.017
		secondary	1	21-2-11-2539-4	2539	secondary1	272.775	32283.3	192.911	63.76	22.51	15.429	0.659	1.99117	1.06428
		secondary	2	21-2-11-2539-4	2539	secondary2	272.775	16213.2	193.757	63.357	22.51	15.429	0.659
21-2-11	2539-5	primary	1	21-2-11-2539-5	2539	primary1	1871.36	48802.3	142.599	38.698	88.36	26.966	169.293	3.6234	1.41289			0.775651
		primary	2	21-2-11-2539-5	2539	primary2	1871.36	13468.6	140.892	37.516	88.36	26.966	169.293
		secondary	1	21-2-11-2539-5	2539	secondary1	367.112	98964.3	176.987	60.482	22.926	20.389	109.649	4.67143	2.49686
		secondary	2	21-2-11-2539-5	2539	secondary2	367.112	21185	177.364	60.605	22.926	20.389	109.649
21-2-11	2539-6	primary	1	21-2-11-2539-6	2539	primary1	2417.92	12090	67.624	46.188	102.937	29.908	20.046	1.32449	0.516464			0.908339
		primary	2	21-2-11-2539-6	2539	primary2	2417.92	9128.05	72.155	44.31	102.937	29.908	20.046
		secondary	1	21-2-11-2539-6	2539	secondary1	284.342	14942.6	30.107	74.871	22.067	16.406	37.447	1.45814	0.779374
		secondary	2	21-2-11-2539-6	2539	secondary2	284.342	10247.7	30.26	75.177	22.067	16.406	37.447
21-2-11	2539-7	primary	1	21-2-11-2539-7	2539	primary1	2372.17	24653.7	132.805	41.14	105.407	28.654	165.137	1.96802	0.767398			0.924188
		primary	2	21-2-11-2539-7	2539	primary2	2372.17	12527.2	139.492	43.049	105.407	28.654	165.137
		secondary	1	21-2-11-2539-7	2539	secondary1	349.922	34744.9	184.924	73.821	25.386	17.551	148.539	2.12946	1.13819
		secondary	2	21-2-11-2539-7	2539	secondary2	349.922	16316.3	183.563	71.913	25.386	17.551	148.539
21-2-11	2539-8	primary	1	21-2-11-2539-8	2539	primary1	2350.76	24276.9	151.888	42.576	102.818	29.11	166.015	1.96383	0.765767			0.88112
		primary	2	21-2-11-2539-8	2539	primary2	2350.76	12362	150.284	41.62	102.818	29.11	166.015
		secondary	1	21-2-11-2539-8	2539	secondary1	339.218	37213.8	195.005	68.488	22.995	18.783	141.17	2.22879	1.19128
		secondary	2	21-2-11-2539-8	2539	secondary2	339.218	16696.8	195.418	68.454	22.995	18.783	141.17
21-2-11	2539-9	primary	1	21-2-11-2539-9	2539	primary1	1999.46	38856	82.587	37.223	93.233	27.306	8.587	2.53264	0.987565			0.736186
		primary	2	21-2-11-2539-9	2539	primary2	1999.46	15342.1	78.232	37.89	93.233	27.306	8.587
		secondary	1	21-2-11-2539-9	2539	secondary1	425.452	71689.5	37.459	57.116	23.838	22.724	137.141	3.44022	1.83879
		secondary	2	21-2-11-2539-9	2539	secondary2	425.452	20838.6	36.145	56.691	23.838	22.724	137.141
21-2-11	2539-10	primary	1	21-2-11-2539-10	2539	primary1	2240.27	9380.57	67.191	43.808	104.091	27.403	14.633	0.797338	0.31091			0.580094
		primary	2	21-2-11-2539-10	2539	primary2	2240.27	11764.9	67.886	44.017	104.091	27.403	14.633
		secondary	1	21-2-11-2539-10	2539	secondary1	350.047	20166.9	27.875	70.5	22.184	20.091	40.138	1.3745	0.734665
		secondary	2	21-2-11-2539-10	2539	secondary2	350.047	14672.2	28.225	70.652	22.184	20.091	40.138
21-2-11	2570-1	primary	1	21-2-11-2570-1	2570	primary1	2076.89	86884.1	76.768	42.857	92.97	28.444	9.519	5.80747	2.26453	2.56453	1.38588	1.3888
		primary	2	21-2-11-2570-1	2570	primary2	2076.89	14960.7	76.545	42.7	92.97	28.444	9.519
		secondary	1	21-2-11-2570-1	2570	secondary1	379.407	70683.5	31.584	62.549	26.116	18.498	55.579	4.18163	2.23507	1.87092
		secondary	2	21-2-11-2570-1	2570	secondary2	379.407	16903.3	31.182	62.434	26.116	18.498	55.579
21-2-11	2570-2	primary	1	21-2-11-2570-2	2570	primary1	2387.18	36638.1	133.884	45.545	103.758	29.294	156.646	2.87602	1.12146			1.43405
		primary	2	21-2-11-2570-2	2570	primary2	2387.18	12739.2	139.732	47.796	103.758	29.294	156.646
		secondary	1	21-2-11-2570-2	2570	secondary1	289.268	31086.6	177.398	88.469	22.49	16.376	120.747	2.00553	1.07195
		secondary	2	21-2-11-2570-2	2570	secondary2	289.268	15500.4	177.372	88.462	22.49	16.376	120.747
21-2-11	2570-3	primary	1	21-2-11-2570-3	2570	primary1	1973.37	15103.8	84.022	49.972	82.963	30.286	22.777	1.30372	0.508365			0.835857
		primary	2	21-2-11-2570-3	2570	primary2	1973.37	11585.2	77.283	53.222	82.963	30.286	22.777
		secondary	1	21-2-11-2570-3	2570	secondary1	335.583	28006.4	43.365	89.72	25.076	17.039	56.108	1.55974	0.833676
		secondary	2	21-2-11-2570-3	2570	secondary2	335.583	17955.8	43.147	89.633	25.076	17.039	56.108
21-2-11	2570-4	primary	1	21-2-11-2570-4	2570	primary1	2276.88	30745.2	78.169	46.296	98.846	29.329	14.359	2.35091	0.916699			2.42228
		primary	2	21-2-11-2570-4	2570	primary2	2276.88	13078	73.694	46.84	98.846	29.329	14.359
		secondary	1	21-2-11-2570-4	2570	secondary1	349.045	15417.4	30.838	70.377	22.809	19.484	20.522	0.970532	0.518746
		secondary	2	21-2-11-2570-4	2570	secondary2	349.045	15885.5	30.129	70.674	22.809	19.484	20.522
21-2-11	2570-5	primary	1	21-2-11-2570-5	2570	primary1	1953.17	76580.8	121.854	45.41	88.88	27.98	165.347	4.08879	1.59436			2.0309
		primary	2	21-2-11-2570-5	2570	primary2	1953.17	18729.5	130.251	47.195	88.88	27.98	165.347
		secondary	1	21-2-11-2570-5	2570	secondary1	299.865	41932.5	171.78	70.047	23.774	16.06	132.726	2.01329	1.0761
		secondary	2	21-2-11-2570-5	2570	secondary2	299.865	20827.8	171.698	70.324	23.774	16.06	132.726
21-2-11	2570-6	primary	1	21-2-11-2570-6	2570	primary1	2583.6	28122.3	79.691	46.576	104.362	31.52	17.183	1.69436	0.660689			1.69307
		primary	2	21-2-11-2570-6	2570	primary2	2583.6	16597.6	79.574	46.145	104.362	31.52	17.183
		secondary	1	21-2-11-2570-6	2570	secondary1	442.769	12129.4	36.403	82.302	29.286	19.25	70.411	1.00076	0.534904
		secondary	2	21-2-11-2570-6	2570	secondary2	442.769	12120.2	36.444	83.542	29.286	19.25	70.411
21-2-11	2570-7	primary	1	21-2-11-2570-7	2570	primary1	2260.76	27404.8	86.419	46.201	99.443	28.946	10.829	1.94215	0.757312			1.8551
		primary	2	21-2-11-2570-7	2570	primary2	2260.76	14110.6	74.697	50.254	99.443	28.946	10.829
		secondary	1	21-2-11-2570-7	2570	secondary1	372.675	19444.5	31.507	78.712	25.524	18.591	59.293	1.04692	0.559577
		secondary	2	21-2-11-2570-7	2570	secondary2	372.675	18573	31.268	79.257	25.524	18.591	59.293
21-2-11	2570-8	primary	1	21-2-11-2570-8	2570	primary1	2244.99	26520.7	141.344	48.058	95.528	29.922	164.073	1.75097	0.682764			1.59522
		primary	2	21-2-11-2570-8	2570	primary2	2244.99	15146.3	143.046	48.41	95.528	29.922	164.073
		secondary	1	21-2-11-2570-8	2570	secondary1	477.432	17722.9	183.562	76.503	31.198	19.485	144.193	1.09764	0.586684
		secondary	2	21-2-11-2570-8	2570	secondary2	477.432	16146.4	184.245	78.039	31.198	19.485	144.193
21-2-11	2570-9	primary	1	21-2-11-2570-9	2570	primary1	2047.38	26757.4	82.83	41.596	94.176	27.68	15.203	2.09526	0.817013			0.823645
		primary	2	21-2-11-2570-9	2570	primary2	2047.38	12770.5	78.141	43.906	94.176	27.68	15.203
		secondary	1	21-2-11-2570-9	2570	secondary1	570.709	39627.3	34.746	77.92	35.152	20.672	58.67	2.54389	1.3597
		secondary	2	21-2-11-2570-9	2570	secondary2	570.709	15577.5	35.966	76.233	35.152	20.672	58.67
21-2-11	2570-10	primary	1	21-2-11-2570-10	2570	primary1	2313.54	23361.1	77.828	47.454	101.135	29.126	19.749	1.7357	0.676809			0.758195
		primary	2	21-2-11-2570-10	2570	primary2	2313.54	13459.2	70.685	49.823	101.135	29.126	19.749
		secondary	1	21-2-11-2570-10	2570	secondary1	427.787	37956.6	32.849	86.33	26.038	20.918	66.168	2.28925	1.2236
		secondary	2	21-2-11-2570-10	2570	secondary2	427.787	16580.3	32.79	84.794	26.038	20.918	66.168
21-3-12	2537-1	primary	1	21-3-12-2537-1	2537	primary1	2221.24	68207.9	122.498	38.946	108.399	26.09	165.037	4.59763	2.34002	2.1821	1.0591	1.54422
		primary	2	21-3-12-2537-1	2537	primary2	2221.24	14835.4	126.308	39.173	108.399	26.09	165.037
		secondary	1	21-3-12-2537-1	2537	secondary1	246.992	50269.3	174.79	57.787	22.891	13.738	13.93	2.97732	1.46923	1.51847	1.04918
		secondary	2	21-3-12-2537-1	2537	secondary2	246.992	16884.1	174.318	58.056	22.891	13.738	13.93
21-3-12	2537-2	primary	1	21-3-12-2537-2	2537	primary1	2433.9	13510.8	136.259	40.108	101.521	30.525	170.184	0.784497	0.399279			1.81703
		primary	2	21-3-12-2537-2	2537	primary2	2433.9	17222.3	137.211	40.318	101.521	30.525	170.184
		secondary	1	21-3-12-2537-2	2537	secondary1	296.807	6616.44	177.793	70.602	22.419	16.857	127.875	0.431747	0.213056
		secondary	2	21-3-12-2537-2	2537	secondary2	296.807	15324.8	177.797	70.774	22.419	16.857	127.875
21-3-12	2537-3	primary	1	21-3-12-2537-3	2537	primary1	2342.15	33419.2	59.645	49.203	102.98	28.958	22.615	1.77222	0.901991			1.68248
		primary	2	21-3-12-2537-3	2537	primary2	2342.15	18857.3	62.733	46.769	102.98	28.958	22.615
		secondary	1	21-3-12-2537-3	2537	secondary1	376.508	18655.9	29.546	84.822	28.872	16.604	56.72	1.05334	0.519795
		secondary	2	21-3-12-2537-3	2537	secondary2	376.508	17711.3	28.792	85.817	28.872	16.604	56.72
21-3-12	2537-4	primary	1	21-3-12-2537-4	2537	primary1	2281.02	31266.5	68.571	44.957	99.884	29.076	17.976	2.32953	1.18564			2.87398
		primary	2	21-3-12-2537-4	2537	primary2	2281.02	13421.8	62.897	46.179	99.884	29.076	17.976
		secondary	1	21-3-12-2537-4	2537	secondary1	322.387	9216.98	27.052	84.877	26.902	15.258	73.382	0.810559	0.39999
		secondary	2	21-3-12-2537-4	2537	secondary2	322.387	11371.1	27.29	84.824	26.902	15.258	73.382
21-3-12	2537-5	primary	1	21-3-12-2537-5	2537	primary1	2014.3	34698.4	85.236	36.76	99.345	25.816	4.561	2.58217	1.31423			3.97095
		primary	2	21-3-12-2537-5	2537	primary2	2014.3	13437.7	78.183	37.148	99.345	25.816	4.561
		secondary	1	21-3-12-2537-5	2537	secondary1	396.304	8247.66	26.211	50.074	29.894	16.88	14.9	0.650266	0.32089
		secondary	2	21-3-12-2537-5	2537	secondary2	396.304	12683.5	25.824	50.255	29.894	16.88	14.9
21-3-12	2537-6	primary	1	21-3-12-2537-6	2537	primary1	2157.11	32103.6	69.559	42.01	96.087	28.584	21.258	1.75179	0.891593			1.18069
		primary	2	21-3-12-2537-6	2537	primary2	2157.11	18326.2	66.221	42.61	96.087	28.584	21.258
		secondary	1	21-3-12-2537-6	2537	secondary1	471.298	31647.2	29.514	81.545	33.63	17.844	67.753	1.4837	0.732169
		secondary	2	21-3-12-2537-6	2537	secondary2	471.298	21329.9	29.169	81.768	33.63	17.844	67.753
21-3-12	2537-7	primary	1	21-3-12-2537-7	2537	primary1	2128.16	15173.9	127.861	36.54	98.369	27.546	160.46	1.33395	0.678929			1.0494
		primary	2	21-3-12-2537-7	2537	primary2	2128.16	11375.2	135.508	40.203	98.369	27.546	160.46
		secondary	1	21-3-12-2537-7	2537	secondary1	373.74	14704.8	171.662	82.726	27.767	17.138	104.48	1.27115	0.62728
		secondary	2	21-3-12-2537-7	2537	secondary2	373.74	11568.1	170.748	79.781	27.767	17.138	104.48
21-3-12	2537-8	primary	1	21-3-12-2537-8	2537	primary1	2242.83	55107.3	77.817	41.332	99.87	28.594	12.696	3.05783	1.55632			1.29311
		primary	2	21-3-12-2537-8	2537	primary2	2242.83	18021.7	70.737	42.522	99.87	28.594	12.696
		secondary	1	21-3-12-2537-8	2537	secondary1	304.951	42360.9	26.412	71.879	23.549	16.488	45.282	2.36471	1.16692
		secondary	2	21-3-12-2537-8	2537	secondary2	304.951	17913.8	26.841	71.297	23.549	16.488	45.282
21-3-12	2537-9	primary	1	21-3-12-2537-9	2537	primary1	2059.14	26407.6	138.636	49.311	86.062	30.464	153.628	1.84124	0.937123			0.535562
		primary	2	21-3-12-2537-9	2537	primary2	2059.14	14342.3	134.798	46.05	86.062	30.464	153.628
		secondary	1	21-3-12-2537-9	2537	secondary1	326.158	62973.9	160.221	80.872	25.577	16.237	99.229	3.43797	1.69655
		secondary	2	21-3-12-2537-9	2537	secondary2	326.158	18317.2	160.091	80.9	25.577	16.237	99.229
21-3-12	2537-10	primary	1	21-3-12-2537-10	2537	primary1	2301.08	21905.2	83.353	37.433	101.431	28.885	9.386	1.77018	0.900954			2.51479
		primary	2	21-3-12-2537-10	2537	primary2	2301.08	12374.6	76.778	38.06	101.431	28.885	9.386
		secondary	1	21-3-12-2537-10	2537	secondary1	410.441	7216.85	29.078	68.235	32.658	16.002	41.798	0.703907	0.34736
		secondary	2	21-3-12-2537-10	2537	secondary2	410.441	10252.6	28.574	68.131	32.658	16.002	41.798
21-3-12	2540-1	primary	1	21-3-12-2540-1	2540	primary1	2404.56	24448.6	67.95	42.417	96.94	31.582	14.994	1.24199	0.632124	1.10082	0.518654	0.914939
		primary	2	21-3-12-2540-1	2540	primary2	2404.56	19685.1	68.761	41.874	96.94	31.582	14.994
		secondary	1	21-3-12-2540-1	2540	secondary1	332.689	31486	34.461	83.416	26.994	15.692	90.109	1.35745	0.669868
		secondary	2	21-3-12-2540-1	2540	secondary2	332.689	23194.9	34.709	82.409	26.994	15.692	90.109
21-3-12	2540-2	primary	1	21-3-12-2540-2	2540	primary1	2398.36	33437.6	137.043	44.374	106.994	28.541	166.806	2.13266	1.08544			3.72637
		primary	2	21-3-12-2540-2	2540	primary2	2398.36	15678.8	138.796	45.537	106.994	28.541	166.806
		secondary	1	21-3-12-2540-2	2540	secondary1	360.423	9226.59	178.837	73.111	24.213	18.953	140.034	0.572317	0.282424
		secondary	2	21-3-12-2540-2	2540	secondary2	360.423	16121.5	179.584	73.807	24.213	18.953	140.034
21-3-12	2540-3	primary	1	21-3-12-2540-3	2540	primary1	2066.52	12128.4	118.797	36.404	89.192	29.5	161.809	0.876606	0.446159			0.701095
		primary	2	21-3-12-2540-3	2540	primary2	2066.52	13835.6	123.881	39.002	89.192	29.5	161.809
		secondary	1	21-3-12-2540-3	2540	secondary1	307.632	21843.1	156.691	72.85	25.244	15.516	126.358	1.25034	0.61701
		secondary	2	21-3-12-2540-3	2540	secondary2	307.632	17469.8	156.315	72.679	25.244	15.516	126.358
21-3-12	2540-4	primary	1	21-3-12-2540-4	2540	primary1	2241.05	6788.58	86.783	39.918	108.031	26.413	9.491	0.640264	0.32587			0.656359
		primary	2	21-3-12-2540-4	2540	primary2	2241.05	10602.8	81.019	40.914	108.031	26.413	9.491
		secondary	1	21-3-12-2540-4	2540	secondary1	376.19	14533.6	32.569	71.592	26.924	17.79	54.068	0.975478	0.481374
		secondary	2	21-3-12-2540-4	2540	secondary2	376.19	14898.9	33.378	70.896	26.924	17.79	54.068
21-3-12	2540-5	primary	1	21-3-12-2540-5	2540	primary1	2251.71	34102.2	131.217	40.986	97.981	29.26	160.717	1.86162	0.947495			3.71771
		primary	2	21-3-12-2540-5	2540	primary2	2251.71	18318.5	136.189	43.376	97.981	29.26	160.717
		secondary	1	21-3-12-2540-5	2540	secondary1	401.248	9430.64	171.972	78.541	28.517	17.915	96.071	0.500745	0.247105
		secondary	2	21-3-12-2540-5	2540	secondary2	401.248	18833.2	171.892	78.37	28.517	17.915	96.071
21-3-12	2540-6	primary	1	21-3-12-2540-6	2540	primary1	1895.71	14880.6	62.854	42.422	89.398	26.999	22.486	1.1009	0.560316			1.63355
		primary	2	21-3-12-2540-6	2540	primary2	1895.71	13516.8	63.565	42.695	89.398	26.999	22.486
		secondary	1	21-3-12-2540-6	2540	secondary1	233.601	8393.44	26.906	71.104	18.903	15.734	142.666	0.673932	0.332568
		secondary	2	21-3-12-2540-6	2540	secondary2	233.601	12454.4	27.088	71.203	18.903	15.734	142.666
21-3-12	2540-7	primary	1	21-3-12-2540-7	2540	primary1	2387.52	11849.9	78.321	37.978	96.203	31.598	16.074	0.781251	0.397627			0.923517
		primary	2	21-3-12-2540-7	2540	primary2	2387.52	15167.8	69.996	40.371	96.203	31.598	16.074
		secondary	1	21-3-12-2540-7	2540	secondary1	394.756	15634.5	33.043	75.859	28.143	17.859	68.056	0.845952	0.417456
		secondary	2	21-3-12-2540-7	2540	secondary2	394.756	18481.6	32.242	77.603	28.143	17.859	68.056
21-3-12	2540-8	primary	1	21-3-12-2540-8	2540	primary1	1944.52	15969.4	66.705	37.303	93.275	26.543	20.425	0.889793	0.452871			1.7199
		primary	2	21-3-12-2540-8	2540	primary2	1944.52	17947.3	62.368	38.368	93.275	26.543	20.425
		secondary	1	21-3-12-2540-8	2540	secondary1	333.129	9791.79	30.009	70.985	25.68	16.517	47.838	0.517353	0.2553
		secondary	2	21-3-12-2540-8	2540	secondary2	333.129	18926.7	29.861	71.81	25.68	16.517	47.838
21-3-12	2540-9	primary	1	21-3-12-2540-9	2540	primary1	2278.25	16004.3	74.332	37.707	96.078	30.192	20.926	0.954175	0.485639			0.805424
		primary	2	21-3-12-2540-9	2540	primary2	2278.25	16772.9	66.427	41.207	96.078	30.192	20.926
		secondary	1	21-3-12-2540-9	2540	secondary1	344.968	25872.5	32.822	79.026	26.228	16.747	59.715	1.18469	0.584613
		secondary	2	21-3-12-2540-9	2540	secondary2	344.968	21839.1	32.85	79.637	26.228	16.747	59.715
21-3-12	2540-10	primary	1	21-3-12-2540-10	2540	primary1	2136.42	8518.65	72.886	36.635	96.395	28.219	20.885	0.528959	0.26922			0.507872
		primary	2	21-3-12-2540-10	2540	primary2	2136.42	16104.6	65.269	39.628	96.395	28.219	20.885
		secondary	1	21-3-12-2540-10	2540	secondary1	370.521	22120.5	29.869	77.189	27.826	16.954	67.69	1.04152	0.513963
		secondary	2	21-3-12-2540-10	2540	secondary2	370.521	21238.7	29.874	76.762	27.826	16.954	67.69
21-3-12	2542-1	primary	1	21-3-12-2542-1	2542	primary1	2121.9	12157.5	111.648	40.098	102.189	26.438	166.867	0.832173	0.423544	2.28768	1.01004	0.285643
		primary	2	21-3-12-2542-1	2542	primary2	2121.9	14609.3	126.331	42.317	102.189	26.438	166.867
		secondary	1	21-3-12-2542-1	2542	secondary1	291.862	61842.9	167.7	70.367	23.573	15.764	125.066	2.91334	1.43766
		secondary	2	21-3-12-2542-1	2542	secondary2	291.862	21227.5	167.863	70.404	23.573	15.764	125.066
21-3-12	2542-2	primary	1	21-3-12-2542-2	2542	primary1	1916.5	30883.3	116.826	43.327	96.064	25.401	160.809	1.87115	0.952343			1.15119
		primary	2	21-3-12-2542-2	2542	primary2	1916.5	16505	127.832	46.852	96.064	25.401	160.809
		secondary	1	21-3-12-2542-2	2542	secondary1	417.575	31806.3	167.156	78.42	29.457	18.049	133.702	1.6254	0.802092
		secondary	2	21-3-12-2542-2	2542	secondary2	417.575	19568.3	165.068	76.375	29.457	18.049	133.702
21-3-12	2542-3	primary	1	21-3-12-2542-3	2542	primary1	1940.66	28612.8	112.385	46.485	89.964	27.466	163.154	2.14509	1.09177			0.37787
		primary	2	21-3-12-2542-3	2542	primary2	1940.66	13338.8	121.063	47.743	89.964	27.466	163.154
		secondary	1	21-3-12-2542-3	2542	secondary1	264.562	102264	153.832	79.517	21.234	15.864	104.399	5.67678	2.80134
		secondary	2	21-3-12-2542-3	2542	secondary2	264.562	18014.4	153.432	79.368	21.234	15.864	104.399
21-3-12	2542-4	primary	1	21-3-12-2542-4	2542	primary1	2225.21	54496.2	108.396	36.864	103.776	27.301	169.95	3.25815	1.65827			2.14144
		primary	2	21-3-12-2542-4	2542	primary2	2225.21	16726.1	128.073	40.227	103.776	27.301	169.95
		secondary	1	21-3-12-2542-4	2542	secondary1	256.685	28009.8	174.839	68.415	20.647	15.829	132.166	1.52147	0.750808
		secondary	2	21-3-12-2542-4	2542	secondary2	256.685	18409.7	174.746	68.495	20.647	15.829	132.166
21-3-12	2542-5	primary	1	21-3-12-2542-5	2542	primary1	1646	20567.1	122.906	44.939	84.17	24.899	169.55	1.20712	0.614377			0.385631
		primary	2	21-3-12-2542-5	2542	primary2	1646	17038.2	124.282	44.784	84.17	24.899	169.55
		secondary	1	21-3-12-2542-5	2542	secondary1	271.159	74732.5	157.911	65.074	21.59	15.991	139.558	3.13024	1.54469
		secondary	2	21-3-12-2542-5	2542	secondary2	271.159	23874.4	158.242	65.024	21.59	15.991	139.558
21-3-12	2542-6	primary	1	21-3-12-2542-6	2542	primary1	1712.38	36287.7	65.48	35.714	80.942	26.936	14.766	3.70377	1.88508			2.79148
		primary	2	21-3-12-2542-6	2542	primary2	1712.38	9797.49	58.922	38.182	80.942	26.936	14.766
		secondary	1	21-3-12-2542-6	2542	secondary1	313.502	12018.8	24.993	69.116	26.051	15.322	63.469	1.32681	0.654749
		secondary	2	21-3-12-2542-6	2542	secondary2	313.502	9058.38	24.748	69.334	26.051	15.322	63.469
21-3-12	2542-7	primary	1	21-3-12-2542-7	2542	primary1	2115.21	18082.2	121.814	36.482	100.396	26.825	165.305	1.27266	0.647736			0.308053
		primary	2	21-3-12-2542-7	2542	primary2	2115.21	14208.2	133.975	39.412	100.396	26.825	165.305
		secondary	1	21-3-12-2542-7	2542	secondary1	274.457	76939	173.702	67.855	23.422	14.92	163.823	4.13131	2.0387
		secondary	2	21-3-12-2542-7	2542	secondary2	274.457	18623.4	174.178	67.734	23.422	14.92	163.823
21-3-12	2542-8	primary	1	21-3-12-2542-8	2542	primary1	2184.4	40309.8	80.683	43.279	104.66	26.574	12.062	2.73955	1.39433			3.49823
		primary	2	21-3-12-2542-8	2542	primary2	2184.4	14714	76.667	43.702	104.66	26.574	12.062
		secondary	1	21-3-12-2542-8	2542	secondary1	336.518	12098.4	31.5	70.104	25.309	16.93	52.658	0.783126	0.386453
		secondary	2	21-3-12-2542-8	2542	secondary2	336.518	15448.9	31.023	70.805	25.309	16.93	52.658
21-3-12	2542-9	primary	1	21-3-12-2542-9	2542	primary1	1878.05	63413.1	112.955	37.33	88.312	27.077	167.968	3.51996	1.79153			1.38886
		primary	2	21-3-12-2542-9	2542	primary2	1878.05	18015.3	121.427	39.721	88.312	27.077	167.968
		secondary	1	21-3-12-2542-9	2542	secondary1	469.883	55703.4	162.028	65.288	30.421	19.667	117.179	2.53442	1.25067
		secondary	2	21-3-12-2542-9	2542	secondary2	469.883	21978.7	160.745	63.709	30.421	19.667	117.179
21-3-12	2542-10	primary	1	21-3-12-2542-10	2542	primary1	2048.82	37916.5	119.301	35.415	102.607	25.424	169.497	2.32719	1.18445			1.4872
		primary	2	21-3-12-2542-10	2542	primary2	2048.82	16292.8	130.972	38.13	102.607	25.424	169.497
		secondary	1	21-3-12-2542-10	2542	secondary1	388.655	31299.1	178.454	66.104	30.04	16.473	123.71	1.56481	0.772194
		secondary	2	21-3-12-2542-10	2542	secondary2	388.655	20001.8	176.564	63.881	30.04	16.473	123.71
21-3-12	2570-1	primary	1	21-3-12-2570-1	2570	primary1	2047.18	17527.6	79.764	36.35	103.069	25.289	9.059	1.30725	0.665341	1.96478	0.918096	1.0421
		primary	2	21-3-12-2570-1	2570	primary2	2047.18	13408	75.973	37.033	103.069	25.289	9.059
		secondary	1	21-3-12-2570-1	2570	secondary1	290.843	21813.7	31.157	57.154	21.799	16.988	22.745	1.25444	0.619035	2.02645
		secondary	2	21-3-12-2570-1	2570	secondary2	290.843	17389.2	31.608	56.56	21.799	16.988	22.745
21-3-12	2570-2	primary	1	21-3-12-2570-2	2570	primary1	2435.04	56067.6	104.973	41.299	111.297	27.857	176.117	3.36226	1.71126			1.61377
		primary	2	21-3-12-2570-2	2570	primary2	2435.04	16675.6	122.746	41.884	111.297	27.857	176.117
		secondary	1	21-3-12-2570-2	2570	secondary1	416.432	43332.6	178.273	66.456	29.462	17.997	133.818	2.08348	1.02814
		secondary	2	21-3-12-2570-2	2570	secondary2	416.432	20798.2	176.874	64.851	29.462	17.997	133.818
21-3-12	2570-3	primary	1	21-3-12-2570-3	2570	primary1	2182.94	30920.2	123.404	37.895	104.253	26.66	171.859	2.46652	1.25537			0.908829
		primary	2	21-3-12-2570-3	2570	primary2	2182.94	12536	126.873	37.839	104.253	26.66	171.859
		secondary	1	21-3-12-2570-3	2570	secondary1	361.366	44815.3	172.316	64.35	25.388	18.123	156.958	2.71396	1.33927
		secondary	2	21-3-12-2570-3	2570	secondary2	361.366	16512.9	173.14	64.369	25.388	18.123	156.958
21-3-12	2570-4	primary	1	21-3-12-2570-4	2570	primary1	2086.27	30153.3	118.791	35.919	96.623	27.492	160.797	1.61797	0.823487			1.20369
		primary	2	21-3-12-2570-4	2570	primary2	2086.27	18636.5	127.83	39.38	96.623	27.492	160.797
		secondary	1	21-3-12-2570-4	2570	secondary1	407.95	26441.6	160.024	74.809	30.876	16.823	103.516	1.34417	0.663315
		secondary	2	21-3-12-2570-4	2570	secondary2	407.95	19671.3	160.308	75.226	30.876	16.823	103.516
21-3-12	2570-5	primary	1	21-3-12-2570-5	2570	primary1	2166.7	15009.3	65.182	37.998	100.027	27.58	12.581	0.864017	0.439752			0.349832
		primary	2	21-3-12-2570-5	2570	primary2	2166.7	17371.5	67.605	37.303	100.027	27.58	12.581
		secondary	1	21-3-12-2570-5	2570	secondary1	381.099	51704.4	25.806	69.932	29.25	16.589	62.559	2.46981	1.21879
		secondary	2	21-3-12-2570-5	2570	secondary2	381.099	20934.6	26.73	67.17	29.25	16.589	62.559
21-3-12	2570-6	primary	1	21-3-12-2570-6	2570	primary1	2025.39	49058.5	136.796	41.593	92.522	27.872	159.758	2.21381	1.12675			0.928102
		primary	2	21-3-12-2570-6	2570	primary2	2025.39	22160.2	141.626	44.132	92.522	27.872	159.758
		secondary	1	21-3-12-2570-6	2570	secondary1	299.815	54559.3	173.087	76.635	24.348	15.679	121.247	2.38531	1.17709
		secondary	2	21-3-12-2570-6	2570	secondary2	299.815	22873.1	173.511	76.346	24.348	15.679	121.247
21-3-12	2570-7	primary	1	21-3-12-2570-7	2570	primary1	2240.82	42048.7	78.865	37.86	101.693	28.056	14.729	2.35417	1.19818			1.497
		primary	2	21-3-12-2570-7	2570	primary2	2240.82	17861.4	67.993	40.053	101.693	28.056	14.729
		secondary	1	21-3-12-2570-7	2570	secondary1	359.696	34827	26.717	74.154	26.845	17.06	60.199	1.5726	0.776036
		secondary	2	21-3-12-2570-7	2570	secondary2	359.696	22146.2	27.995	71.983	26.845	17.06	60.199
21-3-12	2570-8	primary	1	21-3-12-2570-8	2570	primary1	1953.87	15998.9	69.177	39.997	96.667	25.735	11.089	0.97836	0.497948			0.33381
		primary	2	21-3-12-2570-8	2570	primary2	1953.87	16352.7	70.467	38.555	96.667	25.735	11.089
		secondary	1	21-3-12-2570-8	2570	secondary1	332.65	61420.2	29.131	68.348	27.917	15.171	57.29	2.93089	1.44632
		secondary	2	21-3-12-2570-8	2570	secondary2	332.65	20956.1	29.953	66.913	27.917	15.171	57.29
21-3-12	2570-9	primary	1	21-3-12-2570-9	2570	primary1	2352.09	60282.5	117.801	36.489	107.494	27.86	163.653	3.30874	1.68403			5.59724
		primary	2	21-3-12-2570-9	2570	primary2	2352.09	18219.1	130.412	39.915	107.494	27.86	163.653
		secondary	1	21-3-12-2570-9	2570	secondary1	270.568	9601.48	174.203	73.905	22.366	15.403	127.085	0.591139	0.291712
		secondary	2	21-3-12-2570-9	2570	secondary2	270.568	16242.3	174.465	74.499	22.366	15.403	127.085
21-3-12	2570-10	primary	1	21-3-12-2570-10	2570	primary1	1974.86	17679.5	141.484	40.017	96.474	26.064	168.65	1.17472	0.597888			0.402485
		primary	2	21-3-12-2570-10	2570	primary2	1974.86	15050	137.859	39.576	96.474	26.064	168.65
		secondary	1	21-3-12-2570-10	2570	secondary1	317.676	66712.8	181.351	62.536	23.616	17.127	144.924	2.91867	1.44029
		secondary	2	21-3-12-2570-10	2570	secondary2	317.676	22857.2	180.889	62.53	23.616	17.127	144.924
21-3-24	2540-1	primary	1	21-3-24-2540-1	2540	primary1	2372.76	14795.9	155.788	47.001	119.245	25.335	173.677	1.14517	0.352201	#REF!	#REF!	1.43804
		primary	2	21-3-24-2540-1	2540	primary2	2372.76	12920.3	145.713	44.8	119.245	25.335	173.677
		secondary	1	21-3-24-2540-1	2540	secondary1	397.055	11700.2	200.014	68.644	26.842	18.834	135.273	0.796342	0.437356	#REF!	#REF!
		secondary	2	21-3-24-2540-1	2540	secondary2	397.055	14692.5	200.409	69.241	26.842	18.834	135.273
21-3-24	2540-2	primary	1	21-3-24-2540-2	2540	primary1	2455.78	10151.4	94.852	43.744	120.048	26.046	9.645	0.877019	0.269731			1.87036
		primary	2	21-3-24-2540-2	2540	primary2	2455.78	11574.9	91.113	43.746	120.048	26.046	9.645
		secondary	1	21-3-24-2540-2	2540	secondary1	375.906	3073.4	35.57	71.683	30.036	15.935	37.046	0.468903	0.257525
		secondary	2	21-3-24-2540-2	2540	secondary2	375.906	6554.44	35.932	71.632	30.036	15.935	37.046
21-3-24	2540-3	primary	1	21-3-24-2540-3	2540	primary1	2526.39	15599.7	99.998	43.728	120.49	26.697	8.572	1.06429	0.327327			0.781008
		primary	2	21-3-24-2540-3	2540	primary2	2526.39	14657.4	91.892	44.644	120.49	26.697	8.572
		secondary	1	21-3-24-2540-3	2540	secondary1	444.35	26684.7	36.071	75.192	27.76	20.381	69.28	1.36271	0.748412
		secondary	2	21-3-24-2540-3	2540	secondary2	444.35	19582	35.539	75.363	27.76	20.381	69.28
21-3-24	2540-4	primary	1	21-3-24-2540-4	2540	primary1	2449.99	20437.6	133.504	38.812	114.54	27.234	170.218	1.54041	0.473758			1.52442
		primary	2	21-3-24-2540-4	2540	primary2	2449.99	13267.7	142.586	41.212	114.54	27.234	170.218
		secondary	1	21-3-24-2540-4	2540	secondary1	325.822	13245.3	197.869	71.785	25.341	16.371	128.363	1.01049	0.554968
		secondary	2	21-3-24-2540-4	2540	secondary2	325.822	13107.8	197.462	71.611	25.341	16.371	128.363
21-3-24	2540-5	primary	1	21-3-24-2540-5	2540	primary1	2137.24	11455.9	74.68	47.66	114.086	23.852	10.808	0.894904	0.275231			0.975309
		primary	2	21-3-24-2540-5	2540	primary2	2137.24	12801.2	81.739	45.428	114.086	23.852	10.808
		secondary	1	21-3-24-2540-5	2540	secondary1	379.611	14305.1	31.866	66.88	29.073	16.625	26.121	0.917559	0.503929
		secondary	2	21-3-24-2540-5	2540	secondary2	379.611	15590.3	29.4	68.304	29.073	16.625	26.121
21-3-24	2540-6	primary	1	21-3-24-2540-6	2540	primary1	2490.91	4806.68	134.537	38.091	116.931	27.123	169.223	0.3918	0.1205			0.679343
		primary	2	21-3-24-2540-6	2540	primary2	2490.91	12268.2	144.614	40.129	116.931	27.123	169.223
		secondary	1	21-3-24-2540-6	2540	secondary1	353.667	8658.07	193.58	72.955	27.331	16.476	120.949	0.576735	0.316746
		secondary	2	21-3-24-2540-6	2540	secondary2	353.667	15012.2	193.244	72.074	27.331	16.476	120.949
21-3-24	2540-7	primary	1	21-3-24-2540-7	2540	primary1	2578.97	7151.66	83.949	41.234	115.593	28.407	10.606	0.534331	0.164336			0.718593
		primary	2	21-3-24-2540-7	2540	primary2	2578.97	13384.3	83.973	40.591	115.593	28.407	10.606
		secondary	1	21-3-24-2540-7	2540	secondary1	368.906	11270.4	32.246	77.924	26.373	17.81	54.419	0.74358	0.408379
		secondary	2	21-3-24-2540-7	2540	secondary2	368.906	15156.9	32.119	77.566	26.373	17.81	54.419
21-3-24	2540-8	primary	1	21-3-24-2540-8	2540	primary1	2578.26	6847.3	119.712	36.723	120.615	27.217	176.32	0.550008	0.169157			1.34074
		primary	2	21-3-24-2540-8	2540	primary2	2578.26	12449.5	130.101	37.587	120.615	27.217	176.32
		secondary	1	21-3-24-2540-8	2540	secondary1	396.759	6131.16	188.128	60.947	26.037	19.402	129.259	0.410228	0.2253
		secondary	2	21-3-24-2540-8	2540	secondary2	396.759	14945.7	187.496	60.177	26.037	19.402	129.259
21-3-24	2540-9	primary	1	21-3-24-2540-9	2540	primary1	2242.57	14718	147.411	45.057	103.985	27.459	166.545	1.02662	0.315742			1.93744
		primary	2	21-3-24-2540-9	2540	primary2	2242.57	14336.3	144.772	44.178	103.985	27.459	166.545
		secondary	1	21-3-24-2540-9	2540	secondary1	308.925	6417.84	190.516	76.768	25.435	15.464	121.01	0.529888	0.291018
		secondary	2	21-3-24-2540-9	2540	secondary2	308.925	12111.7	190.503	76.513	25.435	15.464	121.01
21-3-24	2542-1	primary	1	21-3-24-2542-1	2542	primary1	2417.68	38336.3	132.223	46.502	124.378	24.749	174.678	2.65289	0.815908	2.98633	0.845873	1.29208
		primary	2	21-3-24-2542-1	2542	primary2	2417.68	14450.7	133.327	45.584	124.378	24.749	174.678
		secondary	1	21-3-24-2542-1	2542	secondary1	390.649	30518.5	191.305	69.808	29.071	17.11	134.018	2.0532	1.12763
		secondary	2	21-3-24-2542-1	2542	secondary2	390.649	14863.8	190.967	70.219	29.071	17.11	134.018
21-3-24	2542-2	primary	1	21-3-24-2542-2	2542	primary1	2195.46	31761.8	122.259	36.846	108.663	25.725	166.903	2.07506	0.638191			1.48393
		primary	2	21-3-24-2542-2	2542	primary2	2195.46	15306.5	120.121	36.469	108.663	25.725	166.903
		secondary	1	21-3-24-2542-2	2542	secondary1	427.472	21140	176.127	68.796	33.172	16.408	124.039	1.39835	0.767985
		secondary	2	21-3-24-2542-2	2542	secondary2	427.472	15117.8	175.972	68.578	33.172	16.408	124.039
21-3-24	2542-3	primary	1	21-3-24-2542-3	2542	primary1	2419.02	71734.9	72.295	51.688	109.109	28.229	12.899	4.30014	1.32253			0.932211
		primary	2	21-3-24-2542-3	2542	primary2	2419.02	16682	76.842	50.103	109.109	28.229	12.899
		secondary	1	21-3-24-2542-3	2542	secondary1	395.025	86016.5	28.208	79.453	25.914	19.409	70.918	4.61284	2.5334
		secondary	2	21-3-24-2542-3	2542	secondary2	395.025	18647.2	28.187	79.224	25.914	19.409	70.918
21-3-24	2542-4	primary	1	21-3-24-2542-4	2542	primary1	2085.22	30109.2	135.631	38.338	100.519	26.413	171.105	2.00054	0.615275			0.648365
		primary	2	21-3-24-2542-4	2542	primary2	2085.22	15050.5	136.574	37.913	100.519	26.413	171.105
		secondary	1	21-3-24-2542-4	2542	secondary1	350.638	50092.8	181.864	71.271	28.018	15.934	94.741	3.08552	1.69459
		secondary	2	21-3-24-2542-4	2542	secondary2	350.638	16234.8	181.378	69.513	28.018	15.934	94.741
21-3-24	2542-5	primary	1	21-3-24-2542-5	2542	primary1	2392.5	64501.5	115.083	45.262	117.528	25.919	168.611	4.23454	1.30235			1.10185
		primary	2	21-3-24-2542-5	2542	primary2	2392.5	15232.2	124.586	46.496	117.528	25.919	168.611
		secondary	1	21-3-24-2542-5	2542	secondary1	559.821	56743.2	189.114	63.854	45.93	15.519	111.374	3.84312	2.11066
		secondary	2	21-3-24-2542-5	2542	secondary2	559.821	14764.9	189.452	66.092	45.93	15.519	111.374
21-3-24	2542-6	primary	1	21-3-24-2542-6	2542	primary1	2684.26	37565.2	130.543	39.689	132.26	25.841	175.768	2.71253	0.834249			0.750041
		primary	2	21-3-24-2542-6	2542	primary2	2684.26	13848.8	140.42	40.357	132.26	25.841	175.768
		secondary	1	21-3-24-2542-6	2542	secondary1	370.656	51533.3	203.989	59.716	26.397	17.879	176.915	3.61651	1.98621
		secondary	2	21-3-24-2542-6	2542	secondary2	370.656	14249.5	204.525	60.214	26.397	17.879	176.915
21-3-24	2542-7	primary	1	21-3-24-2542-7	2542	primary1	2451.2	49206.5	94.31	41.081	114.952	27.15	9.257	3.16185	0.972439			0.942233
		primary	2	21-3-24-2542-7	2542	primary2	2451.2	15562.6	86.681	41.864	114.952	27.15	9.257
		secondary	1	21-3-24-2542-7	2542	secondary1	417.24	53864.2	35.123	72.954	24.96	21.284	3.596	3.3557	1.84297
		secondary	2	21-3-24-2542-7	2542	secondary2	417.24	16051.6	35.115	71.57	24.96	21.284	3.596
21-3-24	2542-8	primary	1	21-3-24-2542-8	2542	primary1	2277.91	27574.4	143.314	42.921	110.024	26.361	166.385	2.04594	0.629237			0.521882
		primary	2	21-3-24-2542-8	2542	primary2	2277.91	13477.6	142.786	41.892	110.024	26.361	166.385
		secondary	1	21-3-24-2542-8	2542	secondary1	302.31	63228.2	191.496	72.811	24.595	15.65	138.965	3.92031	2.15306
		secondary	2	21-3-24-2542-8	2542	secondary2	302.31	16128.4	192.468	74.058	24.595	15.65	138.965
21-3-24	2542-9	primary	1	21-3-24-2542-9	2542	primary1	2480.79	38929	102.687	42.089	127.321	24.808	0.049	3.30912	1.01773			0.716722
		primary	2	21-3-24-2542-9	2542	primary2	2480.79	11764.1	89.643	41.689	127.321	24.808	0.049
		secondary	1	21-3-24-2542-9	2542	secondary1	426.951	67911.5	25.699	58.167	27.188	19.995	59.13	4.61702	2.5357
		secondary	2	21-3-24-2542-9	2542	secondary2	426.951	14708.9	25.005	57.654	27.188	19.995	59.13
21-3-24	2542-10	primary	1	21-3-24-2542-10	2542	primary1	2579.18	53743.7	90.679	38.608	128.042	25.647	7.982	3.37064	1.03665			1.0831
		primary	2	21-3-24-2542-10	2542	primary2	2579.18	15944.7	93.682	37.677	128.042	25.647	7.982
		secondary	1	21-3-24-2542-10	2542	secondary1	410.721	48107.3	32.808	66.34	31	16.869	59.58	3.11201	1.70914
		secondary	2	21-3-24-2542-10	2542	secondary2	410.721	15458.6	32.84	66.154	31	16.869	59.58
21-3-24	2544-1	primary	1	21-3-24-2544-1	2544	primary1	1882.7	4738.2	120.026	39.301	100.769	23.788	165.786	0.319384	0.0982279	0.316395	0.0556392	1.19334
		primary	2	21-3-24-2544-1	2544	primary2	1882.7	14835.4	124.524	40.522	100.769	23.788	165.786
		secondary	1	21-3-24-2544-1	2544	secondary1	272.034	4205.5	165.233	71.267	22.764	15.215	87.706	0.26764	0.14699
		secondary	2	21-3-24-2544-1	2544	secondary2	272.034	15713.3	164.832	71.418	22.764	15.215	87.706
21-3-24	2544-2	primary	1	21-3-24-2544-2	2544	primary1	1580.84	4336.88	129.349	37.816	92.933	21.658	174.052	0.278926	0.0857847			1.2675
		primary	2	21-3-24-2544-2	2544	primary2	1580.84	15548.5	132.508	38.122	92.933	21.658	174.052
		secondary	1	21-3-24-2544-2	2544	secondary1	424.78	4005.6	179.706	55.367	28.698	18.846	137.531	0.22006	0.120859
		secondary	2	21-3-24-2544-2	2544	secondary2	424.78	18202.3	179.525	55.623	28.698	18.846	137.531
21-3-24	2544-3	primary	1	21-3-24-2544-3	2544	primary1	2025.44	4161.91	117.998	41.222	101.797	25.334	175.252	0.340604	0.104754			1.16955
		primary	2	21-3-24-2544-3	2544	primary2	2025.44	12219.2	124.694	41.296	101.797	25.334	175.252
		secondary	1	21-3-24-2544-3	2544	secondary1	555.844	3867.97	179.242	67.304	36.969	19.144	150.22	0.291227	0.159944
		secondary	2	21-3-24-2544-3	2544	secondary2	555.844	13281.6	177.596	66.84	36.969	19.144	150.22
21-3-24	2544-4	primary	1	21-3-24-2544-4	2544	primary1	1790.4	2864.4	89.339	48.909	103.222	22.085	9.739	0.254287	0.0782069			1.14202
		primary	2	21-3-24-2544-4	2544	primary2	1790.4	11264.5	86.642	49.231	103.222	22.085	9.739
		secondary	1	21-3-24-2544-4	2544	secondary1	500.233	2750.89	36.77	72.677	33.679	18.911	31.279	0.222664	0.122289
		secondary	2	21-3-24-2544-4	2544	secondary2	500.233	12354.4	36.577	73.009	33.679	18.911	31.279
21-3-24	2544-5	primary	1	21-3-24-2544-5	2544	primary1	2037.8	3465.78	138.593	42.717	105.415	24.613	172.032	0.323856	0.0996031			1.07183
		primary	2	21-3-24-2544-5	2544	primary2	2037.8	10701.6	143.27	42.61	105.415	24.613	172.032
		secondary	1	21-3-24-2544-5	2544	secondary1	269.341	3246.75	197.032	63.935	19.309	17.761	165.809	0.302152	0.165944
		secondary	2	21-3-24-2544-5	2544	secondary2	269.341	10745.4	197.529	63.817	19.309	17.761	165.809
21-3-24	2544-6	primary	1	21-3-24-2544-6	2544	primary1	1949.81	4670.31	80.112	36.983	95.789	25.917	20.026	0.31324	0.0963381			1.22312
		primary	2	21-3-24-2544-6	2544	primary2	1949.81	14909.7	75.032	37.932	95.789	25.917	20.026
		secondary	1	21-3-24-2544-6	2544	secondary1	379.744	4519.8	29.105	63.382	35.326	13.687	69.963	0.2561	0.140652
		secondary	2	21-3-24-2544-6	2544	secondary2	379.744	17648.6	29.391	63.206	35.326	13.687	69.963
21-3-24	2544-7	primary	1	21-3-24-2544-7	2544	primary1	1987.98	2901.55	125.908	41.298	103.377	24.485	171.742	0.257929	0.079327			0.593662
		primary	2	21-3-24-2544-7	2544	primary2	1987.98	11249.4	128.997	41.677	103.377	24.485	171.742
		secondary	1	21-3-24-2544-7	2544	secondary1	421.956	5622.22	181.938	61.642	27.926	19.239	162.396	0.434471	0.238614
		secondary	2	21-3-24-2544-7	2544	secondary2	421.956	12940.4	180.261	60.981	27.926	19.239	162.396
21-3-24	2544-8	primary	1	21-3-24-2544-8	2544	primary1	2217.8	3244.04	126.057	43.102	102.962	27.426	161.922	0.301212	0.092639			1.17472
		primary	2	21-3-24-2544-8	2544	primary2	2217.8	10770	131.148	44.724	102.962	27.426	161.922
		secondary	1	21-3-24-2544-8	2544	secondary1	445.377	3133.38	175.804	81.517	27.554	20.581	109.498	0.256413	0.140824
		secondary	2	21-3-24-2544-8	2544	secondary2	445.377	12220	175.536	81.56	27.554	20.581	109.498
21-3-24	2544-9	primary	1	21-3-24-2544-9	2544	primary1	2187.78	5164.74	123.602	38.544	106.223	26.224	171.257	0.323035	0.0993508			1.17183
		primary	2	21-3-24-2544-9	2544	primary2	2187.78	15988.1	130.979	39.145	106.223	26.224	171.257
		secondary	1	21-3-24-2544-9	2544	secondary1	409.97	5680.97	181.656	67.223	28.679	18.201	133.506	0.275666	0.151398
		secondary	2	21-3-24-2544-9	2544	secondary2	409.97	20608.1	181.185	66.538	28.679	18.201	133.506
21-3-24	2544-10	primary	1	21-3-24-2544-10	2544	primary1	2138.57	6217.22	81.425	44.511	98.45	27.658	24.521	0.451475	0.138853			1.18839
		primary	2	21-3-24-2544-10	2544	primary2	2138.57	13770.9	74.736	47.06	98.45	27.658	24.521
		secondary	1	21-3-24-2544-10	2544	secondary1	415.355	5920.73	36.756	84.843	29.08	18.186	85.088	0.379905	0.208646
		secondary	2	21-3-24-2544-10	2544	secondary2	415.355	15584.8	36.83	84.748	29.08	18.186	85.088
21-3-24	2570-1	primary	1	21-3-24-2570-1	2570	primary1	2110.64	62424.1	139.134	50.297	108.118	24.856	175.636	5.07868	1.56197	3.25146	1.26113	2.89763
		primary	2	21-3-24-2570-1	2570	primary2	2110.64	12291.4	138.443	49.843	108.118	24.856	175.636
		secondary	1	21-3-24-2570-1	2570	secondary1	363.251	22034.8	191.239	68.508	29.027	15.934	137.955	1.7527	0.962594	1.82081
		secondary	2	21-3-24-2570-1	2570	secondary2	363.251	12571.9	191.089	68.305	29.027	15.934	137.955
21-3-24	2570-2	primary	1	21-3-24-2570-2	2570	primary1	2361.2	20294.3	72.433	39.622	106.021	28.356	9.05	1.41913	0.43646			0.824012
		primary	2	21-3-24-2570-2	2570	primary2	2361.2	14300.5	75.802	38.939	106.021	28.356	9.05
		secondary	1	21-3-24-2570-2	2570	secondary1	384.213	28288.7	26.157	73.99	28.842	16.961	53.432	1.72222	0.945856
		secondary	2	21-3-24-2570-2	2570	secondary2	384.213	16425.7	26.729	73.311	28.842	16.961	53.432
21-3-24	2570-3	primary	1	21-3-24-2570-3	2570	primary1	2226.56	54352.9	130.826	48.645	101.821	27.842	151.282	3.32093	1.02136			1.87287
		primary	2	21-3-24-2570-3	2570	primary2	2226.56	16366.8	132.08	49.624	101.821	27.842	151.282
		secondary	1	21-3-24-2570-3	2570	secondary1	396.371	25178	172.868	95.055	33.943	14.868	115.792	1.77318	0.973841
		secondary	2	21-3-24-2570-3	2570	secondary2	396.371	14199.4	172.331	95.234	33.943	14.868	115.792
21-3-24	2570-4	primary	1	21-3-24-2570-4	2570	primary1	2573.43	10248	121.065	33.646	122.024	26.852	173.457	0.751366	0.231086			0.56627
		primary	2	21-3-24-2570-4	2570	primary2	2573.43	13639.2	136.209	34.247	122.024	26.852	173.457
		secondary	1	21-3-24-2570-4	2570	secondary1	392.824	21255.8	197.616	59.855	30.719	16.282	138.948	1.32687	0.728726
		secondary	2	21-3-24-2570-4	2570	secondary2	392.824	16019.5	197.066	59.719	30.719	16.282	138.948
21-3-24	2570-5	primary	1	21-3-24-2570-5	2570	primary1	2516.22	53150.3	129.378	40.597	128.149	25	165.001	3.30571	1.01668			0.846828
		primary	2	21-3-24-2570-5	2570	primary2	2516.22	16078.3	136.391	42.072	128.149	25	165.001
		secondary	1	21-3-24-2570-5	2570	secondary1	311.823	69119.4	194.431	77.815	22.404	17.721	134.553	3.90364	2.14391
		secondary	2	21-3-24-2570-5	2570	secondary2	311.823	17706.4	195.11	77.309	22.404	17.721	134.553
21-3-24	2570-6	primary	1	21-3-24-2570-6	2570	primary1	2556.28	44725.6	127.457	36.736	101.82	31.966	161.25	3.45513	1.06264			4.18216
		primary	2	21-3-24-2570-6	2570	primary2	2556.28	12944.7	133.298	37.879	101.82	31.966	161.25
		secondary	1	21-3-24-2570-6	2570	secondary1	399.67	7467.14	175.16	87.625	32.257	15.775	101.347	0.826158	0.453731
		secondary	2	21-3-24-2570-6	2570	secondary2	399.67	9038.39	174.656	86.114	32.257	15.775	101.347
21-3-24	2570-7	primary	1	21-3-24-2570-7	2570	primary1	2358.35	49608	84.395	39.195	117.482	25.559	7.722	3.53605	1.08753			4.47838
		primary	2	21-3-24-2570-7	2570	primary2	2358.35	14029.2	80.393	39.21	117.482	25.559	7.722
		secondary	1	21-3-24-2570-7	2570	secondary1	323.231	6188.57	23.549	62.338	25.64	16.051	43.601	0.789583	0.433644
		secondary	2	21-3-24-2570-7	2570	secondary2	323.231	7837.77	23.763	61.878	25.64	16.051	43.601
21-3-24	2570-8	primary	1	21-3-24-2570-8	2570	primary1	2136.11	53655.7	125.372	42.976	100.468	27.071	176.543	3.71559	1.14274			2.03258
		primary	2	21-3-24-2570-8	2570	primary2	2136.11	14440.7	129.381	42.437	100.468	27.071	176.543
		secondary	1	21-3-24-2570-8	2570	secondary1	496.885	26471.3	178.324	68.007	38.358	16.494	115.856	1.82802	1.00396
		secondary	2	21-3-24-2570-8	2570	secondary2	496.885	14480.9	178.858	69.221	38.358	16.494	115.856
21-3-24	2570-9	primary	1	21-3-24-2570-9	2570	primary1	2528.14	69807.9	125.295	38.596	121.782	26.432	173.952	3.94933	1.21463			1.50931
		primary	2	21-3-24-2570-9	2570	primary2	2528.14	17675.9	134.285	39.511	121.782	26.432	173.952
		secondary	1	21-3-24-2570-9	2570	secondary1	395.437	49868.7	189.583	63.509	29.527	17.052	167.122	2.61664	1.43708
		secondary	2	21-3-24-2570-9	2570	secondary2	395.437	19058.3	190.699	62.83	29.527	17.052	167.122
21-3-24	2570-10	primary	1	21-3-24-2570-10	2570	primary1	2552.55	48233.5	96.897	44.761	121.486	26.752	2.051	3.98271	1.2249			2.38618
		primary	2	21-3-24-2570-10	2570	primary2	2552.55	12110.7	91.963	44.766	121.486	26.752	2.051
		secondary	1	21-3-24-2570-10	2570	secondary1	505.836	17790.7	27.718	60.745	33.581	19.179	17.085	1.66907	0.916667
		secondary	2	21-3-24-2570-10	2570	secondary2	505.836	10659	27.725	60.898	33.581	19.179	17.085
21-3-26	2540-1	primary	1	21-3-26-2540-1	2540	primary1	2328.77	4340.29	120.142	40.933	101.997	29.07	163.867	0.291322	0.134293	#REF!	#REF!	0.796866
		primary	2	21-3-26-2540-1	2540	primary2	2328.77	14898.6	125.469	42.139	101.997	29.07	163.867
		secondary	1	21-3-26-2540-1	2540	secondary1	309.459	5683.84	168.367	75.641	23.431	16.816	131.903	0.365585	0.342737	#REF!	#REF!
		secondary	2	21-3-26-2540-1	2540	secondary2	309.459	15547.2	168.239	75.749	23.431	16.816	131.903
21-3-26	2540-2	primary	1	21-3-26-2540-2	2540	primary1	2075.77	3725.76	79.498	38.469	100.529	26.29	18.111	0.316264	0.145791			0.881844
		primary	2	21-3-26-2540-2	2540	primary2	2075.77	11780.5	72.034	40.666	100.529	26.29	18.111
		secondary	1	21-3-26-2540-2	2540	secondary1	295.797	5471.39	25.917	74.218	23.71	15.884	51.66	0.35864	0.336226
		secondary	2	21-3-26-2540-2	2540	secondary2	295.797	15255.9	26.412	74.043	23.71	15.884	51.66
21-3-26	2542-1	primary	1	21-3-26-2542-1	2542	primary1	1769.06	43874.4	123.461	34.609	95.304	23.634	168.73	2.81532	1.2978	1.91852	1.19303	0.867848
		primary	2	21-3-26-2542-1	2542	primary2	1769.06	15584.2	128.016	35.797	95.304	23.634	168.73
		secondary	1	21-3-26-2542-1	2542	secondary1	305.626	71868	171.239	62.008	20.963	18.563	89.437	3.24402	3.04128
		secondary	2	21-3-26-2542-1	2542	secondary2	305.626	22154	170.996	60.392	20.963	18.563	89.437
21-3-26	2542-2	primary	1	21-3-26-2542-2	2542	primary1	2414.72	35712.1	133.569	42.629	107.144	28.695	170.425	2.26138	1.04245			0.426494
		primary	2	21-3-26-2542-2	2542	primary2	2414.72	15792.2	136.972	42.322	107.144	28.695	170.425
		secondary	1	21-3-26-2542-2	2542	secondary1	444.912	85741	179.274	75.308	32.666	17.342	165.342	5.30225	4.97088
		secondary	2	21-3-26-2542-2	2542	secondary2	444.912	16170.7	178.214	75.405	32.666	17.342	165.342
21-3-26	2542-3	primary	1	21-3-26-2542-3	2542	primary1	2018.34	18817.9	81.522	43.127	100.873	25.476	12.038	1.73592	0.800224			0.570925
		primary	2	21-3-26-2542-3	2542	primary2	2018.34	10840.3	74.597	44.058	100.873	25.476	12.038
		secondary	1	21-3-26-2542-3	2542	secondary1	403.036	37938.6	28.394	69.857	25.906	19.808	53.428	3.04054	2.85052
		secondary	2	21-3-26-2542-3	2542	secondary2	403.036	12477.6	29.465	67.599	25.906	19.808	53.428
21-3-26	2542-4	primary	1	21-3-26-2542-4	2542	primary1	1986.03	69920.7	117.526	44.316	97.616	25.905	175.16	4.82204	2.22286			5.46277
		primary	2	21-3-26-2542-4	2542	primary2	1986.03	14500.2	120.77	44.113	97.616	25.905	175.16
		secondary	1	21-3-26-2542-4	2542	secondary1	266.588	11309.6	164.454	60.217	22.063	15.385	151.87	0.88271	0.827543
		secondary	2	21-3-26-2542-4	2542	secondary2	266.588	12812.3	165.184	61.038	22.063	15.385	151.87
21-3-26	2542-5	primary	1	21-3-26-2542-5	2542	primary1	2111.11	21603	106.436	43.078	113.696	23.642	171.496	1.81657	0.837402			0.993735
		primary	2	21-3-26-2542-5	2542	primary2	2111.11	11892.2	121.24	45.425	113.696	23.642	171.496
		secondary	1	21-3-26-2542-5	2542	secondary1	340.632	23355.6	176.594	66.362	25.937	16.721	154.385	1.82802	1.71378
		secondary	2	21-3-26-2542-5	2542	secondary2	340.632	12776.4	176.672	66.511	25.937	16.721	154.385
21-3-26	2542-6	primary	1	21-3-26-2542-6	2542	primary1	1868.39	17286.7	124.191	39.654	108.467	21.932	170.143	1.25436	0.578232			0.920821
		primary	2	21-3-26-2542-6	2542	primary2	1868.39	13781.3	127.987	40.183	108.467	21.932	170.143
		secondary	1	21-3-26-2542-6	2542	secondary1	224.957	25178.2	175.291	58.746	20.607	13.899	154.311	1.36222	1.27708
		secondary	2	21-3-26-2542-6	2542	secondary2	224.957	18483.3	175.642	59.337	20.607	13.899	154.311
21-3-26	2542-7	primary	1	21-3-26-2542-7	2542	primary1	1966.71	14199.6	137.139	49.734	92.211	27.156	156.554	1.52781	0.70429			0.547283
		primary	2	21-3-26-2542-7	2542	primary2	1966.71	9294.05	137.293	48.848	92.211	27.156	156.554
		secondary	1	21-3-26-2542-7	2542	secondary1	404.315	28801.9	176.98	84.564	31.471	16.358	132.954	2.79163	2.61716
		secondary	2	21-3-26-2542-7	2542	secondary2	404.315	10317.2	176.194	83.633	31.471	16.358	132.954
21-3-26	2542-8	primary	1	21-3-26-2542-8	2542	primary1	2055.5	9841.59	106.889	37.681	108.152	24.199	175.225	0.86616	0.399282			0.251714
		primary	2	21-3-26-2542-8	2542	primary2	2055.5	11362.3	119.375	38.127	108.152	24.199	175.225
		secondary	1	21-3-26-2542-8	2542	secondary1	317.339	56761.5	170.729	58.628	25.565	15.805	143.808	3.44104	3.22599
		secondary	2	21-3-26-2542-8	2542	secondary2	317.339	16495.4	171.674	59.838	25.565	15.805	143.808
21-3-26	2542-9	primary	1	21-3-26-2542-9	2542	primary1	1940.32	16622.1	91.337	34.883	103.583	23.85	11.596	1.3419	0.618589			0.64167
		primary	2	21-3-26-2542-9	2542	primary2	1940.32	12387	79.66	36.683	103.583	23.85	11.596
		secondary	1	21-3-26-2542-9	2542	secondary1	377.791	33869.2	27.785	62.628	28.124	17.104	55.831	2.09127	1.96057
		secondary	2	21-3-26-2542-9	2542	secondary2	377.791	16195.6	28.598	61.725	28.124	17.104	55.831
21-3-26	2542-10	primary	1	21-3-26-2542-10	2542	primary1	1897.95	8503.63	76.492	36.597	95.409	25.328	11.868	0.743724	0.342841			0.544713
		primary	2	21-3-26-2542-10	2542	primary2	1897.95	11433.9	67.027	38.625	95.409	25.328	11.868
		secondary	1	21-3-26-2542-10	2542	secondary1	238.407	23270.3	26.758	62.55	19.981	15.192	36.691	1.36535	1.28002
		secondary	2	21-3-26-2542-10	2542	secondary2	238.407	17043.5	27.186	62.009	19.981	15.192	36.691
21-3-26	2544-1	primary	1	21-3-26-2544-1	2544	primary1	1864.73	4755.84	70.834	39.186	98.155	24.189	20.57	0.325283	0.149949	0.363513	0.116547	1.22624
		primary	2	21-3-26-2544-1	2544	primary2	1864.73	14620.6	69.871	39.263	98.155	24.189	20.57
		secondary	1	21-3-26-2544-1	2544	secondary1	351.014	5134.05	31.61	71.474	26.084	17.134	75.053	0.265269	0.248691
		secondary	2	21-3-26-2544-1	2544	secondary2	351.014	19354.1	31.892	72.528	26.084	17.134	75.053
21-3-26	2544-2	primary	1	21-3-26-2544-2	2544	primary1	1577.68	4726.64	78.023	44.359	92.841	21.637	14.739	0.322923	0.148861			0.86647
		primary	2	21-3-26-2544-2	2544	primary2	1577.68	14637.1	75.996	44.561	92.841	21.637	14.739
		secondary	1	21-3-26-2544-2	2544	secondary1	301.385	5814.9	26.591	65.464	23.843	16.094	15.394	0.372688	0.349396
		secondary	2	21-3-26-2544-2	2544	secondary2	301.385	15602.6	26.543	65.216	23.843	16.094	15.394
21-3-26	2544-3	primary	1	21-3-26-2544-3	2544	primary1	2069.17	3581.59	119.343	39.961	100.287	26.27	162.506	0.332744	0.153388			1.36523
		primary	2	21-3-26-2544-3	2544	primary2	2069.17	10763.8	124.11	40.751	100.287	26.27	162.506
		secondary	1	21-3-26-2544-3	2544	secondary1	226.325	4017.38	170.631	76.122	20.315	14.185	128.429	0.243728	0.228495
		secondary	2	21-3-26-2544-3	2544	secondary2	226.325	16483.1	170.562	76.105	20.315	14.185	128.429
21-3-26	2544-4	primary	1	21-3-26-2544-4	2544	primary1	1989.49	9329.04	87.925	41.019	105.993	23.899	16.259	0.680163	0.313541			2.01214
		primary	2	21-3-26-2544-4	2544	primary2	1989.49	13715.9	71.602	45.294	105.993	23.899	16.259
		secondary	1	21-3-26-2544-4	2544	secondary1	265.392	3881.61	29.841	77.023	21.488	15.726	54.542	0.338029	0.316903
		secondary	2	21-3-26-2544-4	2544	secondary2	265.392	11483.1	30.187	76.49	21.488	15.726	54.542
21-3-26	2544-5	primary	1	21-3-26-2544-5	2544	primary1	1921.88	4410.5	120.764	40.722	100.385	24.376	158.005	0.405394	0.186878			1.23953
		primary	2	21-3-26-2544-5	2544	primary2	1921.88	10879.5	121.143	40.846	100.385	24.376	158.005
		secondary	1	21-3-26-2544-5	2544	secondary1	375.772	3437.13	165.056	79.161	23.959	19.97	111.219	0.327056	0.306616
		secondary	2	21-3-26-2544-5	2544	secondary2	375.772	10509.3	163.453	79.56	23.959	19.97	111.219
21-3-26	2544-6	primary	1	21-3-26-2544-6	2544	primary1	1976.13	3157.85	116.692	34.432	112.048	22.455	176.265	0.281807	0.129907			1.15992
		primary	2	21-3-26-2544-6	2544	primary2	1976.13	11205.7	120.927	34.574	112.048	22.455	176.265
		secondary	1	21-3-26-2544-6	2544	secondary1	329.928	3727.43	173.822	54.748	27.674	15.179	130.648	0.242954	0.227771
		secondary	2	21-3-26-2544-6	2544	secondary2	329.928	15342.1	173.435	54.62	27.674	15.179	130.648
21-3-26	2544-7	primary	1	21-3-26-2544-7	2544	primary1	2193.43	4296.77	85.004	47.997	110.211	25.34	14.055	0.296533	0.136696			0.878663
		primary	2	21-3-26-2544-7	2544	primary2	2193.43	14490	80.758	48.95	110.211	25.34	14.055
		secondary	1	21-3-26-2544-7	2544	secondary1	406.978	5041.71	30.384	80.777	27.105	19.117	50.527	0.337482	0.316391
		secondary	2	21-3-26-2544-7	2544	secondary2	406.978	14939.2	30.585	80.79	27.105	19.117	50.527
21-3-26	2544-8	primary	1	21-3-26-2544-8	2544	primary1	2050.6	4289.44	132.174	48.407	103.187	25.303	153.521	0.343854	0.15851			0.915863
		primary	2	21-3-26-2544-8	2544	primary2	2050.6	12474.6	136.278	50.081	103.187	25.303	153.521
		secondary	1	21-3-26-2544-8	2544	secondary1	224.98	5814.58	177.148	84.386	17.591	16.284	68.02	0.375443	0.351979
		secondary	2	21-3-26-2544-8	2544	secondary2	224.98	15487.3	177.15	84.234	17.591	16.284	68.02
21-3-26	2544-9	primary	1	21-3-26-2544-9	2544	primary1	1877.71	4103.9	78.074	42.094	96.371	24.808	9.232	0.296983	0.136903			0.991948
		primary	2	21-3-26-2544-9	2544	primary2	1877.71	13818.6	74.549	42.406	96.371	24.808	9.232
		secondary	1	21-3-26-2544-9	2544	secondary1	280.391	5243.65	29.576	62.049	20.874	17.103	30.2	0.299394	0.280683
		secondary	2	21-3-26-2544-9	2544	secondary2	280.391	17514.2	29.296	62.275	20.874	17.103	30.2
21-3-26	2544-10	primary	1	21-3-26-2544-10	2544	primary1	1947.93	4287.39	82.516	38.454	97.372	25.471	11.205	0.34945	0.161089			1.22498
		primary	2	21-3-26-2544-10	2544	primary2	1947.93	12269	78.405	39.222	97.372	25.471	11.205
		secondary	1	21-3-26-2544-10	2544	secondary1	380.632	3904.21	35.798	67.168	27.926	17.354	65.186	0.285269	0.26744
		secondary	2	21-3-26-2544-10	2544	secondary2	380.632	13686.1	36.132	67.206	27.926	17.354	65.186
21-3-26	2570-1	primary	1	21-3-26-2570-1	2570	primary1	1830.15	14516.9	119.903	39.545	98.288	23.708	162.614	1.05731	0.487398	2.1693	1.09562	0.450815
		primary	2	21-3-26-2570-1	2570	primary2	1830.15	13730	120.672	39.358	98.288	23.708	162.614
		secondary	1	21-3-26-2570-1	2570	secondary1	339.79	37537.3	164.032	67.34	26.181	16.524	133.63	2.34533	2.19876	1.06666
		secondary	2	21-3-26-2570-1	2570	secondary2	339.79	16005.1	162.838	65.988	26.181	16.524	133.63
21-3-26	2570-2	primary	1	21-3-26-2570-2	2570	primary1	2009.27	24618.5	64.354	39.185	99.379	25.743	12.763	1.64384	0.757776			2.6883
		primary	2	21-3-26-2570-2	2570	primary2	2009.27	14976.2	66.953	38.088	99.379	25.743	12.763
		secondary	1	21-3-26-2570-2	2570	secondary1	309.211	9119.42	26.591	64.137	22.981	17.131	46.741	0.611479	0.573264
		secondary	2	21-3-26-2570-2	2570	secondary2	309.211	14913.7	26.671	64.527	22.981	17.131	46.741
21-3-26	2570-3	primary	1	21-3-26-2570-3	2570	primary1	1922.95	50912.2	83.469	34.229	100.192	24.437	11.342	3.24737	1.49697			4.26936
		primary	2	21-3-26-2570-3	2570	primary2	1922.95	15678	74.216	36.42	100.192	24.437	11.342
		secondary	1	21-3-26-2570-3	2570	secondary1	258.503	9960.44	28.094	61.701	22.087	14.902	36.837	0.760623	0.713087
		secondary	2	21-3-26-2570-3	2570	secondary2	258.503	13095.1	28.109	62.016	22.087	14.902	36.837
21-3-26	2570-4	primary	1	21-3-26-2570-4	2570	primary1	1691.2	33887	116.657	33.734	90.608	23.765	171.768	2.58716	1.19262			1.08809
		primary	2	21-3-26-2570-4	2570	primary2	1691.2	13098.2	114.667	33.579	90.608	23.765	171.768
		secondary	1	21-3-26-2570-4	2570	secondary1	428.234	46600.9	153.541	57.722	30.576	17.833	128.544	2.3777	2.2291
		secondary	2	21-3-26-2570-4	2570	secondary2	428.234	19599.2	154.688	59.83	30.576	17.833	128.544
21-3-26	2570-5	primary	1	21-3-26-2570-5	2570	primary1	1994.65	33109	129.154	48.115	101.333	25.063	168.658	2.51632	1.15997			4.54315
		primary	2	21-3-26-2570-5	2570	primary2	1994.65	13157.7	137.633	50.005	101.333	25.063	168.658
		secondary	1	21-3-26-2570-5	2570	secondary1	215.083	6023.44	183.36	72.355	18.749	14.607	128.151	0.553871	0.519256
		secondary	2	21-3-26-2570-5	2570	secondary2	215.083	10875.2	183.332	72.544	18.749	14.607	128.151
21-3-26	2570-6	primary	1	21-3-26-2570-6	2570	primary1	1933.86	58850.8	82.342	45.757	107.866	22.827	6.033	4.05695	1.87017			4.27524
		primary	2	21-3-26-2570-6	2570	primary2	1933.86	14506.2	79.21	46.02	107.866	22.827	6.033
		secondary	1	21-3-26-2570-6	2570	secondary1	268.735	12678.7	32.206	64.607	23.018	14.865	31.438	0.948941	0.889635
		secondary	2	21-3-26-2570-6	2570	secondary2	268.735	13360.9	31.823	64.92	23.018	14.865	31.438
21-3-26	2570-7	primary	1	21-3-26-2570-7	2570	primary1	2079.88	7879.58	124.129	44.043	104.822	25.264	173.128	0.61895	0.285323			2.03281
		primary	2	21-3-26-2570-7	2570	primary2	2079.88	12730.6	127.938	44.316	104.822	25.264	173.128
		secondary	1	21-3-26-2570-7	2570	secondary1	354.925	3484.74	175.001	68.983	25.383	17.804	123.023	0.304479	0.28545
		secondary	2	21-3-26-2570-7	2570	secondary2	354.925	11444.9	174.843	68.923	25.383	17.804	123.023
21-3-26	2570-8	primary	1	21-3-26-2570-8	2570	primary1	1887.01	32406.6	125.315	40.746	94.394	25.453	166.666	2.25951	1.04158			1.50469
		primary	2	21-3-26-2570-8	2570	primary2	1887.01	14342.3	124.393	40.494	94.394	25.453	166.666
		secondary	1	21-3-26-2570-8	2570	secondary1	306.636	25871.6	160.011	72.457	25.36	15.395	102.714	1.50165	1.4078
		secondary	2	21-3-26-2570-8	2570	secondary2	306.636	17228.8	160.119	72.277	25.36	15.395	102.714
21-3-26	2570-9	primary	1	21-3-26-2570-9	2570	primary1	1928.81	13091	81.117	40.877	94.403	26.014	9.223	0.942236	0.434351			1.37344
		primary	2	21-3-26-2570-9	2570	primary2	1928.81	13893.6	80.049	40.694	94.403	26.014	9.223
		secondary	1	21-3-26-2570-9	2570	secondary1	306.77	10439.3	36.908	68.489	25.661	15.221	66.027	0.686042	0.643167
		secondary	2	21-3-26-2570-9	2570	secondary2	306.77	15216.8	37.027	68.109	25.661	15.221	66.027
21-3-26	2570-10	primary	1	21-3-26-2570-10	2570	primary1	2072.6	34803.4	120.025	42.444	97.04	27.194	165.952	2.76333	1.27384			4.79316
		primary	2	21-3-26-2570-10	2570	primary2	2072.6	12594.7	124.454	43.626	97.04	27.194	165.952
		secondary	1	21-3-26-2570-10	2570	secondary1	265.437	6528.78	164.897	71.343	21.273	15.887	143.013	0.576515	0.540485
		secondary	2	21-3-26-2570-10	2570	secondary2	265.437	11324.6	165.879	72.338	21.273	15.887	143.013
21-4-14	2540-1	primary	1	21-4-14-2540-1	2540	primary1	2193.78	15715.2	97.619	40.33	112.426	24.845	5.616	1.36593	0.53988	0.774448	0.359686	3.48426
		primary	2	21-4-14-2540-1	2540	primary2	2193.78	11505.1	85.457	40.949	112.426	24.845	5.616
		secondary	1	21-4-14-2540-1	2540	secondary1	547.67	3619.59	31.097	56.759	36.128	19.301	26.55	0.392027	0.16206	0.516993	0.141193
		secondary	2	21-4-14-2540-1	2540	secondary2	547.67	9233.01	29.881	57.646	36.128	19.301	26.55
21-4-14	2540-2	primary	1	21-4-14-2540-2	2540	primary1	2061.99	12022	144.054	42.706	106.18	24.726	165.122	0.971739	0.384078			2.46783
		primary	2	21-4-14-2540-2	2540	primary2	2061.99	12371.6	136.792	40.333	106.18	24.726	165.122
		secondary	1	21-4-14-2540-2	2540	secondary1	384.384	4531.57	182.155	68.435	27.985	17.488	138.131	0.393762	0.162776
		secondary	2	21-4-14-2540-2	2540	secondary2	384.384	11508.4	182.57	68.338	27.985	17.488	138.131
21-4-14	2540-3	primary	1	21-4-14-2540-3	2540	primary1	2154	6063.16	132.158	43.376	109.914	24.952	163.008	0.483227	0.190995			1.56932
		primary	2	21-4-14-2540-3	2540	primary2	2154	12547.2	140.624	46.23	109.914	24.952	163.008
		secondary	1	21-4-14-2540-3	2540	secondary1	294.385	4113.57	188.412	73.191	20.718	18.092	133.875	0.307921	0.127291
		secondary	2	21-4-14-2540-3	2540	secondary2	294.385	13359.2	188.427	73.178	20.718	18.092	133.875
21-4-14	2540-4	primary	1	21-4-14-2540-4	2540	primary1	1970.85	5536.9	70.028	43.932	96.689	25.953	16.024	0.42741	0.168933			1.09728
		primary	2	21-4-14-2540-4	2540	primary2	1970.85	12954.5	71.1	43.18	96.689	25.953	16.024
		secondary	1	21-4-14-2540-4	2540	secondary1	318.343	6192.33	31.205	71.443	23.066	17.572	38.441	0.389519	0.161022
		secondary	2	21-4-14-2540-4	2540	secondary2	318.343	15897.4	30.994	71.603	23.066	17.572	38.441
21-4-14	2540-5	primary	1	21-4-14-2540-5	2540	primary1	2174.32	13324.3	147.234	47.499	111.75	24.773	166.744	1.18993	0.470318			2.16685
		primary	2	21-4-14-2540-5	2540	primary2	2174.32	11197.6	138.918	44.725	111.75	24.773	166.744
		secondary	1	21-4-14-2540-5	2540	secondary1	380.753	5976.18	186.681	68.779	25.818	18.777	138.616	0.549152	0.227013
		secondary	2	21-4-14-2540-5	2540	secondary2	380.753	10882.6	186.787	70.083	25.818	18.777	138.616
21-4-14	2540-6	primary	1	21-4-14-2540-6	2540	primary1	1955.47	11579.8	94.385	39.788	94.212	26.427	8.827	0.838081	0.33125			1.58245
		primary	2	21-4-14-2540-6	2540	primary2	1955.47	13817.1	87.686	40.826	94.212	26.427	8.827
		secondary	1	21-4-14-2540-6	2540	secondary1	548.78	8143.32	43.69	65.027	33.596	20.798	44.892	0.52961	0.218935
		secondary	2	21-4-14-2540-6	2540	secondary2	548.78	15376.1	46.324	62.343	33.596	20.798	44.892
21-4-14	2540-7	primary	1	21-4-14-2540-7	2540	primary1	2292.56	5410.1	130.291	39.6	108.887	26.807	163.083	0.419056	0.165631			0.587064
		primary	2	21-4-14-2540-7	2540	primary2	2292.56	12910.2	135.415	40.809	108.887	26.807	163.083
		secondary	1	21-4-14-2540-7	2540	secondary1	386.232	11039.3	184.385	75.595	28.667	17.154	125.621	0.713817	0.295083
		secondary	2	21-4-14-2540-7	2540	secondary2	386.232	15465.2	183.348	74.067	28.667	17.154	125.621
21-4-14	2540-8	primary	1	21-4-14-2540-8	2540	primary1	2440.22	13356.2	120.549	38.324	124.068	25.043	179.496	1.06792	0.422094			1.55046
		primary	2	21-4-14-2540-8	2540	primary2	2440.22	12506.8	121.632	38.52	124.068	25.043	179.496
		secondary	1	21-4-14-2540-8	2540	secondary1	275.188	9849.01	181.23	51.887	21.693	16.152	161.406	0.688774	0.284731
		secondary	2	21-4-14-2540-8	2540	secondary2	275.188	14299.3	180.465	52.112	21.693	16.152	161.406
21-4-14	2540-9	primary	1	21-4-14-2540-9	2540	primary1	1975.8	7276.17	86.03	43.565	100.299	25.082	12.035	0.590879	0.233544			1.06452
		primary	2	21-4-14-2540-9	2540	primary2	1975.8	12314.1	84.16	43.003	100.299	25.082	12.035
		secondary	1	21-4-14-2540-9	2540	secondary1	498.897	7137.41	36.022	68.763	32.875	19.322	38.755	0.555065	0.229457
		secondary	2	21-4-14-2540-9	2540	secondary2	498.897	12858.7	36.495	67.808	32.875	19.322	38.755
21-4-14	2540-10	primary	1	21-4-14-2540-10	2540	primary1	2053.21	4467.97	133.694	41.697	96.731	27.026	165.178	0.39032	0.154273			0.600233
		primary	2	21-4-14-2540-10	2540	primary2	2053.21	11446.9	134.298	41.24	96.731	27.026	165.178
		secondary	1	21-4-14-2540-10	2540	secondary1	518.083	7211.78	181.065	64.732	32.554	20.263	160.137	0.65028	0.268818
		secondary	2	21-4-14-2540-10	2540	secondary2	518.083	11090.3	180.162	63.779	32.554	20.263	160.137
21-4-14	2543-1	primary	1	21-4-14-2543-1	2543	primary1	1736.08	5769.25	78.107	35.21	82.104	26.923	10.073	0.379813	0.150121	0.341378	0.0588418	0.783198
		primary	2	21-4-14-2543-1	2543	primary2	1736.08	15189.7	74.045	35.283	82.104	26.923	10.073
		secondary	1	21-4-14-2543-1	2543	secondary1	778.606	7937.77	33.37	58.46	38.333	25.861	55.297	0.484952	0.200473
		secondary	2	21-4-14-2543-1	2543	secondary2	778.606	16368.2	33.183	57.376	38.333	25.861	55.297
21-4-14	2543-2	primary	1	21-4-14-2543-2	2543	primary1	1958.3	5792.56	119.408	37.619	99.092	25.162	170.042	0.42099	0.166396			1.69952
		primary	2	21-4-14-2543-2	2543	primary2	1958.3	13759.4	127.026	38.228	99.092	25.162	170.042
		secondary	1	21-4-14-2543-2	2543	secondary1	479.577	3390.15	171.519	61.922	30.786	19.834	121.684	0.247711	0.102401
		secondary	2	21-4-14-2543-2	2543	secondary2	479.577	13685.9	171.791	61.627	30.786	19.834	121.684
21-4-14	2543-3	primary	1	21-4-14-2543-3	2543	primary1	1400.9	5723.58	79.231	39.413	78.456	22.735	5.068	0.348056	0.137569			0.887079
		primary	2	21-4-14-2543-3	2543	primary2	1400.9	16444.4	75.452	39.551	78.456	22.735	5.068
		secondary	1	21-4-14-2543-3	2543	secondary1	323.263	7379.96	37.128	51.569	21.563	19.088	31.419	0.392362	0.162198
		secondary	2	21-4-14-2543-3	2543	secondary2	323.263	18809.1	37.904	51.369	21.563	19.088	31.419
21-4-14	2543-4	primary	1	21-4-14-2543-4	2543	primary1	2109.49	3344.98	82.183	35.519	105.009	25.578	9.646	0.285363	0.112789			1.17066
		primary	2	21-4-14-2543-4	2543	primary2	2109.49	11721.8	77.806	36.071	105.009	25.578	9.646
		secondary	1	21-4-14-2543-4	2543	secondary1	410.845	2922.16	28.466	58.095	29.287	17.861	40.229	0.243763	0.100769
		secondary	2	21-4-14-2543-4	2543	secondary2	410.845	11987.7	28.087	58.39	29.287	17.861	40.229
21-4-14	2543-5	primary	1	21-4-14-2543-5	2543	primary1	1719.03	3187.2	111.308	36.923	90.733	24.123	169.651	0.288784	0.114141			1.1133
		primary	2	21-4-14-2543-5	2543	primary2	1719.03	11036.6	113.766	37.226	90.733	24.123	169.651
		secondary	1	21-4-14-2543-5	2543	secondary1	563.576	3125.51	160.56	59.121	33.795	21.233	156.691	0.259394	0.107231
		secondary	2	21-4-14-2543-5	2543	secondary2	563.576	12049.3	159.702	58.882	33.795	21.233	156.691
21-4-14	2543-6	primary	1	21-4-14-2543-6	2543	primary1	1364.82	4671.23	118.046	38.92	79.397	21.887	173.784	0.278192	0.109955			1.07825
		primary	2	21-4-14-2543-6	2543	primary2	1364.82	16791.4	119.769	39.112	79.397	21.887	173.784
		secondary	1	21-4-14-2543-6	2543	secondary1	549.992	4194.31	157.839	55.507	35.771	19.576	150.941	0.258003	0.106655
		secondary	2	21-4-14-2543-6	2543	secondary2	549.992	16256.8	157.14	55.02	35.771	19.576	150.941
21-4-14	2543-7	primary	1	21-4-14-2543-7	2543	primary1	1614.78	5513.04	108.163	37.357	87.026	23.625	174.545	0.425211	0.168064			1.5549
		primary	2	21-4-14-2543-7	2543	primary2	1614.78	12965.4	114.252	37.82	87.026	23.625	174.545
		secondary	1	21-4-14-2543-7	2543	secondary1	495.637	4507.85	158.66	57.299	32.343	19.511	132.54	0.273465	0.113047
		secondary	2	21-4-14-2543-7	2543	secondary2	495.637	16484.2	159.419	58.441	32.343	19.511	132.54
21-4-14	2543-8	primary	1	21-4-14-2543-8	2543	primary1	1963.68	4274.26	76.208	46.904	94.157	26.554	13.132	0.333247	0.131715			1.02234
		primary	2	21-4-14-2543-8	2543	primary2	1963.68	12826.1	76.36	46.771	94.157	26.554	13.132
		secondary	1	21-4-14-2543-8	2543	secondary1	387.283	4702.7	31.504	74.271	28.198	17.488	56.384	0.325965	0.13475
		secondary	2	21-4-14-2543-8	2543	secondary2	387.283	14427	32.101	74.312	28.198	17.488	56.384
21-4-14	2543-9	primary	1	21-4-14-2543-9	2543	primary1	1662.58	3551.36	116.248	37.991	90.159	23.479	167.595	0.272743	0.107801			0.931667
		primary	2	21-4-14-2543-9	2543	primary2	1662.58	13020.9	118.946	38.456	90.159	23.479	167.595
		secondary	1	21-4-14-2543-9	2543	secondary1	441.797	4597.04	165.616	61.8	30.822	18.251	6.555	0.292747	0.121018
		secondary	2	21-4-14-2543-9	2543	secondary2	441.797	15703.1	165.623	61.484	30.822	18.251	6.555
21-4-14	2543-10	primary	1	21-4-14-2543-10	2543	primary1	2212.79	5786.07	111.233	43.008	113.066	24.918	171.696	0.381378	0.150739			0.450205
		primary	2	21-4-14-2543-10	2543	primary2	2212.79	15171.5	120.769	43.831	113.066	24.918	171.696
		secondary	1	21-4-14-2543-10	2543	secondary1	394.751	13570.8	175.629	63.966	26.536	18.941	156.936	0.847122	0.35019
		secondary	2	21-4-14-2543-10	2543	secondary2	394.751	16019.9	175.703	64.847	26.536	18.941	156.936
21-4-14	2544-1	primary	1	21-4-14-2544-1	2544	primary1	2043.23	6749.06	123.389	40.513	107.185	24.271	166.717	0.456212	0.180317	0.408981	0.111932	0.872064
		primary	2	21-4-14-2544-1	2544	primary2	2043.23	14793.7	132.02	42.089	107.185	24.271	166.717
		secondary	1	21-4-14-2544-1	2544	secondary1	395.742	8743	180.149	77.174	26.841	18.773	124.893	0.523141	0.21626
		secondary	2	21-4-14-2544-1	2544	secondary2	395.742	16712.5	179.202	75.848	26.841	18.773	124.893
21-4-14	2544-2	primary	1	21-4-14-2544-2	2544	primary1	2181.43	3615.82	125.818	44.943	98.626	28.162	165.446	0.311891	0.123275			1.14506
		primary	2	21-4-14-2544-2	2544	primary2	2181.43	11593.2	129.266	45.787	98.626	28.162	165.446
		secondary	1	21-4-14-2544-2	2544	secondary1	314.496	3509.39	170.974	80.539	25.328	15.81	113.716	0.272379	0.112598
		secondary	2	21-4-14-2544-2	2544	secondary2	314.496	12884.2	170.668	80.373	25.328	15.81	113.716
21-4-14	2544-3	primary	1	21-4-14-2544-3	2544	primary1	2044.93	9967.37	120.267	39.875	99.245	26.235	164.391	0.641076	0.253384			1.21239
		primary	2	21-4-14-2544-3	2544	primary2	2044.93	15547.9	126.239	40.072	99.245	26.235	164.391
		secondary	1	21-4-14-2544-3	2544	secondary1	437.234	9866.67	164.488	74.06	29.816	18.672	98.877	0.528772	0.218588
		secondary	2	21-4-14-2544-3	2544	secondary2	437.234	18659.6	164.247	72.395	29.816	18.672	98.877
21-4-14	2544-4	primary	1	21-4-14-2544-4	2544	primary1	1925.64	6691.14	80.36	42.046	101.328	24.197	16.626	0.46632	0.184312			0.830303
		primary	2	21-4-14-2544-4	2544	primary2	1925.64	14348.8	77.054	42.616	101.328	24.197	16.626
		secondary	1	21-4-14-2544-4	2544	secondary1	304.885	10024.4	28.479	67.331	21.139	18.364	47.806	0.561626	0.232169
		secondary	2	21-4-14-2544-4	2544	secondary2	304.885	17848.8	28.832	67.238	21.139	18.364	47.806
21-4-14	2544-5	primary	1	21-4-14-2544-5	2544	primary1	1895.3	6063.83	93.936	40.037	106.276	22.707	17.64	0.470186	0.18584			1.31303
		primary	2	21-4-14-2544-5	2544	primary2	1895.3	12896.7	83.905	42.605	106.276	22.707	17.64
		secondary	1	21-4-14-2544-5	2544	secondary1	423.182	5105.29	34.794	72.398	28.855	18.673	47.771	0.358091	0.148031
		secondary	2	21-4-14-2544-5	2544	secondary2	423.182	14257	34.932	72.256	28.855	18.673	47.771
21-4-14	2544-6	primary	1	21-4-14-2544-6	2544	primary1	2223.46	5066	134.142	41.28	106.097	26.683	163.337	0.444595	0.175726			1.55103
		primary	2	21-4-14-2544-6	2544	primary2	2223.46	11394.7	134.494	40.852	106.097	26.683	163.337
		secondary	1	21-4-14-2544-6	2544	secondary1	435.955	3932.24	178.033	68.349	27.359	20.288	124.436	0.286644	0.118495
		secondary	2	21-4-14-2544-6	2544	secondary2	435.955	13718.2	178.144	68.74	27.359	20.288	124.436
21-4-14	2544-7	primary	1	21-4-14-2544-7	2544	primary1	1827.29	5199.34	66.812	43.924	86.592	26.868	27.77	0.382571	0.151211			1.00662
		primary	2	21-4-14-2544-7	2544	primary2	1827.29	13590.5	66.563	43.751	86.592	26.868	27.77
		secondary	1	21-4-14-2544-7	2544	secondary1	406.2	5825.79	38.364	84.732	30.342	17.045	72.786	0.380056	0.157111
		secondary	2	21-4-14-2544-7	2544	secondary2	406.2	15328.7	38.28	84.345	30.342	17.045	72.786
21-4-14	2544-8	primary	1	21-4-14-2544-8	2544	primary1	2497.96	2829.05	90.878	37.954	117.78	27.004	11.281	0.24363	0.0962946			1.06471
		primary	2	21-4-14-2544-8	2544	primary2	2497.96	11612.1	89.394	38.463	117.78	27.004	11.281
		secondary	1	21-4-14-2544-8	2544	secondary1	383.14	2833.14	31.454	71.867	27.65	17.643	65.48	0.228822	0.0945924
		secondary	2	21-4-14-2544-8	2544	secondary2	383.14	12381.4	30.753	72.28	27.65	17.643	65.48
21-4-14	2544-9	primary	1	21-4-14-2544-9	2544	primary1	1992.66	3723.91	133.952	37.656	108.465	23.391	165.995	0.321939	0.127246			1.29014
		primary	2	21-4-14-2544-9	2544	primary2	1992.66	11567.1	136.806	37.995	108.465	23.391	165.995
		secondary	1	21-4-14-2544-9	2544	secondary1	410.582	3303.95	191.368	66.53	32.766	15.955	142.558	0.249537	0.103156
		secondary	2	21-4-14-2544-9	2544	secondary2	410.582	13240.3	191.059	66.691	32.766	15.955	142.558
21-4-14	2544-10	primary	1	21-4-14-2544-10	2544	primary1	2350.36	3665.78	119.281	39.056	113.152	26.447	169.842	0.351393	0.138887			1.25338
		primary	2	21-4-14-2544-10	2544	primary2	2350.36	10432.1	122.61	39.506	113.152	26.447	169.842
		secondary	1	21-4-14-2544-10	2544	secondary1	509.264	3440.41	181.757	65.744	34.375	18.863	149.418	0.280357	0.115896
		secondary	2	21-4-14-2544-10	2544	secondary2	509.264	12271.5	181.62	65.265	34.375	18.863	149.418
21-4-14	2570-1	primary	1	21-4-14-2570-1	2570	primary1	2516.16	33783.5	132.746	46.85	114.643	27.945	166.942	2.38061	0.940933	2.53005	0.943666	1.70941
		primary	2	21-4-14-2570-1	2570	primary2	2516.16	14191.1	121.48	43.307	114.643	27.945	166.942
		secondary	1	21-4-14-2570-1	2570	secondary1	429.155	22480.5	173.25	72.556	31.04	17.604	135.998	1.39265	0.575706	2.41903
		secondary	2	21-4-14-2570-1	2570	secondary2	429.155	16142.3	173.814	73.208	31.04	17.604	135.998
21-4-14	2570-2	primary	1	21-4-14-2570-2	2570	primary1	2113.67	19407.3	137.58	45.087	111.283	24.184	157.461	1.1512	0.455009			0.317555
		primary	2	21-4-14-2570-2	2570	primary2	2113.67	16858.4	139.708	45.772	111.283	24.184	157.461
		secondary	1	21-4-14-2570-2	2570	secondary1	265.639	73994.9	188.191	75.046	19.858	17.032	97.127	3.62519	1.49861
		secondary	2	21-4-14-2570-2	2570	secondary2	265.639	20411.3	187.525	75.13	19.858	17.032	97.127
21-4-14	2570-3	primary	1	21-4-14-2570-3	2570	primary1	2163.84	40895.5	72.074	40.074	101.659	27.101	19.977	2.7518	1.08764			1.14577
		primary	2	21-4-14-2570-3	2570	primary2	2163.84	14861.4	68.299	41.473	101.659	27.101	19.977
		secondary	1	21-4-14-2570-3	2570	secondary1	513.803	42862.2	28.014	77.36	36.589	17.88	58.936	2.4017	0.992836
		secondary	2	21-4-14-2570-3	2570	secondary2	513.803	17846.6	29.287	75.701	36.589	17.88	58.936
21-4-14	2570-4	primary	1	21-4-14-2570-4	2570	primary1	2069.56	72363.8	126.78	43.393	105.514	24.973	172.537	3.53396	1.39679			1.32103
		primary	2	21-4-14-2570-4	2570	primary2	2069.56	20476.6	124.731	43.008	105.514	24.973	172.537
		secondary	1	21-4-14-2570-4	2570	secondary1	359.042	60149.4	174.591	66.466	27.719	16.492	129.522	2.67516	1.10588
		secondary	2	21-4-14-2570-4	2570	secondary2	359.042	22484.4	173.797	65.962	27.719	16.492	129.522
21-4-14	2570-5	primary	1	21-4-14-2570-5	2570	primary1	1595.82	77860.2	117.429	40.686	82.136	24.738	170.559	3.71321	1.46764			0.983252
		primary	2	21-4-14-2570-5	2570	primary2	1595.82	20968.4	117.106	39.406	82.136	24.738	170.559
		secondary	1	21-4-14-2570-5	2570	secondary1	694.38	91264.5	159.946	55.556	41.945	21.078	157.991	3.77646	1.56114
		secondary	2	21-4-14-2570-5	2570	secondary2	694.38	24166.7	161.337	55.932	41.945	21.078	157.991
21-4-14	2570-6	primary	1	21-4-14-2570-6	2570	primary1	1832.21	44997.3	73.635	41.241	89.775	25.985	9.987	3.20833	1.26809			0.937134
		primary	2	21-4-14-2570-6	2570	primary2	1832.21	14025.1	78.826	39.519	89.775	25.985	9.987
		secondary	1	21-4-14-2570-6	2570	secondary1	648.546	56689.1	31.617	57.502	36.773	22.455	29.003	3.42356	1.41526
		secondary	2	21-4-14-2570-6	2570	secondary2	648.546	16558.5	31.675	57.761	36.773	22.455	29.003
21-4-14	2570-7	primary	1	21-4-14-2570-7	2570	primary1	2258.01	31179	81.936	42.487	107.973	26.627	10.49	2.31756	0.916013			1.93927
		primary	2	21-4-14-2570-7	2570	primary2	2258.01	13453.4	79.591	41.831	107.973	26.627	10.49
		secondary	1	21-4-14-2570-7	2570	secondary1	236.976	20401.4	26.338	63.616	22.474	13.426	4.255	1.19507	0.494027
		secondary	2	21-4-14-2570-7	2570	secondary2	236.976	17071.3	25.296	63.727	22.474	13.426	4.255
21-4-14	2570-8	primary	1	21-4-14-2570-8	2570	primary1	1942.06	18527.9	125.869	41.876	92.094	26.85	162.692	1.01602	0.40158			0.880615
		primary	2	21-4-14-2570-8	2570	primary2	1942.06	18235.8	127.389	41.538	92.094	26.85	162.692
		secondary	1	21-4-14-2570-8	2570	secondary1	479.292	18887	164.113	75.137	33.087	18.444	108.46	1.15376	0.476951
		secondary	2	21-4-14-2570-8	2570	secondary2	479.292	16370	164.001	75.515	33.087	18.444	108.46
21-4-14	2570-9	primary	1	21-4-14-2570-9	2570	primary1	2323.5	56794	92.775	41.625	111.159	26.614	8.022	3.25521	1.28662			0.897005
		primary	2	21-4-14-2570-9	2570	primary2	2323.5	17447.1	86.856	42.006	111.159	26.614	8.022
		secondary	1	21-4-14-2570-9	2570	secondary1	301.923	77221.9	30.477	68.891	23.484	16.369	39.86	3.62898	1.50018
		secondary	2	21-4-14-2570-9	2570	secondary2	301.923	21279.2	30.992	68.939	23.484	16.369	39.86
21-4-14	2570-10	primary	1	21-4-14-2570-10	2570	primary1	1942.95	33120.5	131.543	46.351	98.8	25.039	160.976	1.97262	0.779677			2.14928
		primary	2	21-4-14-2570-10	2570	primary2	1942.95	16790.1	127.519	44.895	98.8	25.039	160.976
		secondary	1	21-4-14-2570-10	2570	secondary1	334.692	16036.7	166.77	70.425	24.381	17.479	140.458	0.917806	0.37941
		secondary	2	21-4-14-2570-10	2570	secondary2	334.692	17472.9	167.345	70.821	24.381	17.479	140.458
21-4-16	2543-1	primary	1	21-4-16-2543-1	2543	primary1	2302.92	4679.62	127.204	42.669	110.099	26.632	168.851	0.335464	0.107179	0.440107	0.309674	0.980366
		primary	2	21-4-16-2543-1	2543	primary2	2302.92	13949.7	131.599	43.333	110.099	26.632	168.851
		secondary	1	21-4-16-2543-1	2543	secondary1	352.988	5603.55	186.589	72.525	27.375	16.418	134.08	0.342183	0.100227	0.317133	0.0759591
		secondary	2	21-4-16-2543-1	2543	secondary2	352.988	16375.9	186.385	72.059	27.375	16.418	134.08
21-4-16	2543-2	primary	1	21-4-16-2543-2	2543	primary1	1715.61	3567.99	124.992	42.097	86.57	25.232	175.072	0.309502	0.0988843			0.948863
		primary	2	21-4-16-2543-2	2543	primary2	1715.61	11528.2	126.639	41.896	86.57	25.232	175.072
		secondary	1	21-4-16-2543-2	2543	secondary1	379.615	4695.86	168.071	62.136	28.161	17.163	133.293	0.326182	0.0955406
		secondary	2	21-4-16-2543-2	2543	secondary2	379.615	14396.5	167.929	61.803	28.161	17.163	133.293
21-4-16	2543-3	primary	1	21-4-16-2543-3	2543	primary1	1649.51	3437.39	88.274	38.507	92.649	22.668	5.818	0.282881	0.0903791			0.963715
		primary	2	21-4-16-2543-3	2543	primary2	1649.51	12151.4	85.036	38.78	92.649	22.668	5.818
		secondary	1	21-4-16-2543-3	2543	secondary1	325.956	3874.71	42.419	58.272	23.559	17.616	44.964	0.293532	0.0859771
		secondary	2	21-4-16-2543-3	2543	secondary2	325.956	13200.3	42.483	58.122	23.559	17.616	44.964
21-4-16	2543-4	primary	1	21-4-16-2543-4	2543	primary1	2412.48	3427.77	136.883	42.997	100.473	30.572	161.541	0.267703	0.0855297			0.539554
		primary	2	21-4-16-2543-4	2543	primary2	2412.48	12804.4	139.188	43.649	100.473	30.572	161.541
		secondary	1	21-4-16-2543-4	2543	secondary1	346.562	9203.43	175.515	84.968	27.23	16.205	97.162	0.496156	0.145327
		secondary	2	21-4-16-2543-4	2543	secondary2	346.562	18549.5	175.552	86.148	27.23	16.205	97.162
21-4-16	2543-5	primary	1	21-4-16-2543-5	2543	primary1	2363.24	4683.73	99.44	46.412	115.885	25.965	4.743	0.44997	0.143763			1.57373
		primary	2	21-4-16-2543-5	2543	primary2	2363.24	10409	95.675	46.18	115.885	25.965	4.743
		secondary	1	21-4-16-2543-5	2543	secondary1	392.246	3405.21	32.149	67.093	31.363	15.924	30.461	0.285925	0.0837491
		secondary	2	21-4-16-2543-5	2543	secondary2	392.246	11909.4	32.141	67.357	31.363	15.924	30.461
21-4-16	2543-6	primary	1	21-4-16-2543-6	2543	primary1	2480.43	17710	61.978	42.349	108.498	29.108	20.844	1.29795	0.414689			3.59576
		primary	2	21-4-16-2543-6	2543	primary2	2480.43	13644.6	72.321	40.38	108.498	29.108	20.844
		secondary	1	21-4-16-2543-6	2543	secondary1	250.616	7891.66	33.086	81.434	22.984	13.883	53.69	0.360967	0.105729
		secondary	2	21-4-16-2543-6	2543	secondary2	250.616	21862.6	33.07	82.92	22.984	13.883	53.69
21-4-16	2543-7	primary	1	21-4-16-2543-7	2543	primary1	2395.53	3724.83	81.416	38.869	111.379	27.385	17.121	0.324883	0.103798			1.04275
		primary	2	21-4-16-2543-7	2543	primary2	2395.53	11465.1	74.381	40.612	111.379	27.385	17.121
		secondary	1	21-4-16-2543-7	2543	secondary1	354.23	4384.92	29.555	78.795	25.575	17.635	56.208	0.311563	0.0912586
		secondary	2	21-4-16-2543-7	2543	secondary2	354.23	14073.9	30.092	78.479	25.575	17.635	56.208
21-4-16	2543-8	primary	1	21-4-16-2543-8	2543	primary1	2145.71	4804.88	80.142	39.245	100.38	27.217	16.522	0.487239	0.15567			1.66855
		primary	2	21-4-16-2543-8	2543	primary2	2145.71	9861.44	75.587	40.846	100.38	27.217	16.522
		secondary	1	21-4-16-2543-8	2543	secondary1	333.967	5257.21	32.686	77.371	25.286	16.816	51.98	0.292013	0.0855324
		secondary	2	21-4-16-2543-8	2543	secondary2	333.967	18003.3	32.788	77.788	25.286	16.816	51.98
21-4-16	2543-9	primary	1	21-4-16-2543-9	2543	primary1	1880.94	3568.01	132.827	46.328	106.022	22.588	165.534	0.294538	0.0941035			1.35078
		primary	2	21-4-16-2543-9	2543	primary2	1880.94	12113.9	135.016	46.555	106.022	22.588	165.534
		secondary	1	21-4-16-2543-9	2543	secondary1	299.496	3667.72	178.55	77.754	25.841	14.757	112.256	0.21805	0.0638683
		secondary	2	21-4-16-2543-9	2543	secondary2	299.496	16820.5	178.932	78.285	25.841	14.757	112.256
21-4-16	2543-10	primary	1	21-4-16-2543-10	2543	primary1	2396.54	4022.12	78.313	41.523	106.149	28.746	22.944	0.350943	0.112125			1.43383
		primary	2	21-4-16-2543-10	2543	primary2	2396.54	11460.9	72.842	43.786	106.149	28.746	22.944
		secondary	1	21-4-16-2543-10	2543	secondary1	270.706	4661.13	26.513	87.191	22.415	15.377	50.182	0.24476	0.0716915
		secondary	2	21-4-16-2543-10	2543	secondary2	270.706	19043.7	26.302	87.91	22.415	15.377	50.182
21-4-16	2562-1	primary	1	21-4-16-2562-1	2562	primary1	2144.46	18558.3	57.714	44.816	96.668	28.245	12.993	1.34578	0.429971	2.17171	0.81196	1.02054
		primary	2	21-4-16-2562-1	2562	primary2	2144.46	13790	68.144	40.175	96.668	28.245	12.993
		secondary	1	21-4-16-2562-1	2562	secondary1	302.524	18837.8	30.545	67.322	24.341	15.824	55.593	1.3187	0.386254
		secondary	2	21-4-16-2562-1	2562	secondary2	302.524	14285.2	29.672	68.684	24.341	15.824	55.593
21-4-16	2562-2	primary	1	21-4-16-2562-2	2562	primary1	1927.51	27196.2	84.216	39.458	90.019	27.263	14.793	1.95642	0.625065			3.11203
		primary	2	21-4-16-2562-2	2562	primary2	1927.51	13901	75.721	40.599	90.019	27.263	14.793
		secondary	1	21-4-16-2562-2	2562	secondary1	338.33	10539.1	42.839	66.466	23.149	18.609	73.055	0.628663	0.184139
		secondary	2	21-4-16-2562-2	2562	secondary2	338.33	16764.3	41.676	67.681	23.149	18.609	73.055
21-4-16	2562-3	primary	1	21-4-16-2562-3	2562	primary1	2275.56	16424.6	100.088	35.128	111.155	26.066	9.759	1.22076	0.390028			0.582449
		primary	2	21-4-16-2562-3	2562	primary2	2275.56	13454.4	87.93	36.824	111.155	26.066	9.759
		secondary	1	21-4-16-2562-3	2562	secondary1	367.833	33814.9	36.312	61.594	31.665	14.79	22.348	2.09591	0.613905
		secondary	2	21-4-16-2562-3	2562	secondary2	367.833	16133.7	35.45	61.881	31.665	14.79	22.348
21-4-16	2562-4	primary	1	21-4-16-2562-4	2562	primary1	2210.31	51591.2	98.87	37.757	103.501	27.191	5.359	3.73591	1.1936			1.09408
		primary	2	21-4-16-2562-4	2562	primary2	2210.31	13809.5	83.504	38.09	103.501	27.191	5.359
		secondary	1	21-4-16-2562-4	2562	secondary1	275.725	67420	33.003	64.193	24.097	14.569	58.835	3.41466	1.00017
		secondary	2	21-4-16-2562-4	2562	secondary2	275.725	19744.3	32.851	64.332	24.097	14.569	58.835
21-4-16	2562-5	primary	1	21-4-16-2562-5	2562	primary1	1961.46	11764.1	71.105	41.962	100.991	24.729	14.551	1.15136	0.367854			0.465264
		primary	2	21-4-16-2562-5	2562	primary2	1961.46	10217.6	73.206	40.927	100.991	24.729	14.551
		secondary	1	21-4-16-2562-5	2562	secondary1	271.967	38118.3	28.383	70.98	23.396	14.801	39.684	2.47464	0.724836
		secondary	2	21-4-16-2562-5	2562	secondary2	271.967	15403.6	28.927	70.327	23.396	14.801	39.684
21-4-16	2562-6	primary	1	21-4-16-2562-6	2562	primary1	2417.2	30192.1	144.509	44.971	106.489	28.901	169.455	2.62722	0.839385			2.04403
		primary	2	21-4-16-2562-6	2562	primary2	2417.2	11492	134.112	40.983	106.489	28.901	169.455
		secondary	1	21-4-16-2562-6	2562	secondary1	322.944	17970.9	178.651	69.515	25.448	16.158	134.328	1.28531	0.376476
		secondary	2	21-4-16-2562-6	2562	secondary2	322.944	13981.7	178.718	69.807	25.448	16.158	134.328
21-4-16	2562-7	primary	1	21-4-16-2562-7	2562	primary1	2202.24	28510.2	86.638	36.341	114.712	24.444	7.524	2.17432	0.694685			0.741189
		primary	2	21-4-16-2562-7	2562	primary2	2202.24	13112.2	88.326	36.855	114.712	24.444	7.524
		secondary	1	21-4-16-2562-7	2562	secondary1	487.349	47262.1	27.243	61.5	33.069	18.764	26.552	2.93356	0.859256
		secondary	2	21-4-16-2562-7	2562	secondary2	487.349	16110.8	28.82	60.702	33.069	18.764	26.552
21-4-16	2562-8	primary	1	21-4-16-2562-8	2562	primary1	2170.5	29410.5	108.948	34.404	99.92	27.658	166.988	2.70734	0.864983			1.09302
		primary	2	21-4-16-2562-8	2562	primary2	2170.5	10863.2	120.993	37.083	99.92	27.658	166.988
		secondary	1	21-4-16-2562-8	2562	secondary1	590.164	37069.5	153.801	68.284	34.899	21.531	83.204	2.47695	0.725512
		secondary	2	21-4-16-2562-8	2562	secondary2	590.164	14965.8	156.37	73.126	34.899	21.531	83.204
21-4-16	2562-9	primary	1	21-4-16-2562-9	2562	primary1	2377.15	33848.1	138.947	43.475	102.232	29.606	164.427	2.72699	0.871261			1.99818
		primary	2	21-4-16-2562-9	2562	primary2	2377.15	12412.2	134.802	42.299	102.232	29.606	164.427
		secondary	1	21-4-16-2562-9	2562	secondary1	308.633	19698.9	178.583	75.83	27.852	14.109	145.038	1.36474	0.39974
		secondary	2	21-4-16-2562-9	2562	secondary2	308.633	14434.2	179.177	76.31	27.852	14.109	145.038
21-4-16	2562-10	primary	1	21-4-16-2562-10	2562	primary1	1576.16	23992.7	98.016	50.117	84.102	23.862	9.169	2.07103	0.661683			1.37303
		primary	2	21-4-16-2562-10	2562	primary2	1576.16	11584.9	105.92	49.269	84.102	23.862	9.169
		secondary	1	21-4-16-2562-10	2562	secondary1	322.541	23603	149.136	58.286	23.186	17.712	168.291	1.50836	0.441808
		secondary	2	21-4-16-2562-10	2562	secondary2	322.541	15648.1	148.202	57.903	23.186	17.712	168.291
21-4-16	2570-1	primary	1	21-4-16-2570-1	2570	primary1	2298.72	53837.8	88.141	36.379	108.772	26.908	7.11	3.23343	1.03307	3.12994	1.46215	1.06189
		primary	2	21-4-16-2570-1	2570	primary2	2298.72	16650.4	84.386	37.503	108.772	26.908	7.11
		secondary	1	21-4-16-2570-1	2570	secondary1	413.403	60696.1	29.513	68.203	29.434	17.882	49.969	3.04497	0.891889	3.41407
		secondary	2	21-4-16-2570-1	2570	secondary2	413.403	19933.2	31.53	66.027	29.434	17.882	49.969
21-4-16	2570-2	primary	1	21-4-16-2570-2	2570	primary1	2290.11	69509.5	120.969	35.072	108.753	26.812	171.785	4.41216	1.40966			2.93308
		primary	2	21-4-16-2570-2	2570	primary2	2290.11	15754.1	129.347	36.448	108.753	26.812	171.785
		secondary	1	21-4-16-2570-2	2570	secondary1	312.352	23059.4	175.033	64.979	23.043	17.259	122.505	1.50427	0.440611
		secondary	2	21-4-16-2570-2	2570	secondary2	312.352	15329.2	174.735	64.882	23.043	17.259	122.505
21-4-16	2570-3	primary	1	21-4-16-2570-3	2570	primary1	1942.57	32595.4	61.911	41.122	96.421	25.652	12.608	2.24252	0.716474			0.7798
		primary	2	21-4-16-2570-3	2570	primary2	1942.57	14535.1	67.918	38.768	96.421	25.652	12.608
		secondary	1	21-4-16-2570-3	2570	secondary1	320.726	48876.8	33.773	69.715	22.822	17.893	74.719	2.87576	0.842328
		secondary	2	21-4-16-2570-3	2570	secondary2	320.726	16996.1	33.215	70.59	22.822	17.893	74.719
21-4-16	2570-4	primary	1	21-4-16-2570-4	2570	primary1	2073.4	14046.8	142.614	44.445	95.777	27.563	165.125	1.03871	0.331862			0.244934
		primary	2	21-4-16-2570-4	2570	primary2	2073.4	13523.4	138.021	43.177	95.777	27.563	165.125
		secondary	1	21-4-16-2570-4	2570	secondary1	320.036	73805	184.066	82.141	26.61	15.313	127.502	4.24076	1.24214
		secondary	2	21-4-16-2570-4	2570	secondary2	320.036	17403.7	183.477	81.455	26.61	15.313	127.502
21-4-16	2570-5	primary	1	21-4-16-2570-5	2570	primary1	2178.65	17734.9	88.084	37.113	106.172	26.127	5.742	1.34731	0.430459			0.378134
		primary	2	21-4-16-2570-5	2570	primary2	2178.65	13163.2	75.874	37.914	106.172	26.127	5.742
		secondary	1	21-4-16-2570-5	2570	secondary1	300.985	69411.2	28.841	65.324	24.621	15.565	67.901	3.56305	1.04364
		secondary	2	21-4-16-2570-5	2570	secondary2	300.985	19480.8	28.749	65.751	24.621	15.565	67.901
21-4-16	2570-6	primary	1	21-4-16-2570-6	2570	primary1	2034.63	40521.6	83.952	42.847	102.278	25.329	14.497	3.33561	1.06571			0.668102
		primary	2	21-4-16-2570-6	2570	primary2	2034.63	12148.2	72.491	45.324	102.278	25.329	14.497
		secondary	1	21-4-16-2570-6	2570	secondary1	266.649	91048	30.159	75.978	26.655	12.737	10.341	4.99266	1.46238
		secondary	2	21-4-16-2570-6	2570	secondary2	266.649	18236.4	30.811	76.206	26.655	12.737	10.341
21-4-16	2570-7	primary	1	21-4-16-2570-7	2570	primary1	2253.76	65898.2	88.977	49.61	108.791	26.377	15.352	5.81589	1.85815			1.2146
		primary	2	21-4-16-2570-7	2570	primary2	2253.76	11330.7	80.915	51.515	108.791	26.377	15.352
		secondary	1	21-4-16-2570-7	2570	secondary1	312.896	67545.3	36.826	87.517	22.871	17.419	57.057	4.78832	1.40253
		secondary	2	21-4-16-2570-7	2570	secondary2	312.896	14106.3	36.505	87.903	22.871	17.419	57.057
21-4-16	2570-8	primary	1	21-4-16-2570-8	2570	primary1	2446.23	41713.7	78.914	41.493	112.384	27.714	9.458	3.19183	1.01977			2.86592
		primary	2	21-4-16-2570-8	2570	primary2	2446.23	13068.9	77.869	40.613	112.384	27.714	9.458
		secondary	1	21-4-16-2570-8	2570	secondary1	397.812	16033.5	27.638	73.235	32.113	15.773	55.364	1.11372	0.326215
		secondary	2	21-4-16-2570-8	2570	secondary2	397.812	14396.4	27.76	73.215	32.113	15.773	55.364
21-4-16	2570-9	primary	1	21-4-16-2570-9	2570	primary1	1973.22	70033	88.807	39.142	97.44	25.784	13.713	4.31514	1.37867			1.25657
		primary	2	21-4-16-2570-9	2570	primary2	1973.22	16229.6	84.788	40.065	97.44	25.784	13.713
		secondary	1	21-4-16-2570-9	2570	secondary1	356.679	58639.4	34.86	67.866	29.32	15.489	41.482	3.43407	1.00586
		secondary	2	21-4-16-2570-9	2570	secondary2	356.679	17075.8	33.418	68.664	29.32	15.489	41.482
21-4-16	2570-10	primary	1	21-4-16-2570-10	2570	primary1	1832.85	24205.9	147.86	43.23	99.147	23.537	177.491	2.36679	0.756179			0.51642
		primary	2	21-4-16-2570-10	2570	primary2	1832.85	10227.3	143.14	43.545	99.147	23.537	177.491
		secondary	1	21-4-16-2570-10	2570	secondary1	376.35	65311.3	195.232	58.468	30.54	15.69	142.826	4.58308	1.34241
		secondary	2	21-4-16-2570-10	2570	secondary2	376.35	14250.5	195.569	58.713	30.54	15.69	142.826
21-4-16	2580-1	primary	1	21-4-16-2580-1	2580	primary1	2157.76	31826.9	121.085	45.343	96.024	28.611	163.089	2.45035	0.782875	1.49179	0.712931	4.91876
		primary	2	21-4-16-2580-1	2580	primary2	2157.76	12988.7	125.626	47.84	96.024	28.611	163.089
		secondary	1	21-4-16-2580-1	2580	secondary1	349.989	7247.68	159.342	85.38	26.105	17.07	92.815	0.498165	0.145915
		secondary	2	21-4-16-2580-1	2580	secondary2	349.989	14548.8	159.291	86.223	26.105	17.07	92.815
21-4-16	2580-2	primary	1	21-4-16-2580-2	2580	primary1	2040.45	7397.09	140.666	44.273	90.971	28.558	156.523	0.63739	0.203643			0.778401
		primary	2	21-4-16-2580-2	2580	primary2	2040.45	11605.3	143.202	45.414	90.971	28.558	156.523
		secondary	1	21-4-16-2580-2	2580	secondary1	365.132	13152.7	178.508	86.205	27.439	16.943	117.055	0.818846	0.239845
		secondary	2	21-4-16-2580-2	2580	secondary2	365.132	16062.5	178.384	86.93	27.439	16.943	117.055
21-4-16	2580-3	primary	1	21-4-16-2580-3	2580	primary1	1971.2	14863.5	78.953	38.252	93.404	26.871	20.958	1.12797	0.360382			0.687875
		primary	2	21-4-16-2580-3	2580	primary2	1971.2	13177.2	75.636	40.123	93.404	26.871	20.958
		secondary	1	21-4-16-2580-3	2580	secondary1	350.473	27815.8	34.793	75.285	25.992	17.168	52.403	1.6398	0.480306
		secondary	2	21-4-16-2580-3	2580	secondary2	350.473	16963	34.19	75.807	25.992	17.168	52.403
21-4-16	2580-4	primary	1	21-4-16-2580-4	2580	primary1	1985.76	17474.6	91.668	41.701	103.054	24.534	8.33	1.61245	0.515171			3.5936
		primary	2	21-4-16-2580-4	2580	primary2	1985.76	10837.3	81.199	43.216	103.054	24.534	8.33
		secondary	1	21-4-16-2580-4	2580	secondary1	438.782	5655.77	29.607	65.62	30.884	18.089	38.523	0.448701	0.131427
		secondary	2	21-4-16-2580-4	2580	secondary2	438.782	12604.8	29.992	64.477	30.884	18.089	38.523
21-4-16	2580-5	primary	1	21-4-16-2580-5	2580	primary1	2376.91	21867.5	92.734	38.744	104.794	28.879	14.693	1.73548	0.554477			2.39242
		primary	2	21-4-16-2580-5	2580	primary2	2376.91	12600.3	75.838	42.747	104.794	28.879	14.693
		secondary	1	21-4-16-2580-5	2580	secondary1	250.357	13365.5	29.069	76.061	20.613	15.464	47.096	0.725407	0.212476
		secondary	2	21-4-16-2580-5	2580	secondary2	250.357	18424.9	28.772	75.765	20.613	15.464	47.096
21-4-16	2580-6	primary	1	21-4-16-2580-6	2580	primary1	2109.52	7578.15	121.743	42.052	97.486	27.552	166.372	0.730947	0.233534			1.83612
		primary	2	21-4-16-2580-6	2580	primary2	2109.52	10367.6	125.551	42.711	97.486	27.552	166.372
		secondary	1	21-4-16-2580-6	2580	secondary1	245.025	4806.36	162.202	71.96	20.335	15.342	115.768	0.398094	0.116604
		secondary	2	21-4-16-2580-6	2580	secondary2	245.025	12073.4	162.445	72.965	20.335	15.342	115.768
21-4-16	2580-7	primary	1	21-4-16-2580-7	2580	primary1	2422.99	8927.19	94.21	42.175	113.222	27.248	11.143	0.734921	0.234803			1.96418
		primary	2	21-4-16-2580-7	2580	primary2	2422.99	12147.2	83.13	44.492	113.222	27.248	11.143
		secondary	1	21-4-16-2580-7	2580	secondary1	360.589	4411.04	29.357	76.387	28.309	16.218	49.413	0.374162	0.109594
		secondary	2	21-4-16-2580-7	2580	secondary2	360.589	11789.1	29.491	76.092	28.309	16.218	49.413
21-4-16	2580-8	primary	1	21-4-16-2580-8	2580	primary1	2343.84	30164.3	84.234	45.029	104.399	28.585	18.722	2.46291	0.786889			6.86364
		primary	2	21-4-16-2580-8	2580	primary2	2343.84	12247.4	70.466	48.227	104.399	28.585	18.722
		secondary	1	21-4-16-2580-8	2580	secondary1	375.404	5215.6	31.525	83.259	28.277	16.903	54.57	0.358835	0.105105
		secondary	2	21-4-16-2580-8	2580	secondary2	375.404	14534.8	30.817	84.781	28.277	16.903	54.57
21-4-16	2580-9	primary	1	21-4-16-2580-9	2580	primary1	2325.73	27782.3	140.044	38.804	108.412	27.315	172.598	2.22597	0.711187			3.4758
		primary	2	21-4-16-2580-9	2580	primary2	2325.73	12481	137.631	38.637	108.412	27.315	172.598
		secondary	1	21-4-16-2580-9	2580	secondary1	343.286	9822.53	183.569	68.177	28.653	15.254	130.214	0.640419	0.187583
		secondary	2	21-4-16-2580-9	2580	secondary2	343.286	15337.7	184.386	69.538	28.653	15.254	130.214
21-4-16	2580-10	primary	1	21-4-16-2580-10	2580	primary1	2239.04	13072.6	144.05	40.605	113.549	25.107	170.416	1.19947	0.383224			0.831044
		primary	2	21-4-16-2580-10	2580	primary2	2239.04	10898.7	137.656	38.241	113.549	25.107	170.416
		secondary	1	21-4-16-2580-10	2580	secondary1	368.041	21078.4	188.056	56.497	26.156	17.916	153.438	1.44332	0.422758
		secondary	2	21-4-16-2580-10	2580	secondary2	368.041	14604	190.327	57.216	26.156	17.916	153.438
21-4-21	2570-1	primary	1	21-4-21-2570-1	2570	primary1	2011.63	60140.2	105.638	38.999	92.709	27.627	170.593	2.83063	1.04668	2.70438	0.819021	0.729004
		primary	2	21-4-21-2570-1	2570	primary2	2011.63	21246.2	111.934	39.945	92.709	27.627	170.593
		secondary	1	21-4-21-2570-1	2570	secondary1	269.582	80197.7	155.148	67.011	21.739	15.789	141.993	3.88287	1.26998	3.05744	0.91395
		secondary	2	21-4-21-2570-1	2570	secondary2	269.582	20654.2	154.423	67.054	21.739	15.789	141.993
21-4-21	2570-2	primary	1	21-4-21-2570-2	2570	primary1	2022.11	36580.4	71.488	35.218	98.503	26.138	8.842	2.30496	0.852309			0.656507
		primary	2	21-4-21-2570-2	2570	primary2	2022.11	15870.3	75.207	33.852	98.503	26.138	8.842
		secondary	1	21-4-21-2570-2	2570	secondary1	523.536	61552.4	28.789	58.118	34.381	19.388	40.335	3.51095	1.14833
		secondary	2	21-4-21-2570-2	2570	secondary2	523.536	17531.6	28.588	58.704	34.381	19.388	40.335
21-4-21	2570-3	primary	1	21-4-21-2570-3	2570	primary1	1852.94	39089.2	64.85	40.641	91.102	25.897	18.206	2.39412	0.885277			1.24436
		primary	2	21-4-21-2570-3	2570	primary2	1852.94	16327.2	64.129	40.846	91.102	25.897	18.206
		secondary	1	21-4-21-2570-3	2570	secondary1	359.283	41703.6	29.163	69.252	25.359	18.039	53.869	1.92398	0.62928
		secondary	2	21-4-21-2570-3	2570	secondary2	359.283	21675.7	29.205	69.773	25.359	18.039	53.869
21-4-21	2570-4	primary	1	21-4-21-2570-4	2570	primary1	2105.72	32145.3	126.714	39.69	100.661	26.635	3.973	2.17142	0.802927			0.676179
		primary	2	21-4-21-2570-4	2570	primary2	2105.72	14803.9	123.065	38.926	100.661	26.635	3.973
		secondary	1	21-4-21-2570-4	2570	secondary1	383.581	66438.9	168.901	50.212	26.536	18.405	113.781	3.21131	1.05033
		secondary	2	21-4-21-2570-4	2570	secondary2	383.581	20689	169.328	50.813	26.536	18.405	113.781
21-4-21	2570-5	primary	1	21-4-21-2570-5	2570	primary1	2107.81	56157.6	113.469	38.223	95.729	28.035	170.324	3.30408	1.22175			0.903482
		primary	2	21-4-21-2570-5	2570	primary2	2107.81	16996.5	113.374	37.23	95.729	28.035	170.324
		secondary	1	21-4-21-2570-5	2570	secondary1	281.795	95563.2	154.911	67.136	24.642	14.56	134.918	3.65705	1.19612
		secondary	2	21-4-21-2570-5	2570	secondary2	281.795	26131.3	154.6	66.619	24.642	14.56	134.918
21-4-21	2570-6	primary	1	21-4-21-2570-6	2570	primary1	2038.19	62865.8	124.71	40.26	97.21	26.696	174.916	3.64473	1.34771			0.950688
		primary	2	21-4-21-2570-6	2570	primary2	2038.19	17248.4	127.858	40.19	97.21	26.696	174.916
		secondary	1	21-4-21-2570-6	2570	secondary1	504.388	79736.7	172.626	59.822	29.263	21.946	137.739	3.83378	1.25392
		secondary	2	21-4-21-2570-6	2570	secondary2	504.388	20798.5	172.704	59.084	29.263	21.946	137.739
21-4-21	2570-7	primary	1	21-4-21-2570-7	2570	primary1	1962.33	43447.5	106.375	35.132	103.965	24.032	174.178	2.97416	1.09976			1.0755
		primary	2	21-4-21-2570-7	2570	primary2	1962.33	14608.3	120.588	36.818	103.965	24.032	174.178
		secondary	1	21-4-21-2570-7	2570	secondary1	445.85	50996.4	178.289	57.168	32.58	17.424	153.973	2.76538	0.904478
		secondary	2	21-4-21-2570-7	2570	secondary2	445.85	18441	175.801	55.775	32.58	17.424	153.973
21-4-21	2570-8	primary	1	21-4-21-2570-8	2570	primary1	2045.74	38259	115.964	41.811	103.244	25.229	170.234	2.75901	1.0202			0.729667
		primary	2	21-4-21-2570-8	2570	primary2	2045.74	13866.9	128.368	43.541	103.244	25.229	170.234
		secondary	1	21-4-21-2570-8	2570	secondary1	406.738	57481.6	180.036	69.512	28.454	18.201	137.214	3.78119	1.23672
		secondary	2	21-4-21-2570-8	2570	secondary2	406.738	15202	179.069	68.5	28.454	18.201	137.214
21-4-21	2570-9	primary	1	21-4-21-2570-9	2570	primary1	2067.22	14259.2	65.733	39.326	97.536	26.986	16.979	0.937153	0.346532			0.325524
		primary	2	21-4-21-2570-9	2570	primary2	2067.22	15215.5	69.047	37.664	97.536	26.986	16.979
		secondary	1	21-4-21-2570-9	2570	secondary1	299.904	56069.6	28.608	70.046	23.336	16.363	52.245	2.87891	0.941608
		secondary	2	21-4-21-2570-9	2570	secondary2	299.904	19476	29.17	69.871	23.336	16.363	52.245
21-4-21	2570-10	primary	1	21-4-21-2570-10	2570	primary1	2244.78	62128.2	84.971	43.015	116.378	24.559	11.319	3.72351	1.37685			3.29824
		primary	2	21-4-21-2570-10	2570	primary2	2244.78	16685.4	74.671	45.192	116.378	24.559	11.319
		secondary	1	21-4-21-2570-10	2570	secondary1	312.202	18725.9	25.385	72.68	23.914	16.622	70.614	1.12894	0.369244
		secondary	2	21-4-21-2570-10	2570	secondary2	312.202	16587.2	25.281	73.541	23.914	16.622	70.614
21-4-21	2543-1	primary	1	21-4-21-2543-1	2543	primary1	1952.55	6525.37	75.188	44.659	99.627	24.954	12.803	0.438607	0.162184	0.416967	0.0963585	1.14069
		primary	2	21-4-21-2543-1	2543	primary2	1952.55	14877.5	70.22	45.269	99.627	24.954	12.803
		secondary	1	21-4-21-2543-1	2543	secondary1	330.539	5349.61	25.595	72.597	25.249	16.668	59.679	0.384511	0.125763
		secondary	2	21-4-21-2543-1	2543	secondary2	330.539	13912.8	25.521	72.467	25.249	16.668	59.679
21-4-21	2543-2	primary	1	21-4-21-2543-2	2543	primary1	1988.15	4410.74	78.946	34.839	106.744	23.715	16.67	0.355065	0.131293			1.31675
		primary	2	21-4-21-2543-2	2543	primary2	1988.15	12422.4	76.576	35.441	106.744	23.715	16.67
		secondary	1	21-4-21-2543-2	2543	secondary1	345.312	4496.11	29.585	69.099	25.795	17.045	44.251	0.269653	0.0881957
		secondary	2	21-4-21-2543-2	2543	secondary2	345.312	16673.7	29.049	69.12	25.795	17.045	44.251
21-4-21	2543-3	primary	1	21-4-21-2543-3	2543	primary1	1943.89	6071.34	126.853	38.65	93.548	26.457	161.588	0.394433	0.14585			0.906845
		primary	2	21-4-21-2543-3	2543	primary2	1943.89	15392.6	130.443	39.562	93.548	26.457	161.588
		secondary	1	21-4-21-2543-3	2543	secondary1	301.923	7316.21	170.145	71.619	23.892	16.09	123.745	0.434951	0.14226
		secondary	2	21-4-21-2543-3	2543	secondary2	301.923	16820.8	169.807	71.532	23.892	16.09	123.745
21-4-21	2543-4	primary	1	21-4-21-2543-4	2543	primary1	2078.05	5311.33	75.061	36.859	106.525	24.838	15.946	0.442044	0.163455			1.21747
		primary	2	21-4-21-2543-4	2543	primary2	2078.05	12015.4	70.573	37.956	106.525	24.838	15.946
		secondary	1	21-4-21-2543-4	2543	secondary1	326.317	6095.94	25.166	69.037	26.043	15.954	47.881	0.363084	0.118755
		secondary	2	21-4-21-2543-4	2543	secondary2	326.317	16789.3	25.367	68.984	26.043	15.954	47.881
21-4-21	2543-5	primary	1	21-4-21-2543-5	2543	primary1	1776.45	4744.53	130.368	46.153	101.383	22.31	171.556	0.310415	0.114782			1.03066
		primary	2	21-4-21-2543-5	2543	primary2	1776.45	15284.5	133.916	46.568	101.383	22.31	171.556
		secondary	1	21-4-21-2543-5	2543	secondary1	489.714	5039.12	182.467	63.464	30.586	20.386	152.218	0.30118	0.0985074
		secondary	2	21-4-21-2543-5	2543	secondary2	489.714	16731.3	182.174	63.374	30.586	20.386	152.218
21-4-21	2543-6	primary	1	21-4-21-2543-6	2543	primary1	1624.72	7642.72	115.572	39.221	89.61	23.085	171.372	0.552011	0.204118			1.48127
		primary	2	21-4-21-2543-6	2543	primary2	1624.72	13845.2	118.531	39.911	89.61	23.085	171.372
		secondary	1	21-4-21-2543-6	2543	secondary1	602.493	6440.76	160.424	68.118	42.462	18.066	110.742	0.37266	0.121886
		secondary	2	21-4-21-2543-6	2543	secondary2	602.493	17283.2	159.977	68.056	42.462	18.066	110.742
21-4-21	2543-7	primary	1	21-4-21-2543-7	2543	primary1	1775.32	4539.99	80.952	39.581	94.942	23.808	10.751	0.323377	0.119575			0.300032
		primary	2	21-4-21-2543-7	2543	primary2	1775.32	14039.3	77.39	39.916	94.942	23.808	10.751
		secondary	1	21-4-21-2543-7	2543	secondary1	338.079	16071.1	33.128	65.707	23.386	18.406	37.956	1.07781	0.35252
		secondary	2	21-4-21-2543-7	2543	secondary2	338.079	14911	32.18	65.605	23.386	18.406	37.956
21-4-21	2543-8	primary	1	21-4-21-2543-8	2543	primary1	1951.77	4739.07	68.084	36.573	91.285	27.223	20.876	0.352437	0.130321			1.06609
		primary	2	21-4-21-2543-8	2543	primary2	1951.77	13446.6	64.617	37.535	91.285	27.223	20.876
		secondary	1	21-4-21-2543-8	2543	secondary1	401.353	5003.84	30.991	73.846	24.092	21.211	83.547	0.330588	0.108126
		secondary	2	21-4-21-2543-8	2543	secondary2	401.353	15136.2	30.299	73.197	24.092	21.211	83.547
21-4-21	2543-9	primary	1	21-4-21-2543-9	2543	primary1	1868.39	5452.02	129.038	39.684	91.923	25.879	164.403	0.396689	0.146684			0.857386
		primary	2	21-4-21-2543-9	2543	primary2	1868.39	13743.8	131.65	39.724	91.923	25.879	164.403
		secondary	1	21-4-21-2543-9	2543	secondary1	349.187	7114.87	172.162	70.13	27.8	15.993	136.584	0.462672	0.151327
		secondary	2	21-4-21-2543-9	2543	secondary2	349.187	15377.8	172.438	70.378	27.8	15.993	136.584
21-4-21	2543-10	primary	1	21-4-21-2543-10	2543	primary1	1854.82	9435.49	71.419	40.146	89.959	26.252	9.746	0.604592	0.223561			1.11136
		primary	2	21-4-21-2543-10	2543	primary2	1854.82	15606.4	69.578	40.394	89.959	26.252	9.746
		secondary	1	21-4-21-2543-10	2543	secondary1	337.234	9951	27.28	68.595	26.434	16.243	60.664	0.54401	0.17793
		secondary	2	21-4-21-2543-10	2543	secondary2	337.234	18292	28.441	67.555	26.434	16.243	60.664
21-4-21	2562-1	primary	1	21-4-21-2562-1	2562	primary1	2038.37	40322.5	60.377	41.571	97.202	26.7	20.641	2.68452	0.992658	2.2717	0.846187	0.803808
		primary	2	21-4-21-2562-1	2562	primary2	2038.37	15020.4	61.229	40.34	97.202	26.7	20.641
		secondary	1	21-4-21-2562-1	2562	secondary1	489.209	44571.2	24.352	69.633	30.151	20.659	68.974	3.33976	1.09234
		secondary	2	21-4-21-2562-1	2562	secondary2	489.209	13345.7	23.508	70.628	30.151	20.659	68.974
21-4-21	2562-2	primary	1	21-4-21-2562-2	2562	primary1	2108	42527.5	56.166	44.265	95.248	28.179	22.462	2.72857	1.00895			0.939006
		primary	2	21-4-21-2562-2	2562	primary2	2108	15586	58.321	42.228	95.248	28.179	22.462
		secondary	1	21-4-21-2562-2	2562	secondary1	269.824	44405.1	25.608	82.3	23.165	14.831	68.99	2.90581	0.950407
		secondary	2	21-4-21-2562-2	2562	secondary2	269.824	15281.5	25.694	82.505	23.165	14.831	68.99
21-4-21	2562-3	primary	1	21-4-21-2562-3	2562	primary1	1749.74	39832.2	131.441	52.643	87.079	25.584	150.419	2.71026	1.00218			0.567478
		primary	2	21-4-21-2562-3	2562	primary2	1749.74	14696.8	128.179	49.475	87.079	25.584	150.419
		secondary	1	21-4-21-2562-3	2562	secondary1	236.153	80350.2	158.994	83.278	19.657	15.297	170.898	4.77598	1.56209
		secondary	2	21-4-21-2562-3	2562	secondary2	236.153	16823.8	158.227	82.982	19.657	15.297	170.898
21-4-21	2562-4	primary	1	21-4-21-2562-4	2562	primary1	2145.51	18069	68.99	35.419	98.302	27.789	17.574	1.31634	0.486745			0.449142
		primary	2	21-4-21-2562-4	2562	primary2	2145.51	13726.7	62.769	37.006	98.302	27.789	17.574
		secondary	1	21-4-21-2562-4	2562	secondary1	313.098	55091.4	28.686	75.305	24.074	16.559	87.467	2.93079	0.958577
		secondary	2	21-4-21-2562-4	2562	secondary2	313.098	18797.4	28.708	74.615	24.074	16.559	87.467
21-4-21	2562-5	primary	1	21-4-21-2562-5	2562	primary1	2250.39	56207.1	112.027	37.601	105.868	27.065	171.016	3.80702	1.40772			1.28852
		primary	2	21-4-21-2562-5	2562	primary2	2250.39	14764.1	115.586	38.962	105.868	27.065	171.016
		secondary	1	21-4-21-2562-5	2562	secondary1	288.662	55064.6	166.038	71.328	25.481	14.424	125.982	2.95458	0.966358
		secondary	2	21-4-21-2562-5	2562	secondary2	288.662	18637.1	165.311	70.243	25.481	14.424	125.982
21-4-21	2562-6	primary	1	21-4-21-2562-6	2562	primary1	1993.53	16758.9	136.468	42.861	99.656	25.47	165.682	1.24412	0.46004			1.03842
		primary	2	21-4-21-2562-6	2562	primary2	1993.53	13470.5	133.008	41.753	99.656	25.47	165.682
		secondary	1	21-4-21-2562-6	2562	secondary1	319.822	17457.4	172.283	71.813	24.606	16.549	131.093	1.19809	0.391861
		secondary	2	21-4-21-2562-6	2562	secondary2	319.822	14571.1	171.524	70.515	24.606	16.549	131.093
21-4-21	2562-7	primary	1	21-4-21-2562-7	2562	primary1	1891.99	51689.4	102.014	35.665	91.973	26.192	163.263	3.01699	1.11559			0.932351
		primary	2	21-4-21-2562-7	2562	primary2	1891.99	17132.8	114.936	39.915	91.973	26.192	163.263
		secondary	1	21-4-21-2562-7	2562	secondary1	307.04	64462.4	154.765	70.783	25.518	15.32	117.039	3.23589	1.05837
		secondary	2	21-4-21-2562-7	2562	secondary2	307.04	19921.1	154.288	70.098	25.518	15.32	117.039
21-4-21	2562-8	primary	1	21-4-21-2562-8	2562	primary1	2082.57	25916.4	49.435	55.326	92.304	28.727	30.094	1.94262	0.718326			1.25026
		primary	2	21-4-21-2562-8	2562	primary2	2082.57	13340.9	56.525	50.663	92.304	28.727	30.094
		secondary	1	21-4-21-2562-8	2562	secondary1	300.524	16222.9	33.222	89.641	24.615	15.545	82.152	1.55378	0.508197
		secondary	2	21-4-21-2562-8	2562	secondary2	300.524	10440.9	32.709	91.263	24.615	15.545	82.152
21-4-21	2562-9	primary	1	21-4-21-2562-9	2562	primary1	2175.07	19215.6	120.488	46.351	100.858	27.458	167.542	1.44886	0.535747			0.734538
		primary	2	21-4-21-2562-9	2562	primary2	2175.07	13262.5	125.984	47.576	100.858	27.458	167.542
		secondary	1	21-4-21-2562-9	2562	secondary1	314.771	29871.9	170.02	71.694	21.083	19.01	15.045	1.97248	0.645142
		secondary	2	21-4-21-2562-9	2562	secondary2	314.771	15144.3	170.748	71.558	21.083	19.01	15.045
21-4-21	2562-10	primary	1	21-4-21-2562-10	2562	primary1	2095.63	21579.1	75.845	41.955	95.215	28.023	16.873	1.81765	0.672114			1.37584
		primary	2	21-4-21-2562-10	2562	primary2	2095.63	11872	64.653	45.199	95.215	28.023	16.873
		secondary	1	21-4-21-2562-10	2562	secondary1	346.258	17315.5	27.706	83.446	27.439	16.067	77.678	1.32112	0.432101
		secondary	2	21-4-21-2562-10	2562	secondary2	346.258	13106.7	28.299	81.84	27.439	16.067	77.678
21-4-21	2580-1	primary	1	21-4-21-2580-1	2580	primary1	1997.4	22953.9	82.234	35.725	91.088	27.92	8.905	1.67006	0.617538	1.90431	0.777389	1.02179
		primary	2	21-4-21-2580-1	2580	primary2	1997.4	13744.4	72.675	36.27	91.088	27.92	8.905
		secondary	1	21-4-21-2580-1	2580	secondary1	489.418	25763.3	31.877	66.216	33.075	18.841	58.817	1.63444	0.53458
		secondary	2	21-4-21-2580-1	2580	secondary2	489.418	15762.7	33.19	63.569	33.075	18.841	58.817
21-4-21	2580-2	primary	1	21-4-21-2580-2	2580	primary1	2333.23	24474.3	105.292	34.103	108.343	27.42	172.65	1.84811	0.683376			2.06048
		primary	2	21-4-21-2580-2	2580	primary2	2333.23	13242.9	119.088	35.737	108.343	27.42	172.65
		secondary	1	21-4-21-2580-2	2580	secondary1	291.781	12874.9	169.239	68.471	24.761	15.004	115.97	0.896929	0.29336
		secondary	2	21-4-21-2580-2	2580	secondary2	291.781	14354.4	169.083	68.352	24.761	15.004	115.97
21-4-21	2580-3	primary	1	21-4-21-2580-3	2580	primary1	2499.87	14254.6	78.273	35.629	101.076	31.491	10.012	1.12223	0.414966			1.28672
		primary	2	21-4-21-2580-3	2580	primary2	2499.87	12702.1	70.63	36.657	101.076	31.491	10.012
		secondary	1	21-4-21-2580-3	2580	secondary1	285.363	14942.1	26.898	70.662	22.702	16.005	68.244	0.872161	0.285259
		secondary	2	21-4-21-2580-3	2580	secondary2	285.363	17132.3	27.198	70.306	22.702	16.005	68.244
21-4-21	2580-4	primary	1	21-4-21-2580-4	2580	primary1	1946.46	39218.2	78.048	44.479	101.804	24.344	17.361	2.69786	0.99759			3.41827
		primary	2	21-4-21-2580-4	2580	primary2	1946.46	14536.8	72.192	46.104	101.804	24.344	17.361
		secondary	1	21-4-21-2580-4	2580	secondary1	304.306	9767.91	27.25	73.189	26.525	14.607	46.103	0.789247	0.25814
		secondary	2	21-4-21-2580-4	2580	secondary2	304.306	12376.2	26.138	74.621	26.525	14.607	46.103
21-4-21	2580-5	primary	1	21-4-21-2580-5	2580	primary1	2256.96	22705.6	119.936	43.604	103.637	27.728	165.988	1.75968	0.650679			2.10003
		primary	2	21-4-21-2580-5	2580	primary2	2256.96	12903.2	134.703	47.364	103.637	27.728	165.988
		secondary	1	21-4-21-2580-5	2580	secondary1	282.321	11868.2	176.236	82.504	24.894	14.44	110.348	0.83793	0.274063
		secondary	2	21-4-21-2580-5	2580	secondary2	282.321	14163.7	176.047	82.23	24.894	14.44	110.348
21-4-21	2580-6	primary	1	21-4-21-2580-6	2580	primary1	2120.6	8081.05	139.065	45.523	103.96	25.972	153.189	0.788953	0.291732			0.712038
		primary	2	21-4-21-2580-6	2580	primary2	2120.6	10242.8	149.323	49.535	103.96	25.972	153.189
		secondary	1	21-4-21-2580-6	2580	secondary1	305.491	15839.1	186.418	93.646	24.307	16.002	105.619	1.10802	0.362402
		secondary	2	21-4-21-2580-6	2580	secondary2	305.491	14295	186.828	93.129	24.307	16.002	105.619
21-4-21	2580-7	primary	1	21-4-21-2580-7	2580	primary1	2427.03	31100.7	117.841	36.631	109.288	28.276	169.25	2.41753	0.893931			2.49116
		primary	2	21-4-21-2580-7	2580	primary2	2427.03	12864.7	126.605	38.251	109.288	28.276	169.25
		secondary	1	21-4-21-2580-7	2580	secondary1	301.385	12941.6	173.906	69.395	23.596	16.263	127.407	0.970441	0.317404
		secondary	2	21-4-21-2580-7	2580	secondary2	301.385	13335.8	174.151	69.927	23.596	16.263	127.407
21-4-21	2580-8	primary	1	21-4-21-2580-8	2580	primary1	2102.41	37797.4	122.921	34.001	99.072	27.019	174.797	2.9986	1.1088			2.48828
		primary	2	21-4-21-2580-8	2580	primary2	2102.41	12605	121.984	34.142	99.072	27.019	174.797
		secondary	1	21-4-21-2580-8	2580	secondary1	273.207	16542.7	169.605	53.477	22.018	15.799	178.869	1.20509	0.394151
		secondary	2	21-4-21-2580-8	2580	secondary2	273.207	13727.3	170.023	53.816	22.018	15.799	178.869
21-4-21	2580-9	primary	1	21-4-21-2580-9	2580	primary1	2457.07	41221.2	116.074	41.189	105.918	29.536	168.719	2.7101	1.00212			2.23412
		primary	2	21-4-21-2580-9	2580	primary2	2457.07	15210.2	125.953	43.124	105.918	29.536	168.719
		secondary	1	21-4-21-2580-9	2580	secondary1	337.503	18669.6	173.322	76.454	24.354	17.645	122.816	1.21305	0.396755
		secondary	2	21-4-21-2580-9	2580	secondary2	337.503	15390.6	173.499	77.134	24.354	17.645	122.816
21-4-21	2580-10	primary	1	21-4-21-2580-10	2580	primary1	2094.34	11857.1	126.005	39.817	104.386	25.546	170.518	1.02996	0.38085			1.67132
		primary	2	21-4-21-2580-10	2580	primary2	2094.34	11512.2	127.408	39.486	104.386	25.546	170.518
		secondary	1	21-4-21-2580-10	2580	secondary1	273.38	8090.56	178.354	61.736	23.931	14.545	147.539	0.616255	0.201559
		secondary	2	21-4-21-2580-10	2580	secondary2	273.38	13128.6	178.148	61.893	23.931	14.545	147.539
21-4-28	2545-1	primary	1	21-4-28-2545-1	2545	primary1	2427.61	20920.5	77.721	42.119	112.607	27.449	19.336	1.62755	0.958814	1.36378	0.442622	0.747123
		primary	2	21-4-28-2545-1	2545	primary2	2427.61	12853.9	69.064	44.822	112.607	27.449	19.336
		secondary	1	21-4-28-2545-1	2545	secondary1	321.763	27208.3	27.229	82.299	24.185	16.939	56.916	2.17843	0.92947	1.29512	0.673184
		secondary	2	21-4-28-2545-1	2545	secondary2	321.763	12489.9	27.512	82.003	24.185	16.939	56.916
21-4-28	2545-2	primary	1	21-4-28-2545-2	2545	primary1	2454.49	19428.1	116.47	38.993	114.808	27.221	168.05	1.45129	0.854974			1.73282
		primary	2	21-4-28-2545-2	2545	primary2	2454.49	13386.8	133.859	42.762	114.808	27.221	168.05
		secondary	1	21-4-28-2545-2	2545	secondary1	335.012	11639	184.149	74.918	25.73	16.578	122.552	0.837531	0.35735
		secondary	2	21-4-28-2545-2	2545	secondary2	335.012	13896.8	184.122	75.994	25.73	16.578	122.552
21-4-28	2545-3	primary	1	21-4-28-2545-3	2545	primary1	2400.81	16138.1	112.843	37.972	115.494	26.467	165.722	1.25962	0.742059			0.852852
		primary	2	21-4-28-2545-3	2545	primary2	2400.81	12811.9	129.813	42.783	115.494	26.467	165.722
		secondary	1	21-4-28-2545-3	2545	secondary1	288.281	21736	176.205	76.43	24.851	14.77	111.631	1.47695	0.63017
		secondary	2	21-4-28-2545-3	2545	secondary2	288.281	14716.9	175.937	76.966	24.851	14.77	111.631
21-4-28	2545-4	primary	1	21-4-28-2545-4	2545	primary1	1964.16	26193.2	128.554	40.257	100.512	24.881	166.204	2.10191	1.23827			0.860382
		primary	2	21-4-28-2545-4	2545	primary2	1964.16	12461.6	135.028	39.646	100.512	24.881	166.204
		secondary	1	21-4-28-2545-4	2545	secondary1	322.034	30745.9	182.834	61.278	27.897	14.698	129.342	2.443	1.04236
		secondary	2	21-4-28-2545-4	2545	secondary2	322.034	12585.3	183.901	62.728	27.897	14.698	129.342
21-4-28	2545-5	primary	1	21-4-28-2545-5	2545	primary1	1924.1	13233.9	61.69	42.922	89.891	27.254	20.946	0.78606	0.463079			1.40702
		primary	2	21-4-28-2545-5	2545	primary2	1924.1	16835.7	61.331	42.541	89.891	27.254	20.946
		secondary	1	21-4-28-2545-5	2545	secondary1	416.769	9683.25	27.135	78.039	27.43	19.345	65.758	0.558672	0.238369
		secondary	2	21-4-28-2545-5	2545	secondary2	416.769	17332.6	27.483	78.251	27.43	19.345	65.758
21-4-28	2545-6	primary	1	21-4-28-2545-6	2545	primary1	2279.54	9260.4	125.994	34.635	110.504	26.265	168.509	0.706634	0.416288			1.06189
		primary	2	21-4-28-2545-6	2545	primary2	2279.54	13104.9	131.299	35.335	110.504	26.265	168.509
		secondary	1	21-4-28-2545-6	2545	secondary1	467.527	9775.2	181.521	66.664	30.655	19.418	118.419	0.665451	0.283928
		secondary	2	21-4-28-2545-6	2545	secondary2	467.527	14689.6	181.651	66.028	30.655	19.418	118.419
21-4-28	2545-7	primary	1	21-4-28-2545-7	2545	primary1	2211.64	27718.7	128.938	38.967	100.768	27.945	161.415	1.78217	1.0499			1.9686
		primary	2	21-4-28-2545-7	2545	primary2	2211.64	15553.3	128.946	39.184	100.768	27.945	161.415
		secondary	1	21-4-28-2545-7	2545	secondary1	313.184	14990.9	170.434	73.886	24.802	16.078	124.51	0.905296	0.386263
		secondary	2	21-4-28-2545-7	2545	secondary2	313.184	16559.2	170.796	75.104	24.802	16.078	124.51
21-4-28	2545-8	primary	1	21-4-28-2545-8	2545	primary1	2239.82	16255.4	126.407	39.893	109.755	25.983	168.529	1.35119	0.796005			1.88736
		primary	2	21-4-28-2545-8	2545	primary2	2239.82	12030.4	126.95	40.203	109.755	25.983	168.529
		secondary	1	21-4-28-2545-8	2545	secondary1	320.84	9707.17	174.339	67.762	27.358	14.932	121.692	0.715916	0.30546
		secondary	2	21-4-28-2545-8	2545	secondary2	320.84	13559.1	175.044	68.521	27.358	14.932	121.692
21-4-28	2545-9	primary	1	21-4-28-2545-9	2545	primary1	2369.15	19420.4	88.125	43.354	114.528	26.339	10.686	1.58342	0.932815			0.854391
		primary	2	21-4-28-2545-9	2545	primary2	2369.15	12264.9	82.514	44.658	114.528	26.339	10.686
		secondary	1	21-4-28-2545-9	2545	secondary1	368.246	27802.2	29.464	73.657	29.366	15.966	42.009	1.85327	0.790738
		secondary	2	21-4-28-2545-9	2545	secondary2	368.246	15001.7	30.035	73.191	29.366	15.966	42.009
21-4-28	2545-10	primary	1	21-4-28-2545-10	2545	primary1	2764.72	11324.3	127.528	36.59	119.324	29.501	170.35	0.987951	0.582016			0.750312
		primary	2	21-4-28-2545-10	2545	primary2	2764.72	11462.4	138.215	37.528	119.324	29.501	170.35
		secondary	1	21-4-28-2545-10	2545	secondary1	319.512	16726.8	193.202	73.144	25.034	16.251	137.257	1.31672	0.561805
		secondary	2	21-4-28-2545-10	2545	secondary2	319.512	12703.4	191.231	71.161	25.034	16.251	137.257
21-4-28	2562-1	primary	1	21-4-28-2562-1	2562	primary1	2371.13	9596.4	72.518	43.456	107.374	28.117	17.672	0.740339	0.436144	1.86116	0.816539	1.22958
		primary	2	21-4-28-2562-1	2562	primary2	2371.13	12962.2	72.406	44.264	107.374	28.117	17.672
		secondary	1	21-4-28-2562-1	2562	secondary1	250.812	6703.81	26.949	81.363	21.908	14.576	52.046	0.602105	0.256901
		secondary	2	21-4-28-2562-1	2562	secondary2	250.812	11133.9	27.136	81.157	21.908	14.576	52.046
21-4-28	2562-2	primary	1	21-4-28-2562-2	2562	primary1	2141.67	28833.5	98.933	34.593	105.763	25.783	176.11	2.12731	1.25323			2.5867
		primary	2	21-4-28-2562-2	2562	primary2	2141.67	13553.9	119.642	36.012	105.763	25.783	176.11
		secondary	1	21-4-28-2562-2	2562	secondary1	341.305	12473.2	173.026	59.696	27.32	15.906	129.872	0.822404	0.350895
		secondary	2	21-4-28-2562-2	2562	secondary2	341.305	15166.8	172.318	59.225	27.32	15.906	129.872
21-4-28	2562-3	primary	1	21-4-28-2562-3	2562	primary1	2398.03	21970	58.704	48.056	94.671	32.251	20.402	1.57698	0.929019			0.383892
		primary	2	21-4-28-2562-3	2562	primary2	2398.03	13931.7	70.765	41.366	94.671	32.251	20.402
		secondary	1	21-4-28-2562-3	2562	secondary1	293.329	51273.4	36.106	86.832	23.998	15.563	90.818	4.10786	1.7527
		secondary	2	21-4-28-2562-3	2562	secondary2	293.329	12481.8	36.446	86.733	23.998	15.563	90.818
21-4-28	2562-4	primary	1	21-4-28-2562-4	2562	primary1	2332.72	14908.2	137.356	39.706	107.363	27.664	168.858	1.28193	0.755201			0.476969
		primary	2	21-4-28-2562-4	2562	primary2	2332.72	11629.5	139.634	40.222	107.363	27.664	168.858
		secondary	1	21-4-28-2562-4	2562	secondary1	299.837	38294.5	183.871	76.822	26.149	14.599	108.683	2.68765	1.14674
		secondary	2	21-4-28-2562-4	2562	secondary2	299.837	14248.3	182.924	74.998	26.149	14.599	108.683
21-4-28	2562-5	primary	1	21-4-28-2562-5	2562	primary1	2436.37	30497.6	76.51	42.91	105.213	29.484	24.186	2.25656	1.32937			0.860953
		primary	2	21-4-28-2562-5	2562	primary2	2436.37	13515.1	65.31	48.295	105.213	29.484	24.186
		secondary	1	21-4-28-2562-5	2562	secondary1	299.466	39806.3	27.587	92.919	25.258	15.096	83.382	2.621	1.1183
		secondary	2	21-4-28-2562-5	2562	secondary2	299.466	15187.4	27.857	92.039	25.258	15.096	83.382
21-4-28	2562-6	primary	1	21-4-28-2562-6	2562	primary1	2396.4	39812.2	81.685	37.792	110.005	27.737	15.663	2.75216	1.62134			4.49853
		primary	2	21-4-28-2562-6	2562	primary2	2396.4	14465.8	72.042	38.643	110.005	27.737	15.663
		secondary	1	21-4-28-2562-6	2562	secondary1	309.598	5883.67	26.931	75.692	26.509	14.87	61.869	0.611791	0.261033
		secondary	2	21-4-28-2562-6	2562	secondary2	309.598	9617.13	26.489	76.857	26.509	14.87	61.869
21-4-28	2562-7	primary	1	21-4-28-2562-7	2562	primary1	2352.38	46998	72.897	46.692	112.274	26.677	21.173	3.47076	2.04467			1.23938
		primary	2	21-4-28-2562-7	2562	primary2	2352.38	13541.1	71.896	47.534	112.274	26.677	21.173
		secondary	1	21-4-28-2562-7	2562	secondary1	425.184	36797.3	26.134	85.814	30.977	17.476	57.806	2.80039	1.19484
		secondary	2	21-4-28-2562-7	2562	secondary2	425.184	13140.1	26.533	84.664	30.977	17.476	57.806
21-4-28	2562-8	primary	1	21-4-28-2562-8	2562	primary1	1937.09	14729.7	124.783	43.022	87.499	28.187	157.704	1.11149	0.654797			1.12114
		primary	2	21-4-28-2562-8	2562	primary2	1937.09	13252.2	122.69	42.071	87.499	28.187	157.704
		secondary	1	21-4-28-2562-8	2562	secondary1	308.79	12283.2	156.537	82.85	26.311	14.943	102.266	0.9914	0.423001
		secondary	2	21-4-28-2562-8	2562	secondary2	308.79	12389.8	155.927	81.633	26.311	14.943	102.266
21-4-28	2562-9	primary	1	21-4-28-2562-9	2562	primary1	2358.77	15921.2	71.427	42.565	100.326	29.935	19.175	1.47019	0.866112			0.519181
		primary	2	21-4-28-2562-9	2562	primary2	2358.77	10829.3	68.033	43.079	100.326	29.935	19.175
		secondary	1	21-4-28-2562-9	2562	secondary1	309.194	41815.2	31.288	82.974	27.799	14.162	67.249	2.83176	1.20823
		secondary	2	21-4-28-2562-9	2562	secondary2	309.194	14766.5	30.823	84.898	27.799	14.162	67.249
21-4-28	2562-10	primary	1	21-4-28-2562-10	2562	primary1	2350.59	21143.3	122.992	43.413	112.136	26.69	165.941	1.82392	1.0745			2.45734
		primary	2	21-4-28-2562-10	2562	primary2	2350.59	11592.2	126.97	44.115	112.136	26.69	165.941
		secondary	1	21-4-28-2562-10	2562	secondary1	311.257	6079.68	177.289	79.01	24.246	16.345	116.701	0.742236	0.31669
		secondary	2	21-4-28-2562-10	2562	secondary2	311.257	8191.04	176.446	78.561	24.246	16.345	116.701
21-4-28	2570-1	primary	1	21-4-28-2570-1	2570	primary1	2177.35	16618.8	117.632	34.477	104.17	26.613	170.282	1.20766	0.711451	1.69746	0.587645	0.744507
		primary	2	21-4-28-2570-1	2570	primary2	2177.35	13761.1	130.341	36.959	104.17	26.613	170.282
		secondary	1	21-4-28-2570-1	2570	secondary1	330.399	32739.7	176.336	68.473	22.455	18.734	70.762	1.6221	0.692101	2.34373
		secondary	2	21-4-28-2570-1	2570	secondary2	330.399	20183.6	174.668	66.782	22.455	18.734	70.762
21-4-28	2570-2	primary	1	21-4-28-2570-2	2570	primary1	2376.48	28298.8	111.687	35.767	119.805	25.256	171.915	2.1409	1.26124			1.00015
		primary	2	21-4-28-2570-2	2570	primary2	2376.48	13218.2	131.907	38.53	119.805	25.256	171.915
		secondary	1	21-4-28-2570-2	2570	secondary1	409.027	27702.9	193.336	61.174	31.827	16.363	159.275	2.14058	0.913321
		secondary	2	21-4-28-2570-2	2570	secondary2	409.027	12941.8	191.214	59.954	31.827	16.363	159.275
21-4-28	2570-3	primary	1	21-4-28-2570-3	2570	primary1	2276.1	22914.1	124.022	41.122	107.364	26.993	170.697	1.86057	1.09609			0.433838
		primary	2	21-4-28-2570-3	2570	primary2	2276.1	12315.6	127.347	41.37	107.364	26.993	170.697
		secondary	1	21-4-28-2570-3	2570	secondary1	342.419	73921.8	173.803	74.701	25.329	17.213	105.893	4.28864	1.82983
		secondary	2	21-4-28-2570-3	2570	secondary2	342.419	17236.7	173.244	74.281	25.329	17.213	105.893
21-4-28	2570-4	primary	1	21-4-28-2570-4	2570	primary1	2543.22	26905.4	110.115	38.208	106.208	30.489	167.891	2.16635	1.27623			1.46294
		primary	2	21-4-28-2570-4	2570	primary2	2543.22	12419.7	121.488	40.466	106.208	30.489	167.891
		secondary	1	21-4-28-2570-4	2570	secondary1	421.683	22516.3	166.3	74.802	32.407	16.567	122.185	1.48082	0.631823
		secondary	2	21-4-28-2570-4	2570	secondary2	421.683	15205.3	166.13	74.803	32.407	16.567	122.185
21-4-28	2570-5	primary	1	21-4-28-2570-5	2570	primary1	2041.77	8502.02	131.121	41.768	97.064	26.783	165.111	0.541149	0.318798			0.279719
		primary	2	21-4-28-2570-5	2570	primary2	2041.77	15711.1	129.139	40.572	97.064	26.783	165.111
		secondary	1	21-4-28-2570-5	2570	secondary1	339.083	31979.5	174.42	73.195	25.652	16.831	134.2	1.93462	0.825444
		secondary	2	21-4-28-2570-5	2570	secondary2	339.083	16530.2	172.546	71.5	25.652	16.831	134.2
21-4-28	2570-6	primary	1	21-4-28-2570-6	2570	primary1	2251.42	15797.9	119.895	39.672	102.702	27.912	166.591	1.23194	0.725754			1.12671
		primary	2	21-4-28-2570-6	2570	primary2	2251.42	12823.6	131.05	43.403	102.702	27.912	166.591
		secondary	1	21-4-28-2570-6	2570	secondary1	258.815	14901.7	173.367	78.34	23.244	14.177	111.251	1.0934	0.466522
		secondary	2	21-4-28-2570-6	2570	secondary2	258.815	13628.8	173.137	78.449	23.244	14.177	111.251
21-4-28	2570-7	primary	1	21-4-28-2570-7	2570	primary1	2149.42	26027.9	81.885	39.684	100.792	27.152	19.017	1.63232	0.961623			0.525493
		primary	2	21-4-28-2570-7	2570	primary2	2149.42	15945.3	72.481	43.194	100.792	27.152	19.017
		secondary	1	21-4-28-2570-7	2570	secondary1	330.805	55492.1	30.192	78.729	26.929	15.641	56.93	3.10626	1.32535
		secondary	2	21-4-28-2570-7	2570	secondary2	330.805	17864.6	30.816	77.872	26.929	15.641	56.93
21-4-28	2570-8	primary	1	21-4-28-2570-8	2570	primary1	2379.37	24438.7	112.886	41.419	116.571	25.989	162.036	1.84553	1.08723			0.669609
		primary	2	21-4-28-2570-8	2570	primary2	2379.37	13242.1	133.107	47.576	116.571	25.989	162.036
		secondary	1	21-4-28-2570-8	2570	secondary1	329.793	37203.3	180.751	86.158	26.569	15.804	106.386	2.75613	1.17596
		secondary	2	21-4-28-2570-8	2570	secondary2	329.793	13498.4	180.63	87.168	26.569	15.804	106.386
21-4-28	2570-9	primary	1	21-4-28-2570-9	2570	primary1	2343.09	21022.5	132.663	45.127	106.287	28.068	169.736	1.73217	1.02044			0.630936
		primary	2	21-4-28-2570-9	2570	primary2	2343.09	12136.5	128.65	43.382	106.287	28.068	169.736
		secondary	1	21-4-28-2570-9	2570	secondary1	423.703	39401.7	172.61	74.659	31.974	16.872	118.518	2.74539	1.17138
		secondary	2	21-4-28-2570-9	2570	secondary2	423.703	14351.9	172.563	74.813	31.974	16.872	118.518
21-4-28	2570-10	primary	1	21-4-28-2570-10	2570	primary1	2215.96	36799.9	77.262	31.966	103.587	27.237	13.503	2.61604	1.54115			1.15277
		primary	2	21-4-28-2570-10	2570	primary2	2215.96	14067	65.172	35.154	103.587	27.237	13.503
		secondary	1	21-4-28-2570-10	2570	secondary1	345.804	28538.4	24.436	76.526	27.843	15.813	71.717	2.26936	0.968268
		secondary	2	21-4-28-2570-10	2570	secondary2	345.804	12575.5	25.827	73.33	27.843	15.813	71.717
21-4-28	2580-1	primary	1	21-4-28-2580-1	2580	primary1	2212.63	23657	89.456	36.457	98.225	28.681	19.287	1.84231	1.08533	1.2056	0.409199	1.83431
		primary	2	21-4-28-2580-1	2580	primary2	2212.63	12840.9	68.489	42.234	98.225	28.681	19.287
		secondary	1	21-4-28-2580-1	2580	secondary1	370.141	14153.7	31.254	80.135	26.715	17.641	62.703	1.00437	0.428533
		secondary	2	21-4-28-2580-1	2580	secondary2	370.141	14092.2	30.533	80.396	26.715	17.641	62.703
21-4-28	2580-2	primary	1	21-4-28-2580-2	2580	primary1	1956.87	15464.4	149.312	44.239	98.115	25.394	173.443	1.62453	0.957031			1.24147
		primary	2	21-4-28-2580-2	2580	primary2	1956.87	9519.34	143.844	42.123	98.115	25.394	173.443
		secondary	1	21-4-28-2580-2	2580	secondary1	487.727	14032.3	191.568	64.213	30.807	20.158	128.52	1.30855	0.558321
		secondary	2	21-4-28-2580-2	2580	secondary2	487.727	10723.5	192.035	62.656	30.807	20.158	128.52
21-4-28	2580-3	primary	1	21-4-28-2580-3	2580	primary1	2114.8	11442.5	76.794	42.72	102.328	26.314	16.36	1.3119	0.77286			1.39596
		primary	2	21-4-28-2580-3	2580	primary2	2114.8	8722.09	68.781	45.441	102.328	26.314	16.36
		secondary	1	21-4-28-2580-3	2580	secondary1	307.668	9585.19	21.784	79.338	24.736	15.837	58.092	0.939786	0.400979
		secondary	2	21-4-28-2580-3	2580	secondary2	307.668	10199.3	22.815	77.705	24.736	15.837	58.092
21-4-28	2580-4	primary	1	21-4-28-2580-4	2580	primary1	2298.03	9280.51	77.759	43.209	108.008	27.09	20.354	0.736436	0.433845			1.126
		primary	2	21-4-28-2580-4	2580	primary2	2298.03	12601.9	67.921	46.956	108.008	27.09	20.354
		secondary	1	21-4-28-2580-4	2580	secondary1	271.348	8063.36	26.533	87.794	22.989	15.029	74.618	0.65403	0.279055
		secondary	2	21-4-28-2580-4	2580	secondary2	271.348	12328.7	26.635	88.383	22.989	15.029	74.618
21-4-28	2580-5	primary	1	21-4-28-2580-5	2580	primary1	2129.96	8653.59	137.772	40.532	103.836	26.118	165.317	0.764189	0.450195			0.573884
		primary	2	21-4-28-2580-5	2580	primary2	2129.96	11323.9	138.555	40.272	103.836	26.118	165.317
		secondary	1	21-4-28-2580-5	2580	secondary1	392.736	19502.8	184.941	75.245	27.902	17.922	129.879	1.33161	0.568159
		secondary	2	21-4-28-2580-5	2580	secondary2	392.736	14646	183.744	74.185	27.902	17.922	129.879
21-4-28	2580-6	primary	1	21-4-28-2580-6	2580	primary1	2160.39	9039.05	72.497	43.378	103.123	26.674	12.684	0.822072	0.484294			0.962924
		primary	2	21-4-28-2580-6	2580	primary2	2160.39	10995.5	73.956	41.956	103.123	26.674	12.684
		secondary	1	21-4-28-2580-6	2580	secondary1	404.921	12797.2	29.276	76.668	28.912	17.832	53.91	0.853724	0.364259
		secondary	2	21-4-28-2580-6	2580	secondary2	404.921	14989.8	29.762	75.658	28.912	17.832	53.91
21-4-28	2580-7	primary	1	21-4-28-2580-7	2580	primary1	2407.54	20679.4	87.399	43.604	109.698	27.944	9.305	1.71784	1.012			3.66729
		primary	2	21-4-28-2580-7	2580	primary2	2407.54	12038	83.216	44.099	109.698	27.944	9.305
		secondary	1	21-4-28-2580-7	2580	secondary1	411.365	5447.12	31.402	77.015	31.655	16.546	68.571	0.468422	0.199862
		secondary	2	21-4-28-2580-7	2580	secondary2	411.365	11628.7	31.303	76.707	31.655	16.546	68.571
21-4-28	2580-8	primary	1	21-4-28-2580-8	2580	primary1	2233.69	12805.5	84.719	43.314	114.908	24.751	19.647	0.955034	0.562624			1.87154
		primary	2	21-4-28-2580-8	2580	primary2	2233.69	13408.4	80.762	44.34	114.908	24.751	19.647
		secondary	1	21-4-28-2580-8	2580	secondary1	350.099	6046.79	34.101	79.029	26.777	16.647	68.793	0.510293	0.217727
		secondary	2	21-4-28-2580-8	2580	secondary2	350.099	11849.6	34.6	78.095	26.777	16.647	68.793
21-4-28	2580-9	primary	1	21-4-28-2580-9	2580	primary1	2423.33	14449.8	97.074	37.155	119.296	25.864	16.075	1.23878	0.729781			2.57774
		primary	2	21-4-28-2580-9	2580	primary2	2423.33	11664.6	79.712	41.62	119.296	25.864	16.075
		secondary	1	21-4-28-2580-9	2580	secondary1	321.715	5974.84	29.976	81.224	25.115	16.31	79.203	0.480567	0.205044
		secondary	2	21-4-28-2580-9	2580	secondary2	321.715	12432.9	30.029	81.557	25.115	16.31	79.203
21-4-28	2580-10	primary	1	21-4-28-2580-10	2580	primary1	2382.4	11830.8	160.554	47.094	121.641	24.937	170.892	1.04292	0.614398			2.4418
		primary	2	21-4-28-2580-10	2580	primary2	2382.4	11344	148.845	44.069	121.641	24.937	170.892
		secondary	1	21-4-28-2580-10	2580	secondary1	278.564	4517.22	200.371	69.271	23.544	15.064	141.79	0.42711	0.182235
		secondary	2	21-4-28-2580-10	2580	secondary2	278.564	10576.2	201.245	70.843	23.544	15.064	141.79
21-5-03_1	2545-1	primary	1	21-5-03_1-2545-1	2545	primary1	1722.91	35702.9	83.67	43.254	89.027	24.641	171.811	2.52037	0.639781	1.07347	0.633449	1.24696
		primary	2	21-5-03_1-2545-1	2545	primary2	1722.91	14165.8	102.996	45.085	89.027	24.641	171.811
		secondary	1	21-5-03_1-2545-1	2545	secondary1	258.119	36725.2	144.87	73.953	24.282	13.534	118.418	2.02122	0.578875	1.51294	0.661677
		secondary	2	21-5-03_1-2545-1	2545	secondary2	258.119	18169.9	144.37	73.227	24.282	13.534	118.418
21-5-03_1	2545-2	primary	1	21-5-03_1-2545-2	2545	primary1	1810.62	20634.1	75.146	36.678	92.324	24.97	13.215	1.37135	0.34811			1.13068
		primary	2	21-5-03_1-2545-2	2545	primary2	1810.62	15046.6	70.075	38.055	92.324	24.97	13.215
		secondary	1	21-5-03_1-2545-2	2545	secondary1	303.412	22263.5	31.189	63.881	24.989	15.46	45.787	1.21285	0.34736
		secondary	2	21-5-03_1-2545-2	2545	secondary2	303.412	18356.3	30.35	64.613	24.989	15.46	45.787
21-5-03_1	2545-3	primary	1	21-5-03_1-2545-3	2545	primary1	1689.89	9210.69	122.569	46.396	89.132	24.14	162.48	0.697479	0.177051			0.400972
		primary	2	21-5-03_1-2545-3	2545	primary2	1689.89	13205.7	125.282	46.209	89.132	24.14	162.48
		secondary	1	21-5-03_1-2545-3	2545	secondary1	302.464	29160	156.166	82.675	24.904	15.464	93.157	1.73947	0.498183
		secondary	2	21-5-03_1-2545-3	2545	secondary2	302.464	16763.7	156.072	81.456	24.904	15.464	93.157
21-5-03_1	2545-4	primary	1	21-5-03_1-2545-4	2545	primary1	2100.74	12150.1	83.979	39.804	96.491	27.72	10.467	0.929139	0.235856			0.975853
		primary	2	21-5-03_1-2545-4	2545	primary2	2100.74	13076.8	73.15	41.741	96.491	27.72	10.467
		secondary	1	21-5-03_1-2545-4	2545	secondary1	191.386	15648.5	29.423	71.811	16.678	14.611	32.385	0.952129	0.272689
		secondary	2	21-5-03_1-2545-4	2545	secondary2	191.386	16435.3	29.688	71.485	16.678	14.611	32.385
21-5-03_1	2545-5	primary	1	21-5-03_1-2545-5	2545	primary1	1655.59	5283.92	115.269	41.981	87.948	23.968	164.775	0.561676	0.142578			0.354516
		primary	2	21-5-03_1-2545-5	2545	primary2	1655.59	9407.4	121.711	43.303	87.948	23.968	164.775
		secondary	1	21-5-03_1-2545-5	2545	secondary1	268	22416	157.056	76.209	22.902	14.899	113.245	1.58435	0.453756
		secondary	2	21-5-03_1-2545-5	2545	secondary2	268	14148.4	156.546	75.438	22.902	14.899	113.245
21-5-03_1	2545-6	primary	1	21-5-03_1-2545-6	2545	primary1	1976.66	6055.47	139.481	49.54	98.516	25.547	166.045	0.495037	0.125662			0.298692
		primary	2	21-5-03_1-2545-6	2545	primary2	1976.66	12232.4	135.189	44.795	98.516	25.547	166.045
		secondary	1	21-5-03_1-2545-6	2545	secondary1	259.691	27393.8	177.141	78.828	22.141	14.933	115.833	1.65735	0.474662
		secondary	2	21-5-03_1-2545-6	2545	secondary2	259.691	16528.7	175.884	77.078	22.141	14.933	115.833
21-5-03_1	2545-7	primary	1	21-5-03_1-2545-7	2545	primary1	2097.04	7030.97	77.258	44.026	94.786	28.169	21.447	0.729477	0.185174			0.727346
		primary	2	21-5-03_1-2545-7	2545	primary2	2097.04	9638.36	72.206	45.747	94.786	28.169	21.447
		secondary	1	21-5-03_1-2545-7	2545	secondary1	247.182	14018	35.162	80.735	20.377	15.445	79.762	1.00293	0.287238
		secondary	2	21-5-03_1-2545-7	2545	secondary2	247.182	13977	35.203	80.337	20.377	15.445	79.762
21-5-03_1	2545-8	primary	1	21-5-03_1-2545-8	2545	primary1	1706.66	19411.7	58.057	43.266	91.727	23.69	6.972	1.64834	0.418421			1.20858
		primary	2	21-5-03_1-2545-8	2545	primary2	1706.66	11776.5	67.171	41.586	91.727	23.69	6.972
		secondary	1	21-5-03_1-2545-8	2545	secondary1	323.398	21283.9	33.993	56.378	24.086	17.095	41.815	1.36386	0.390608
		secondary	2	21-5-03_1-2545-8	2545	secondary2	323.398	15605.7	31.83	59.364	24.086	17.095	41.815
21-5-03_1	2545-9	primary	1	21-5-03_1-2545-9	2545	primary1	1822.17	5900.98	122.903	36.782	96.894	23.944	170.185	0.612628	0.155512			0.982081
		primary	2	21-5-03_1-2545-9	2545	primary2	1822.17	9632.23	124.378	36.292	96.894	23.944	170.185
		secondary	1	21-5-03_1-2545-9	2545	secondary1	359.78	7092.42	166.048	61.779	28.799	15.906	128.853	0.623807	0.178658
		secondary	2	21-5-03_1-2545-9	2545	secondary2	359.78	11369.6	165.896	61.81	28.799	15.906	128.853
21-5-03_1	2545-10	primary	1	21-5-03_1-2545-10	2545	primary1	1919.12	12912.9	61.866	45.351	98.44	24.822	15.346	1.16923	0.296803			0.393488
		primary	2	21-5-03_1-2545-10	2545	primary2	1919.12	11043.9	66.932	42.262	98.44	24.822	15.346
		secondary	1	21-5-03_1-2545-10	2545	secondary1	217.91	50302.6	29.701	71.892	20.71	13.397	56.725	2.97146	0.851023
		secondary	2	21-5-03_1-2545-10	2545	secondary2	217.91	16928.6	29.252	72.694	20.71	13.397	56.725
21-5-03_2	2545-1	primary	1	21-5-03_2-2545-1	2545	primary1	1981.93	13416.1	122.676	47.154	99.678	25.316	162.779	1.20764	0.306552	1.64232	0.668827	0.541253
		primary	2	21-5-03_2-2545-1	2545	primary2	1981.93	11109.4	125.965	47.181	99.678	25.316	162.779
		secondary	1	21-5-03_2-2545-1	2545	secondary1	278.734	32964.3	170.653	80.23	23.776	14.927	127.619	2.23119	0.639012
		secondary	2	21-5-03_2-2545-1	2545	secondary2	278.734	14774.3	170.295	79.81	23.776	14.927	127.619
21-5-03_2	2545-2	primary	1	21-5-03_2-2545-2	2545	primary1	1993.57	15975.1	115.641	39.237	90.075	28.18	170.88	1.40391	0.356375			0.484754
		primary	2	21-5-03_2-2545-2	2545	primary2	1993.57	11379	118.685	38.313	90.075	28.18	170.88
		secondary	1	21-5-03_2-2545-2	2545	secondary1	260.523	40528.2	159.664	71.501	23.713	13.989	107.968	2.89613	0.82945
		secondary	2	21-5-03_2-2545-2	2545	secondary2	260.523	13993.9	158.913	69.696	23.713	13.989	107.968
21-5-03_2	2545-3	primary	1	21-5-03_2-2545-3	2545	primary1	1984.14	12496.7	75.205	47.641	98.021	25.773	23.223	1.20418	0.305674			0.883126
		primary	2	21-5-03_2-2545-3	2545	primary2	1984.14	10377.8	69.618	49.644	98.021	25.773	23.223
		secondary	1	21-5-03_2-2545-3	2545	secondary1	308.495	18997.8	33.706	87.566	23.234	16.906	60.622	1.36354	0.390517
		secondary	2	21-5-03_2-2545-3	2545	secondary2	308.495	13932.7	34.418	86.457	23.234	16.906	60.622
21-5-03_2	2545-4	primary	1	21-5-03_2-2545-4	2545	primary1	2018.5	9792.48	120.041	39.796	106.295	24.178	176.308	0.920254	0.233601			1.07674
		primary	2	21-5-03_2-2545-4	2545	primary2	2018.5	10641.1	118.308	39.443	106.295	24.178	176.308
		secondary	1	21-5-03_2-2545-4	2545	secondary1	251.781	10055	166.367	59.868	21.638	14.815	120.914	0.854667	0.244776
		secondary	2	21-5-03_2-2545-4	2545	secondary2	251.781	11764.8	165.87	59.36	21.638	14.815	120.914
21-5-03_2	2545-5	primary	1	21-5-03_2-2545-5	2545	primary1	2042.44	30412.5	117.422	36.068	95.804	27.144	176.452	2.24809	0.570664			0.692548
		primary	2	21-5-03_2-2545-5	2545	primary2	2042.44	13528.2	119.415	36.279	95.804	27.144	176.452
		secondary	1	21-5-03_2-2545-5	2545	secondary1	250.29	51122.5	158.37	62.439	19.943	15.98	121.285	3.24611	0.929682
		secondary	2	21-5-03_2-2545-5	2545	secondary2	250.29	15748.9	158.863	64.255	19.943	15.98	121.285
21-5-03_2	2545-6	primary	1	21-5-03_2-2545-6	2545	primary1	1923.15	12949.9	78.795	40.177	104.214	23.496	10.203	1.10412	0.280274			0.396643
		primary	2	21-5-03_2-2545-6	2545	primary2	1923.15	11728.7	77.355	40.432	104.214	23.496	10.203
		secondary	1	21-5-03_2-2545-6	2545	secondary1	285.632	35227.4	27.767	67.912	26.83	13.555	52.945	2.78366	0.797238
		secondary	2	21-5-03_2-2545-6	2545	secondary2	285.632	12655	28.941	66.774	26.83	13.555	52.945
21-5-03_2	2545-7	primary	1	21-5-03_2-2545-7	2545	primary1	1810.84	14145.6	72.802	40.198	90.696	25.422	12.258	1.18761	0.301469			1.94891
		primary	2	21-5-03_2-2545-7	2545	primary2	1810.84	11910.9	73.142	39.027	90.696	25.422	12.258
		secondary	1	21-5-03_2-2545-7	2545	secondary1	253.939	9721.33	36.629	65.789	22.435	14.411	51.518	0.609372	0.174524
		secondary	2	21-5-03_2-2545-7	2545	secondary2	253.939	15953	36.68	66.322	22.435	14.411	51.518
21-5-03_2	2545-8	primary	1	21-5-03_2-2545-8	2545	primary1	1813.97	26204.4	80.552	42.635	86.687	26.643	11.185	1.88065	0.477392			0.521507
		primary	2	21-5-03_2-2545-8	2545	primary2	1813.97	13933.7	85.689	40.61	86.687	26.643	11.185
		secondary	1	21-5-03_2-2545-8	2545	secondary1	215.836	61570.1	53.701	71.574	18.873	14.561	52.56	3.60618	1.03281
		secondary	2	21-5-03_2-2545-8	2545	secondary2	215.836	17073.5	53.961	71.065	18.873	14.561	52.56
21-5-03_2	2545-9	primary	1	21-5-03_2-2545-9	2545	primary1	1806.76	35875	77.168	39.995	84.019	27.38	12.913	2.93525	0.745095			3.67623
		primary	2	21-5-03_2-2545-9	2545	primary2	1806.76	12222.1	69.443	42.57	84.019	27.38	12.913
		secondary	1	21-5-03_2-2545-9	2545	secondary1	225.921	7330.05	33.816	76.323	20.851	13.795	76.488	0.798439	0.228672
		secondary	2	21-5-03_2-2545-9	2545	secondary2	225.921	9180.47	34.056	76.125	20.851	13.795	76.488
21-5-03_2	2545-10	primary	1	21-5-03_2-2545-10	2545	primary1	1755.12	29631.9	76.19	33.649	90.998	24.558	17.775	2.33153	0.591844			1.55485
		primary	2	21-5-03_2-2545-10	2545	primary2	1755.12	12709.2	67.251	36.41	90.998	24.558	17.775
		secondary	1	21-5-03_2-2545-10	2545	secondary1	267.216	18725.5	28.726	74.027	24.3	14.001	61.623	1.49952	0.42946
		secondary	2	21-5-03_2-2545-10	2545	secondary2	267.216	12487.7	29.822	71.497	24.3	14.001	61.623
21-5-03	2570-1	primary	1	21-5-03-2570-1	2570	primary1	1679.27	37480.2	130.806	47.078	91.021	23.49	165.886	2.82843	0.717981	3.93942	1.94042	0.939471
		primary	2	21-5-03-2570-1	2570	primary2	1679.27	13251.2	130.386	47.226	91.021	23.49	165.886
		secondary	1	21-5-03-2570-1	2570	secondary1	418.619	45705.3	163.895	69.86	30.675	17.376	112.229	3.01066	0.86225	3.49163
		secondary	2	21-5-03-2570-1	2570	secondary2	418.619	15181.2	165.068	73.554	30.675	17.376	112.229
21-5-03	2570-2	primary	1	21-5-03-2570-2	2570	primary1	1779.97	76776.1	104.146	51.258	78.765	28.773	153.983	4.82548	1.22492			1.06777
		primary	2	21-5-03-2570-2	2570	primary2	1779.97	15910.6	107.582	53.409	78.765	28.773	153.983
		secondary	1	21-5-03-2570-2	2570	secondary1	494.454	75679.4	130.072	89.187	34.172	18.423	103.225	4.51923	1.2943
		secondary	2	21-5-03-2570-2	2570	secondary2	494.454	16746.1	129.958	88.872	34.172	18.423	103.225
21-5-03	2570-3	primary	1	21-5-03-2570-3	2570	primary1	1929.4	14848.3	75.504	36.656	91.59	26.822	12.686	1.32837	0.3372			0.706232
		primary	2	21-5-03-2570-3	2570	primary2	1929.4	11177.8	70.307	38.673	91.59	26.822	12.686
		secondary	1	21-5-03-2570-3	2570	secondary1	329.322	28212	32.86	75.749	27.67	15.154	62.043	1.88093	0.538696
		secondary	2	21-5-03-2570-3	2570	secondary2	329.322	14999	32.921	74.909	27.67	15.154	62.043
21-5-03	2570-4	primary	1	21-5-03-2570-4	2570	primary1	1799.83	64598.6	111.212	32.041	98.2	23.336	170.112	3.76736	0.956323			0.909697
		primary	2	21-5-03-2570-4	2570	primary2	1799.83	17146.9	116.435	33.025	98.2	23.336	170.112
		secondary	1	21-5-03-2570-4	2570	secondary1	237.23	87982.5	161.135	58.714	19.731	15.308	104.486	4.14134	1.18608
		secondary	2	21-5-03-2570-4	2570	secondary2	237.23	21244.9	161.492	58.696	19.731	15.308	104.486
21-5-03	2570-5	primary	1	21-5-03-2570-5	2570	primary1	1591.1	72951.4	77.475	39.143	88.335	22.934	16.496	4.55735	1.15686			3.13716
		primary	2	21-5-03-2570-5	2570	primary2	1591.1	16007.4	75.466	39.452	88.335	22.934	16.496
		secondary	1	21-5-03-2570-5	2570	secondary1	275.825	24076.7	40.315	64.291	24.068	14.592	55.047	1.4527	0.416052
		secondary	2	21-5-03-2570-5	2570	secondary2	275.825	16573.8	40.154	65.302	24.068	14.592	55.047
21-5-03	2570-6	primary	1	21-5-03-2570-6	2570	primary1	2018.88	34369.8	83.924	37.988	98.742	26.033	12.061	2.63927	0.669963			0.679313
		primary	2	21-5-03-2570-6	2570	primary2	2018.88	13022.5	72.587	40.631	98.742	26.033	12.061
		secondary	1	21-5-03-2570-6	2570	secondary1	299.694	65485.9	29.205	70.711	25.907	14.729	57.074	3.8852	1.11272
		secondary	2	21-5-03-2570-6	2570	secondary2	299.694	16855.2	28.998	70.74	25.907	14.729	57.074
21-5-03	2570-7	primary	1	21-5-03-2570-7	2570	primary1	1686.8	13388.3	110.957	40.529	87.81	24.459	160.185	1.16931	0.296824			0.352778
		primary	2	21-5-03-2570-7	2570	primary2	1686.8	11449.7	124.268	43.559	87.81	24.459	160.185
		secondary	1	21-5-03-2570-7	2570	secondary1	292.095	54415	155.923	75.343	22.049	16.868	120.121	3.31458	0.949294
		secondary	2	21-5-03-2570-7	2570	secondary2	292.095	16416.8	155.854	74.721	22.049	16.868	120.121
21-5-03	2570-8	primary	1	21-5-03-2570-8	2570	primary1	1797.46	91995.5	95.91	47.978	93.57	24.459	173.354	7.02594	1.78349			1.57046
		primary	2	21-5-03-2570-8	2570	primary2	1797.46	13093.7	103.427	47.732	93.57	24.459	173.354
		secondary	1	21-5-03-2570-8	2570	secondary1	302.492	67335.6	150.324	64.381	23.815	16.172	147.311	4.4738	1.28129
		secondary	2	21-5-03-2570-8	2570	secondary2	302.492	15051.1	150.802	64.619	23.815	16.172	147.311
21-5-03	2570-9	primary	1	21-5-03-2570-9	2570	primary1	1825.05	72898.6	115.499	40.744	91.881	25.291	162.032	5.45815	1.38552			1.19823
		primary	2	21-5-03-2570-9	2570	primary2	1825.05	13355.9	124.566	44.338	91.881	25.291	162.032
		secondary	1	21-5-03-2570-9	2570	secondary1	344.732	75438.2	163.402	72.785	28.128	15.605	130.195	4.55517	1.3046
		secondary	2	21-5-03-2570-9	2570	secondary2	344.732	16561	164.046	73.874	28.128	15.605	130.195
21-5-03	2570-10	primary	1	21-5-03-2570-10	2570	primary1	1895.29	71102.4	123.391	52.785	96.043	25.126	157.438	5.79458	1.47092			1.57346
		primary	2	21-5-03-2570-10	2570	primary2	1895.29	12270.5	126.854	53.677	96.043	25.126	157.438
		secondary	1	21-5-03-2570-10	2570	secondary1	275.368	43208.1	160.983	85.372	23.836	14.709	112.543	3.68271	1.05472
		secondary	2	21-5-03-2570-10	2570	secondary2	275.368	11732.7	161.686	87.268	23.836	14.709	112.543
