# Supplementary material for: Quantitative Dissection of the Proximal Ciona brachyury Enhancer
Source: Front Cell Dev Biol. 2022 Jan 21;9:804032. doi: 10.3389/fcell.2021.804032 (PMC8814421; doi:10.3389/fcell.2021.804032)
Supplement: Supplementary file 4 [file DataSheet1.ZIP › Supl.Data/Supl_data_5_baseline_intensity.xlsx]

## Sheet: Sheet1
			Area	Mean	XM	YM	Major	Minor	Angle	R/G ratio	RG ratio/average RG ratio of 2750	average of R/G ratio	STDEV of R/G ratio
21-6-30	2570-1	1	2166	67801.8	125.568	52.512	84.895	32.485	155.168	3.97383	0.778115	5.107	2.35993
		2	2166	17062.1	128.981	53.167	84.895	32.485	155.168
21-6-30	2570-2	1	2045.67	41749.5	90.553	49.236	90.462	28.793	12.258	4.18543	0.819548
		2	2045.67	9974.96	86.64	48.22	90.462	28.793	12.258
21-6-30	2570-3	1	2092.7	31693.7	134.798	44.524	94.864	28.088	152.775	2.63001	0.514982
		2	2092.7	12050.8	138.067	46.395	94.864	28.088	152.775
21-6-30	2570-4	1	2407.77	7035.72	131.463	45.401	100.712	30.44	154.959	0.727183	0.14239
		2	2407.77	9675.3	133.77	46.16	100.712	30.44	154.959
21-6-30	2570-5	1	2341.47	55269.6	77.886	47.087	101.807	29.283	20.606	4.40102	0.861763
		2	2341.47	12558.4	73.141	47.719	101.807	29.283	20.606
21-6-30	2570-6	1	2375.06	65221.7	122.795	53.569	105.88	28.561	164.603	6.76776	1.32519
		2	2375.06	9637.13	126.838	53.416	105.88	28.561	164.603
21-6-30	2570-7	1	2480.78	77092.2	74.549	46.935	101.981	30.973	24.76	6.34466	1.24235
		2	2480.78	12150.7	68.101	50.807	101.981	30.973	24.76
21-6-30	2570-8	1	2587.76	77028.2	131.786	40.722	111.628	29.516	167.915	6.15145	1.20451
		2	2587.76	12522	135.091	41.565	111.628	29.516	167.915
21-6-30	2570-9	1	2522.11	74234.2	75.124	46.53	102.671	31.277	27.232	8.53255	1.67076
		2	2522.11	8700.12	68.622	50.607	102.671	31.277	27.232
21-6-30	2570-10	1	2493.72	83052.8	125.963	43.273	114.63	27.699	161.958	7.35607	1.44039
		2	2493.72	11290.4	132.414	45.929	114.63	27.699	161.958
21-6-30	2187-1	1	2168.4	4037.29	87.091	37.974	106.182	26.002	17.095	0.417452	0.0817412	0.447756	0.0892544
		2	2168.4	9671.28	78.4	40.237	106.182	26.002	17.095
21-6-30	2187-2	1	2184.02	6125.53	121.7	47.619	91.362	30.437	151.398	0.635768	0.12449
		2	2184.02	9634.84	119.863	45.624	91.362	30.437	151.398
21-6-30	2187-3	1	2146.7	3637.58	129.02	41.736	104.528	26.149	156.538	0.421872	0.0826067
		2	2146.7	8622.46	134.336	43.586	104.528	26.149	156.538
21-6-30	2187-4	1	2205.82	3106.2	64.336	42.205	87.379	32.142	27.344	0.417452	0.0817412
		2	2205.82	9245.65	63.464	42.043	87.379	32.142	27.344
21-6-30	2187-5	1	1996.06	4361.62	119.819	43.135	94.914	26.777	153.817	0.480527	0.0940919
		2	1996.06	9076.74	128.075	45.554	94.914	26.777	153.817
21-6-30	2187-6	1	2166.38	3522.97	77.959	46.812	105.894	26.048	10.705	0.355335	0.0695781
		2	2166.38	9914.5	74.521	46.994	105.894	26.048	10.705
21-6-30	2187-7	1	2682.24	4358.93	121.93	39.25	118.649	28.784	156.51	0.569199	0.111455
		2	2682.24	7658	130.733	42.482	118.649	28.784	156.51
21-6-30	2187-8	1	2466.14	3070.49	134.453	52.287	100.254	31.32	139.089	0.37838	0.0740906
		2	2466.14	8114.84	138.667	55.491	100.254	31.32	139.089
21-6-30	2187-9	1	2177.85	2706.62	69.02	43.947	109.217	25.389	21.841	0.389551	0.076278
		2	2177.85	6948.06	68.252	43.798	109.217	25.389	21.841
21-6-30	2187-10	1	2314.07	3149.72	75.38	41.818	114.673	25.694	16.351	0.412021	0.0806778
		2	2314.07	7644.56	65.642	42.608	114.673	25.694	16.351
21-6-30	2538-1	1	2329.44	8763.36	127.599	42.175	106.894	27.747	162.024	0.957801	0.187547	0.625032	0.161122
		2	2329.44	9149.45	124.078	39.424	106.894	27.747	162.024
21-6-30	2538-2	1	2224.07	4151.51	80.348	40.728	91.827	30.838	27.163	0.464733	0.0909992
		2	2224.07	8933.11	74.639	43.397	91.827	30.838	27.163
21-6-30	2538-3	1	2092.6	8498.04	132.735	46.184	113.672	23.439	166.3	0.806298	0.157881
		2	2092.6	10539.6	135.723	46.32	113.672	23.439	166.3
21-6-30	2538-4	1	2193.24	6649	72.247	45.755	85.741	32.569	20.862	0.641758	0.125663
		2	2193.24	10360.6	69.803	47.015	85.741	32.569	20.862
21-6-30	2538-5	1	2332.55	6472.75	77.863	42.327	105.072	28.265	23.834	0.618979	0.121202
		2	2332.55	10457.1	69.388	46.504	105.072	28.265	23.834
21-6-30	2538-6	1	2357.49	6150.4	131.121	43.028	104.14	28.823	159.158	0.679986	0.133148
		2	2357.49	9044.89	136.323	46.247	104.14	28.823	159.158
21-6-30	2538-7	1	2183.43	6037.58	82.901	39.347	115.927	23.981	10.884	0.60835	0.119121
		2	2183.43	9924.51	79.495	39.839	115.927	23.981	10.884
21-6-30	2538-8	1	2208.14	3998.07	131.312	44.198	108.105	26.007	166.427	0.425519	0.0833208
		2	2208.14	9395.74	134.765	44.326	108.105	26.007	166.427
21-6-30	2538-9	1	2290.53	4489.07	65.227	43.785	98.725	29.54	25.113	0.511284	0.100114
		2	2290.53	8779.99	62.558	43.572	98.725	29.54	25.113
21-6-30	2538-10	1	2200.1	5820.39	70.999	46.077	100.322	27.923	21.943	0.535611	0.104878
		2	2200.1	10866.8	63.753	46.812	100.322	27.923	21.943
21-6-30	2543-1	1	2060.42	6534.03	81.91	37.73	87.437	30.003	10	0.62048	0.121496	0.574828	0.110568
		2	2060.42	10530.6	74.001	37.173	87.437	30.003	10
21-6-30	2543-2	1	2063.39	4446.15	70.786	49.767	98.363	26.709	18.574	0.44259	0.0866634
		2	2063.39	10045.7	68.753	49.116	98.363	26.709	18.574
21-6-30	2543-3	1	2196.06	10296.7	88.063	40.024	123.149	22.705	16.306	0.747727	0.146412
		2	2196.06	13770.7	76.862	43.203	123.149	22.705	16.306
21-6-30	2543-4	1	2035.71	6130.76	74.779	41.718	105.499	24.568	20.802	0.570989	0.111805
		2	2035.71	10737.1	70.63	43.207	105.499	24.568	20.802
21-6-30	2543-5	1	1972.62	5537.09	131.849	38.218	98.535	25.49	163.15	0.591644	0.11585
		2	1972.62	9358.83	133.703	38.599	98.535	25.49	163.15
21-6-30	2543-6	1	1772.07	6211.87	115.239	47.699	86.894	25.966	158.038	0.546578	0.107025
		2	1772.07	11365	114.659	47.678	86.894	25.966	158.038
21-6-30	2543-7	1	2037.66	4185.84	72.897	41.903	105.781	24.527	24.368	0.46147	0.0903604
		2	2037.66	9070.65	67.424	43.956	105.781	24.527	24.368
21-6-30	2543-8	1	2349.95	4094.41	76.785	47.074	106.36	28.131	25.605	0.445982	0.0873276
		2	2349.95	9180.67	72.398	47.702	106.36	28.131	25.605
21-6-30	2543-9	1	2353.06	5161.3	67.683	41.518	97.39	30.763	22.849	0.572759	0.112152
		2	2353.06	9011.29	62.265	44.31	97.39	30.763	22.849
21-6-30	2543-10	1	2366.92	8401.34	132.402	47.292	102.952	29.272	159.746	0.748067	0.146479
		2	2366.92	11230.7	134.934	48.244	102.952	29.272	159.746
21-7-9	2570-1	1	2508.51	25000.7	149.978	47.958	120.701	26.462	166.658	3.33566	0.932385	3.57756	1.55505
		2	2508.51	7494.98	138.523	44.46	120.701	26.462	166.658
21-7-9	2570-2	1	2447.99	14562.2	62.882	45.232	114.608	27.196	13.552	2.08089	0.58165
		2	2447.99	6998.08	69.578	41.267	114.608	27.196	13.552
21-7-9	2570-3	1	2352.71	33078.2	123.742	37.373	117.36	25.525	171.275	4.20018	1.17404
		2	2352.71	7875.43	131.209	38.904	117.36	25.525	171.275
21-7-9	2570-4	1	2253.82	25711.2	134.883	42.693	108.238	26.513	163.535	3.02971	0.846865
		2	2253.82	8486.35	136.481	42.354	108.238	26.513	163.535
21-7-9	2570-5	1	2260.02	52385.7	74.047	37.369	111.867	25.723	14.504	5.59068	1.56271
		2	2260.02	9370.19	67.64	39.133	111.867	25.723	14.504
21-7-9	2570-6	1	2190.71	20958.1	124.706	43.407	93.494	29.834	156.072	2.8093	0.785256
		2	2190.71	7460.25	126.113	41.882	93.494	29.834	156.072
21-7-9	2570-7	1	2219.65	60676	116.059	34.971	98.878	28.582	162.289	6.77433	1.89356
		2	2219.65	8956.76	123.766	39.135	98.878	28.582	162.289
21-7-9	2570-8	1	2268.67	13089.9	133.73	48.551	107.964	26.755	162.68	2.18659	0.611196
		2	2268.67	5986.46	132.128	45.353	107.964	26.755	162.68
21-7-9	2570-9	1	2137.36	26427.5	56.026	48.724	96.496	28.202	27.557	3.5978	1.00566
		2	2137.36	7345.44	61.399	46.56	96.496	28.202	27.557
21-7-9	2570-10	1	2063.16	14424.7	49.726	54.814	94.098	27.917	31.434	2.17046	0.606686
		2	2063.16	6645.92	58.002	48.583	94.098	27.917	31.434
21-7-9	2187-1	1	2332.18	6900.1	153.266	51.744	109.047	27.231	161.922	1.21346	0.339188	0.770265	0.256465
		2	2332.18	5686.28	139.876	42.139	109.047	27.231	161.922
21-7-9	2187-2	1	2156.55	3208.54	135.188	38.616	119.734	22.933	165.171	0.58411	0.163271
		2	2156.55	5493.04	141.511	40.102	119.734	22.933	165.171
21-7-9	2187-3	1	2130.43	3779.69	81.7	46.209	107.371	25.263	12.468	0.589063	0.164655
		2	2130.43	6416.44	79.263	46.703	107.371	25.263	12.468
21-7-9	2187-4	1	2306.05	3559.75	119.373	45.107	105.286	27.887	156.404	1.21346	0.339188
		2	2306.05	5887.49	125.826	47.789	105.286	27.887	156.404
21-7-9	2187-5	1	2164.04	6096.28	127.878	44.48	91.704	30.046	153.555	0.900038	0.251579
		2	2164.04	6773.35	129.363	43.891	91.704	30.046	153.555
21-7-9	2187-6	1	2400.5	3709.56	137.291	41.154	112.337	27.207	159.783	0.677836	0.189469
		2	2400.5	5472.65	134.773	38.618	112.337	27.207	159.783
21-7-9	2187-7	1	2054.7	3553.91	57.596	52.092	114.62	22.824	17.073	0.707847	0.197857
		2	2054.7	5020.74	64.299	47.431	114.62	22.824	17.073
21-7-9	2187-8	1	2411.48	3215.21	126.725	44.745	126.011	24.366	163.347	0.565985	0.158204
		2	2411.48	5680.74	129.122	45.016	126.011	24.366	163.347
21-7-9	2187-9	1	1840.42	4410.6	54.231	49.216	88.974	26.337	32.562	0.72202	0.201819
		2	1840.42	6108.7	56.463	43.401	88.974	26.337	32.562
21-7-9	2187-10	1	2216.88	3108.76	132.609	46.855	113.006	24.978	166.936	0.528822	0.147816
		2	2216.88	5878.65	135.003	47.1	113.006	24.978	166.936
21-7-9	2538-1	1	2235.18	11783.1	64.975	44.447	106.247	26.786	24.095	1.57792	0.441059	1.02089	0.404794
		2	2235.18	7467.52	62.017	46.274	106.247	26.786	24.095
21-7-9	2538-2	1	2203.62	4651.94	129.453	41.104	97.223	28.859	155.107	0.71681	0.200363
		2	2203.62	6489.79	131.632	41.531	97.223	28.859	155.107
21-7-9	2538-3	1	2271.78	8736.58	134.236	33.932	115.993	24.937	166.09	1.32112	0.36928
		2	2271.78	6612.99	136.128	34.841	115.993	24.937	166.09
21-7-9	2538-4	1	2350.77	5175.27	84.606	43.681	119.201	25.11	17.341	0.891326	0.249144
		2	2350.77	5806.26	74.599	45.883	119.201	25.11	17.341
21-7-9	2538-5	1	2427.89	5317.48	136.245	42.942	108.817	28.408	160.023	0.876208	0.244918
		2	2427.89	6068.74	134.973	41.301	108.817	28.408	160.023
21-7-9	2538-6	1	2111.44	7482.04	57.329	43.749	100.6	26.723	31.728	1.05338	0.29444
		2	2111.44	7102.92	52.984	45.815	100.6	26.723	31.728
21-7-9	2538-7	1	2110.47	3539.63	128.954	41.813	101.498	26.475	158.525	0.607278	0.169746
		2	2110.47	5828.68	132.362	42.908	101.498	26.475	158.525
21-7-9	2538-8	1	2226.16	3877.44	64.324	45.424	102.082	27.766	23.331	0.607105	0.169698
		2	2226.16	6386.77	58.72	46.904	102.082	27.766	23.331
21-7-9	2538-9	1	2371.7	9750.37	119.416	37.575	116.876	25.837	164.314	1.76245	0.49264
		2	2371.7	5532.28	134.425	42.489	116.876	25.837	164.314
21-7-9	2538-10	1	2087.62	5129.8	85.104	50.773	115.054	23.103	12.706	0.79535	0.222316
		2	2087.62	6449.74	71.816	53.286	115.054	23.103	12.706
21-7-9	2543-1	1	2136.72	8717.71	113.469	41.255	99.195	27.426	161.64	1.13919	0.318426	0.851043	0.543377
		2	2136.72	7652.56	110.799	40.468	99.195	27.426	161.64
21-7-9	2543-2	1	1961.55	4357.06	70.368	38.658	95.026	26.282	21.633	0.584428	0.16336
		2	1961.55	7455.24	65.029	40.687	95.026	26.282	21.633
21-7-9	2543-3	1	2191.85	3697.56	70.084	39.052	118.789	23.493	17.685	0.610196	0.170562
		2	2191.85	6059.63	66.053	40.447	118.789	23.493	17.685
21-7-9	2543-4	1	2126.39	4072.19	127.133	41.058	98.374	27.522	157.928	0.564405	0.157762
		2	2126.39	7215.03	128.305	41.002	98.374	27.522	157.928
21-7-9	2543-5	1	1957.35	4785.48	122.674	41.899	107.69	23.142	164.679	0.70205	0.196237
		2	1957.35	6816.43	124.931	41.852	107.69	23.142	164.679
21-7-9	2543-6	1	2100.27	6611.14	121.014	42.033	95.237	28.079	153.875	0.867495	0.242482
		2	2100.27	7620.96	131.659	46.356	95.237	28.079	153.875
21-7-9	2543-7	1	2038.61	3820.14	114.163	34.932	100.661	25.786	169.601	0.530379	0.148251
		2	2038.61	7202.66	117.006	35.084	100.661	25.786	169.601
21-7-9	2543-8	1	2143.16	17417.4	86.351	37.4	105.418	25.885	21.964	2.30524	0.644361
		2	2143.16	7555.58	69.283	44.089	105.418	25.885	21.964
21-7-9	2543-9	1	2108.35	3882.43	61.049	45.627	90.335	29.716	31.56	0.587223	0.164141
		2	2108.35	6611.51	52.052	49.294	90.335	29.716	31.56
21-7-9	2543-10	1	2284.5	4535.59	122.997	40.257	100.322	28.994	158.051	0.619826	0.173254
		2	2284.5	7317.52	127.522	42.389	100.322	28.994	158.051
21-7-14	2570-1	1	2286.19	39539.9	136.334	50.388	117.678	24.736	165.521	4.79541	1.14916	4.17298	2.28953
		2	2286.19	8245.36	130.05	47.503	117.678	24.736	165.521
21-7-14	2570-2	1	2397.75	11331.1	152.733	56.232	104.734	29.149	148.434	1.5096	0.361755
		2	2397.75	7506.07	146.883	49.064	104.734	29.149	148.434
21-7-14	2570-3	1	2497.92	29345.9	77.17	46.547	132.732	23.961	6.997	3.61122	0.865382
		2	2497.92	8126.3	78.535	45.38	132.732	23.961	6.997
21-7-14	2570-4	1	2645.68	38022.5	162.591	43.081	138.549	24.313	167.804	4.89135	1.17215
		2	2645.68	7773.41	156.883	41.614	138.549	24.313	167.804
21-7-14	2570-5	1	2740.47	12209	136.365	49.956	118.699	29.396	165.922	1.76702	0.423442
		2	2740.47	6909.37	141.291	46.088	118.699	29.396	165.922
21-7-14	2570-6	1	2243.25	11783.2	149	42.892	129.219	22.104	168.224	1.59075	0.381202
		2	2243.25	7407.34	151.908	42.761	129.219	22.104	168.224
21-7-14	2570-7	1	2629.74	26239.8	74.012	37.803	108.448	30.874	21.163	3.74003	0.89625
		2	2629.74	7015.92	68.648	41.835	108.448	30.874	21.163
21-7-14	2570-8	1	2669.8	53244.8	137.723	41.78	135.567	25.075	166.916	6.43529	1.54213
		2	2669.8	8273.87	136.646	41.501	135.567	25.075	166.916
21-7-14	2570-9	1	2555.48	36611.1	144.594	38.4	135.671	23.983	164.742	4.64686	1.11356
		2	2555.48	7878.66	147.111	38.977	135.671	23.983	164.742
21-7-14	2570-10	1	2344.05	89369.2	100.673	36.3	134.642	22.166	4.646	8.74227	2.09497
		2	2344.05	10222.6	91.97	36.912	134.642	22.166	4.646
21-7-14	2187-1	1	2247.23	6213.95	131.616	42.432	113.266	25.261	163.308	0.860024	0.206094	1.04837	0.207485
		2	2247.23	7225.32	133.511	42.498	113.266	25.261	163.308
21-7-14	2187-2	1	2617.34	6737.37	139.014	43.555	110.784	30.081	160.335	1.30008	0.311548
		2	2617.34	5182.26	142.858	44.305	110.784	30.081	160.335
21-7-14	2187-3	1	2503.51	6694.35	75.436	38.549	115.244	27.659	18.218	1.1861	0.284234
		2	2503.51	5644	71.653	39.442	115.244	27.659	18.218
21-7-14	2187-4	1	2300.95	6718.54	68.631	41.131	112.444	26.054	21.876	0.860024	0.206094
		2	2300.95	6939.43	70.264	39.499	112.444	26.054	21.876
21-7-14	2187-5	1	2498.93	7308.79	76.878	47.706	124.989	25.456	7.082	1.14124	0.273484
		2	2498.93	6404.24	68.925	48.584	124.989	25.456	7.082
21-7-14	2187-6	1	2418.28	5623.69	102.244	37.405	125.456	24.543	7.972	0.994379	0.23829
		2	2418.28	5655.48	92.343	38.369	125.456	24.543	7.972
21-7-14	2187-7	1	2737.16	6484.31	140.129	45.113	116.219	29.987	164.165	1.04179	0.249652
		2	2737.16	6224.2	142.858	45.769	116.219	29.987	164.165
21-7-14	2187-8	1	2686.41	7833.79	160.926	49.155	140.374	24.367	169.347	1.41786	0.339771
		2	2686.41	5525.09	154.169	46.467	140.374	24.367	169.347
21-7-14	2187-9	1	2500.55	5189.97	129.421	42.333	111.786	28.481	161.471	0.832617	0.199526
		2	2500.55	6233.33	134.351	43.357	111.786	28.481	161.471
21-7-14	2187-10	1	2605.98	5932.3	139.802	40.705	112.08	29.604	167.883	0.849579	0.203591
		2	2605.98	6982.63	144.002	41.282	112.08	29.604	167.883
21-7-14	2538-1	1	2335.56	8239.11	140.042	48.81	126.988	23.417	173.627	1.15631	0.277095	1.28461	0.504598
		2	2335.56	7125.35	146.19	49.582	126.988	23.417	173.627
21-7-14	2538-2	1	2557.43	8581.39	90.509	38.64	103.011	31.61	23.635	1.23723	0.296485
		2	2557.43	6935.99	67.729	44.557	103.011	31.61	23.635
21-7-14	2538-3	1	2129.15	19532.7	122.709	37.472	121.574	22.298	172.006	2.49477	0.59784
		2	2129.15	7829.46	135.495	39.442	121.574	22.298	172.006
21-7-14	2538-4	1	2437.87	8190.86	86.818	39.163	100.85	30.778	20.584	1.62301	0.388934
		2	2437.87	5046.7	62.779	44	100.85	30.778	20.584
21-7-14	2538-5	1	2496.84	11116.1	145.901	41.957	133.93	23.737	174.844	1.47859	0.354324
		2	2496.84	7518.03	148.304	42.78	133.93	23.737	174.844
21-7-14	2538-6	1	2778.44	4734.28	92.461	51.164	131.355	26.932	15.416	0.775738	0.185895
		2	2778.44	6102.94	93.803	49.94	131.355	26.932	15.416
21-7-14	2538-7	1	2940.69	5041.72	97.641	48.101	136.226	27.485	16.593	0.905268	0.216936
		2	2940.69	5569.32	89.503	49.709	136.226	27.485	16.593
21-7-14	2538-8	1	2466.62	5324.93	131.993	36.718	101.589	30.915	156.103	0.855781	0.205077
		2	2466.62	6222.3	144.171	39.137	101.589	30.915	156.103
21-7-14	2538-9	1	2511.22	5152.06	126.082	42.338	117.622	27.184	163.653	1.02136	0.244754
		2	2511.22	5044.34	136.383	44.379	117.622	27.184	163.653
21-7-14	2538-10	1	2054.21	8611.32	149.259	42.663	118.819	22.012	171.669	1.29806	0.311064
		2	2054.21	6633.97	147.192	41.882	118.819	22.012	171.669
21-7-14	2543-1	1	2374.2	4925.33	75.049	38.059	135.445	22.318	14.129	0.754951	0.180914	0.771938	0.177965
		2	2374.2	6524.04	71.518	38.719	135.445	22.318	14.129
21-7-14	2543-2	1	2836.85	4127.83	141.505	42.845	119.055	30.339	164.252	0.68316	0.16371
		2	2836.85	6042.26	145.166	42.296	119.055	30.339	164.252
21-7-14	2543-3	1	2748.57	5735.48	132.865	40.871	141.65	24.706	170.791	1.21896	0.292109
		2	2748.57	4705.21	145.413	42.308	141.65	24.706	170.791
21-7-14	2543-4	1	2138.17	3965.98	89.385	45.216	130.073	20.93	4.744	0.736989	0.17661
		2	2138.17	5381.33	87.351	45.248	130.073	20.93	4.744
21-7-14	2543-5	1	2589.98	2445.09	82.275	47.632	125.606	26.254	10.738	0.581596	0.139372
		2	2589.98	4204.1	78.62	48.018	125.606	26.254	10.738
21-7-14	2543-6	1	2468.84	4064.47	85.563	45.428	130.82	24.029	9.013	0.649078	0.155543
		2	2468.84	6261.91	78.531	46.314	130.82	24.029	9.013
21-7-14	2543-7	1	2617.95	4523.43	90.067	50.568	135.221	24.651	5.608	0.712038	0.170631
		2	2617.95	6352.8	87.538	51.356	135.221	24.651	5.608
21-7-14	2543-8	1	2786.96	4579.19	95.908	43.028	147.057	24.13	15.497	0.785088	0.188136
		2	2786.96	5832.72	88.671	44.159	147.057	24.13	15.497
21-7-14	2543-9	1	2538.57	5884.69	148.63	44.876	139.192	23.221	171.488	0.700532	0.167873
		2	2538.57	8400.31	149.432	45.028	139.192	23.221	171.488
21-7-14	2543-10	1	1848.29	2366.02	153.666	46.004	109.036	21.583	166.066	0.896982	0.21495
		2	1848.29	2637.76	155.148	45.362	109.036	21.583	166.066

## Sheet: R G ratio
		R/G ratio	average of R/G ratio	STDEV of R/G ratio					average of R/G ratio	STDEV of R/G ratio	(R/G) / R/G(2570)
2570-1	1	8.98156	15.5056	10.4764			2021-06-30	2570	15.5056	10.4764	1
	2							2187	-382.588	1210.86	-24.6742
2570-2	1	10.4268						2538	1.08595	1.61956	0.0700358
	2							2543	0.409246	0.235191	0.0263934
2570-3	1	7.01534					7/7//2021	2570
	2							2187
2570-4	1	3.6409						2538
	2							2543
2570-5	1	9.00725					6/25-2/2021	2570
	2							2187
2570-6	1	37.5189						2538
	2							2543
2570-7	1	16.1997
	2
2570-8	1	12.7435
	2
2570-9	1	24.3473
	2
2570-10	1	25.1746
	2
2187-1	1	0.696782	-382.588	1210.86
	2
2187-2	1	0.754102
	2
2187-3	1	-0.265869
	2
2187-4	1	0.152316
	2
2187-5	1	0.432943
	2
2187-6	1	0.125358
	2
2187-7	1	0.905294
	2
2187-8	1	0.204066
	2
2187-9	1	-3828.74
	2
2187-10	1	-0.146
	2
2538-1	1	5.3947	1.08595	1.61956
	2
2538-2	1	0.425519
	2
2538-3	1	1.72081
	2
2538-4	1	-0.380297
	2
2538-5	1	0.683983
	2
2538-6	1	1.17567
	2
2538-7	1	0.111951
	2
2538-8	1	0.592203
	2
2538-9	1	0.843529
	2
2538-10	1	0.291395
	2
2543-1		0.692879	0.409246	0.235191
2543-2		0.0784566
2543-3		0.734348
2543-4		0.661437
2543-5		0.557293
2543-6		0.287536
2543-7		0.165286
2543-8		0.295873
2543-9		0.23988
2543-10		0.379469

## Sheet: original intensity
		Mean				average of intensity	STDEV of intensity					average of intensity	STDEV of intensity
2570-1	1	84601.9		2570	1	37017.7	22220.3			2570	R	37017.7	22220.3
	2	15305.2		2570	2	14730.2	2063.17				G	14730.2	2063.17
2570-2	1	36019.3								2537	R	30759	28998.4
	2	13042.3									G	14833.5	2410.51
2570-3	1	16925								2538	R	10044	5512.35
	2	12458									G	14283.7	1366.67
2570-4	1	29044.9								2539	R	48547.6	50409.8
	2	13481.9									G	14145.2	3529.41
2570-5	1	70917.3
	2	19650.1
2570-6	1	25489.7
	2	15861.8
2570-7	1	25992.9
	2	14694.5
2570-8	1	25802.2
	2	15489.1
2570-9	1	29666
	2	13495.8
2570-10	1	25717.7
	2	13823.3
2537-1	1	13365.4		2537	1	30759	28998.4
	2	13589			2	14833.5	2410.51
2537-2	1	73748.4
	2	18445.4
2537-3	1	22679.3
	2	13518.1
2537-4	1	13243.1
	2	13781.7
2537-5	1
	2
2537-6	1
	2
2537-7	1
	2
2537-8	1
	2
2537-9	1
	2
2537-10	1
	2
2538-1	1	6055.86		2538	1	10044	5512.35
	2	11746.1			2	14283.7	1366.67
2538-2	1	9000.31
	2	14242.5
2538-3	1	8487.8
	2	14183.4
2538-4	1	5843.63
	2	13963.2
2538-5	1	8002.6
	2	13226.6
2538-6	1	23199.6
	2	15853.8
2538-7	1	14880.2
	2	16766
2538-8	1	6474.74
	2	14483.2
2538-9	1	5947.65
	2	13710.2
2538-10	1	12547.9
	2	14662.1
2539-1	1	32822.7		2539	1	48547.6	50409.8
	2	12226			2	14145.2	3529.41
2539-2	1	179460
	2	21829.1
2539-3	1	77450.8
	2	17236.4
2539-4	1	18703.2
	2	11766.6
2539-5	1	54785.8
	2	14470.9
2539-6	1	12466.3
	2	9349.85
2539-7	1	26500.1
	2	13172.6
2539-8	1	25973.9
	2	12884.4
2539-9	1	46420.8
	2	16320.9
2539-10	1	10892.3
	2	12195.5
