# Supplementary material for: Quantitative Dissection of the Proximal Ciona brachyury Enhancer
Source: Front Cell Dev Biol. 2022 Jan 21;9:804032. doi: 10.3389/fcell.2021.804032 (PMC8814421; doi:10.3389/fcell.2021.804032)
Supplement: Supplementary file 4 [file DataSheet1.ZIP › Supl.Data/Supl_data_1_Bra_mutated_sequence.fasta]

>KhS1404:5980-6357
GTCAATCAAAATCGGAAACCAAGTTTCAACTTCCCACGCAAGACAATGGGAAAGTAACACGTCACAATACACTTGGTGACGTCATATCACTAAAACAAACACAAGGTGTTCGATCCAGCTGTGAAAGTAAACATAGAGCGCCACCACACGAGCAACCCTCACAGCTGGATGCCACCACCTACGGCGCACTTTCAACAAACATAAAATTTCAAAAAGAAGAAGTTATGACGTCACAATCCTGTATAAACTTGCACCCGAGTGTGATTTGGAGGCAGAATGTTTTCGAAGCTCAGTGCGAGTTACAAACCTATAATGACGTCATCAGATAGTAAGTTAGCAGGTATGACGTCATCAGAATCAATTGAAACATGTGCAGT
>KhS1404:5980-6357_T
GTCAATCAAAATCGGAAACCAAGTTTCAACTTCCCACGCAAGACAATGGGAAAGTAACACGTCACAATACACTTGGTGACGTCATATCACTAAAACAAACACAAGGTGTTCGATCCAGCTGTGAAAGTAAACATAGAGCGCCACCACACGAGCAACCCACACAGCTGGAGGCCCCCACCTACGGCGCACTTTCAACAAACATAAAATTTCAAAAAGAAGAAGTTATGACGTCACAATCCTGTATAAACTTGCTCCCGAGAGTGATTTGGAGGCAGAATGTTTTCGAAGCTCAGTGCGAGTTACAAACCTATAATGACGTCATCAGATAGTAAGTTAGCAGGTATGACGTCATCAGAATCAATTGAAACATGTGCAGT
>KhS1404:5980-6357_ETS
GTCAATCAAAATCGCCTTCCAAGTTTCAACTTCCCACGCAAGACAATGGGAAAGTAACACGTCACAATACACTTGGTGACGTCATATCACTAAAACAAACACAAGGTGTTCGATCCAGCTGTGAAAGTAAACATAGAGCGCCACCACACGAGCAACCCTCACAGCTGGATGCCACCACCTACGGCGCACTTTCAACAAACATAAAATTTCAAAAAGAAGAAGTTATGACGTCACAATCCTGTATAAACTTGCACCCGAGTGTGATTTGGAGGCAGAATGTTTTCGAAGCTCAGTGCGAGTTACAAACCTATAATGACGTCATCAGATAGTAAGTTAGCAGGTATGACGTCATCAGAATCAATTGAAACATGTGCAGT
>KhS1404:5980-6357_FoxA
GTCAATCAAAATCGGAAACCAAGTTTCAACTTCCCACGCAAGACAATGGGAAAGTAACACGTCACAATACACTTGGTGACGTCATATCACTATTTGAAACACAAGGTGTTCGATCCAGCTGTGAAAGTTTTGATAGAGCGCCACCACACGAGCAACCCTCACAGCTGGATGCCACCACCTACGGCGCACTTTCAACAAACTTTAAATTTCAAAAAGAAGAAGTTATGACGTCACAATCCTGTATTTTGTTGCACCCGAGTGTGATTTGGAGGCAGAATGTTTTCGAAGCTCAGTGCGAGTTACAAACCTATAATGACGTCATCAGATAGTAAGTTAGCAGGTATGACGTCATCAGAATCAATTGAAACATGTGCAGT
>KhS1404:5980-6357_ZIC
GTCAATCAAAATCGGAAACCAAGTTTCAACTTCCCACGCAAGACAATGGGAAAGTAACACGTCACAATACACTTGGTGACGTCATATCACTAAAACAAACACAAGGTGTTCGATCCAGCTGTGAAAGTAAACATAGAGCGCCACCACACGAGCAACCCTCACAGCTACATGCCACCAGGTACGGCGCACTTTCAACAAACATAAAATTTCAAAAAGAAGAAGTTATGACGTCACAATCCTGTATAAACTTGCACCCGAGTGTGATTTGGAGGCAGAATGTTTTCGAAGCTCAGTGCGAGTTACAAACCTATAATGACGTCATCAGATAGTAAGTTAGCAGGTATGACGTCATCAGAATCAATTGAAACATGTGCAGT
>KhS1404:5980-6357_FosJun
GTCAATCAAAATCGGAAACCAAGTTTCAACTTCCCACGCAAGACAATGGGAAAGTAACACGTCACAATACACTTGGACTGGTCATATCACTAAAACAAACACAAGGTGTTCGATCCAGCTGTGAAAGTAAACATAGAGCGCCACCACACGAGCAACCCTCACAGCTGGATGCCACCACCTACGGCGCACTTTCAACAAACATAAAATTTCAAAAAGAAGAAGTTAACTGGTCACAATCCTGTATAAACTTGCACCCGAGTGTGATTTGGAGGCAGAATGTTTTCGAAGCTCAGTGCGAGTTACAAACCTATAAACTGGTCATCAGATAGTAAGTTAGCAGGTAACTGGTCATCAGAATCAATTGAAACATGTGCAGT
>KhS1404:5980-6357_RBPJ
GTCAATCAAAATCGGAAACCAAGTTTCAACTTCCATCGCAAGACAAATGGAAAGTAACACGTCACAATACACTTGGTGACGTCATATCACTAAAACAAACACAAGGTGTTCGATCCAGCATTGAAAGTAAACATAGAGCGCCACCACACGAGCAACCCTCACAGCTGGATGCCACCACCTACGGCGCACTTTCAACAAACATAAAATTTCAAAAAGAAGAAGTTATGACGTCACAATCCTGTATAAACTTGCACCCGAGTGTGATTTGGAGGCAGAATGTTTTCGAAGCTCAGTGCGAGTTACAAACCTATAATGACGTCATCAGATAGTAAGTTAGCAGGTATGACGTCATCAGAATCAATTGAAACATGTGCAG
>KhS1404:5980-6357_ALL
GTCAATCAAAATGCCTTACCAAGTTTCAACTAGGCACGCAAGACAATGCCTAAGTAACACGTCACAATACACTTGGACTGGTCATATCACTATTTGAAACACAAGGTGTTCGATCCAGCACTGAAAGTTTTGATAGAGCGCCACCACACGAGCAACCCACACAGCTACAGGCCCCCAGGTACGGCGCACTTTCAACAAACTTTAAATTTCAAAAAGAAGAAGTTAACTGGTCACAATCCTGTATTTTGTTGCTCCCGAGAGTGATTTGGAGGCAGAATGTTTTCGAAGCTCAGTGCGAGTTACAAACCTATAAACTGGTCATCAGATAGTAAGTTAGCAGGTAACTGGTCATCAGAATCAATTGAAACATGTGCAGT
>KhS1404:5980-6357_T_FoxA1
GTCAATCAAAATCGGAAACCAAGTTTCAACTTCCCACGCAAGACAATGGGAAAGTAACACGTCACAATACACTTGGTGACGTCATATCACTATTTGAAACACAAGGTGTTCGATCCAGCTGTGAAAGTTTTGATAGAGCGCCACCACACGAGCAACCCACACAGCTGGAGGCCCCCACCTACGGCGCACTTTCAACAAACATAAAATTTCAAAAAGAAGAAGTTATGACGTCACAATCCTGTATTTTGTTGCTCCCGAGAGTGATTTGGAGGCAGAATGTTTTCGAAGCTCAGTGCGAGTTACAAACCTATAATGACGTCATCAGATAGTAAGTTAGCAGGTATGACGTCATCAGAATCAATTGAAACATGTGCAGT
>KhS1404:5980-6357_ZIC_FOS
GTCAATCAAAATCGGAAACCAAGTTTCAACTTCCCACGCAAGACAATGGGAAAGTAACACGTCACAATACACTTGGACTGGTCATATCACTAAAACAAACACAAGGTGTTCGATCCAGCTGTGAAAGTAAACATAGAGCGCCACCACACGAGCAACCCTCACAGCTACATGCCACCAGGTACGGCGCACTTTCAACAAACATAAAATTTCAAAAAGAAGAAGTTAACTGGTCACAATCCTGTATAAACTTGCACCCGAGTGTGATTTGGAGGCAGAATGTTTTCGAAGCTCAGTGCGAGTTACAAACCTATAAACTGGTCATCAGATAGTAAGTTAGCAGGTAACTGGTCATCAGAATCAATTGAAACATGTGCAGT
>KhS1404:5980-6357_ETS_FOS
GTCAATCAAAATGCCTTACCAAGTTTCAACTTCCCACGCAAGACAATGGGAAAGTAACACGTCACAATACACTTGGACTGGTCATATCACTAAAACAAACACAAGGTGTTCGATCCAGCTGTGAAAGTAAACATAGAGCGCCACCACACGAGCAACCCTCACAGCTGGATGCCACCACCTACGGCGCACTTTCAACAAACATAAAATTTCAAAAAGAAGAAGTTAACTGGTCACAATCCTGTATAAACTTGCACCCGAGTGTGATTTGGAGGCAGAATGTTTTCGAAGCTCAGTGCGAGTTACAAACCTATAAACTGGTCATCAGATAGTAAGTTAGCAGGTAACTGGTCATCAGAATCAATTGAAACATGTGCAGT
>KhS1404:5980-6357_Low_ETS
GTCAATCAAAATCCCTTACCAAGTTTCAACAAGGCACGCAAGACAATGCCTTAGTAACACGTCACAATACACTTGGTGACGTCATATCACTAAAACAAACACAAGGTGTTCGATCCAGCTGTGAAAGTGAACATAGAGCGCCACCACACGAGCAACCCTCACAGCTCGGTGCCACCACCCGCGGCGCACTTTCAACAAACATAAAATTTCAAAAAGACCTTGTTATGACGTCACAAAGGTGTATAAACTTGCACCCGAGTGTGATTTGGAGGCAGAATGTTTTCGAAGCTCAGTGCGAGTTACAAACCTATAATGACGTCATCAGATACCTTGTTAGCAGGTATGACGTCATCAGAATCAATTGAAACATGTGCAGT
