# Supplementary material for: Quantitative Dissection of the Proximal Ciona brachyury Enhancer
Source: Front Cell Dev Biol. 2022 Jan 21;9:804032. doi: 10.3389/fcell.2021.804032 (PMC8814421; doi:10.3389/fcell.2021.804032)
Supplement: Supplementary file 4 [file DataSheet1.ZIP › Supl.Data/Supl_data_7_Low_ETS_intensity_p-s_separated.xlsx]

## Sheet: Sheet1
date			tissue	channel	embryo	plasmid	tissue_channel	Area	Mean	XM	YM	Major	Minor	Angle	R/G ratio	RG ratio/average RG ratio of 2750	average of R/G ratio	STDEV of R/G ratio				original intensity
21-6-23	2539-1	2539-1	primary	1	21-6-23-2539-1	2539	primary1	2025.88	70389.8	77.274	42.363	107.106	24.083	9.535	5.15689	1.73443	2.20209	1.49235		primary	1	24282.7	21998.2
21-6-23		2539-1	primary	2	21-6-23-2539-1	2539	primary2	2025.88	13649.7	76.728	42.143	107.106	24.083	9.535						primary	2	10108	1931.54
21-6-23		2539-1	secondary	1	21-6-23-2539-1	2539	secondary1	284.286	28716.9	28.865	64.368	22.666	15.969	44.942	1.98108	0.9337				secondary	1	24002.2	13807.3
21-6-23		2539-1	secondary	2	21-6-23-2539-1	2539	secondary2	284.286	14495.6	29.25	64.411	22.666	15.969	44.942						secondary	2	12465	2458.61
21-6-23	2539-2	2539-2	primary	1	21-6-23-2539-2	2539	primary1	1757.08	16066.8	100.977	35.434	101.994	21.935	171.531	1.60986	0.54145
21-6-23		2539-2	primary	2	21-6-23-2539-2	2539	primary2	1757.08	9980.25	119.908	37.576	101.994	21.935	171.531
21-6-23		2539-2	secondary	1	21-6-23-2539-2	2539	secondary1	295.663	11138.1	169.76	57.72	25.401	14.82	146.164	0.851737	0.401431
21-6-23		2539-2	secondary	2	21-6-23-2539-2	2539	secondary2	295.663	13076.9	169.725	57.851	25.401	14.82	146.164
21-6-23	2539-3	2539-3	primary	1	21-6-23-2539-3	2539	primary1	2328.24	12773.1	81.689	37.798	115.675	25.627	6.037	1.28436	0.431973
21-6-23		2539-3	primary	2	21-6-23-2539-3	2539	primary2	2328.24	9945.07	74.88	38.202	115.675	25.627	6.037
21-6-23		2539-3	secondary	1	21-6-23-2539-3	2539	secondary1	296.24	24154.3	23.957	63.063	24.651	15.301	32.734	1.59152	0.750096
21-6-23		2539-3	secondary	2	21-6-23-2539-3	2539	secondary2	296.24	15176.9	25.133	62.409	24.651	15.301	32.734
21-6-23	2539-4	2539-4	primary	1	21-6-23-2539-4	2539	primary1	2397.01	21348.4	87.302	46.26	119.951	25.443	18.531	2.03846	0.6856
21-6-23		2539-4	primary	2	21-6-23-2539-4	2539	primary2	2397.01	10472.8	82.603	48.707	119.951	25.443	18.531
21-6-23		2539-4	secondary	1	21-6-23-2539-4	2539	secondary1	317.743	52306.2	30.883	84.903	24.842	16.285	46.969	3.50133	1.65021
21-6-23		2539-4	secondary	2	21-6-23-2539-4	2539	secondary2	317.743	14939	31.646	84.926	24.842	16.285	46.969
21-6-23	2539-5	2539-5	primary	1	21-6-23-2539-5	2539	primary1	2373.51	15625.7	143.745	41.977	114.53	26.387	173.182	1.78838	0.601489
21-6-23		2539-5	primary	2	21-6-23-2539-5	2539	primary2	2373.51	8737.39	140.938	39.854	114.53	26.387	173.182
21-6-23		2539-5	secondary	1	21-6-23-2539-5	2539	secondary1	260.75	20486	195.108	63.151	21.733	15.276	138.288	1.75094	0.825235
21-6-23		2539-5	secondary	2	21-6-23-2539-5	2539	secondary2	260.75	11700	193.226	62.042	21.733	15.276	138.288
21-6-23	2539-6	2539-6	primary	1	21-6-23-2539-6	2539	primary1	2214.64	12132.2	75.404	39.896	106.006	26.6	9.275	1.1941	0.401614
21-6-23		2539-6	primary	2	21-6-23-2539-6	2539	primary2	2214.64	10160.1	71.671	40.484	106.006	26.6	9.275
21-6-23		2539-6	secondary	1	21-6-23-2539-6	2539	secondary1	277.419	39166.3	29.703	70.237	21.273	16.604	53.458	3.01136	1.41928
21-6-23		2539-6	secondary	2	21-6-23-2539-6	2539	secondary2	277.419	13006.2	29.917	69.652	21.273	16.604	53.458
21-6-23	2539-7	2539-7	primary	1	21-6-23-2539-7	2539	primary1	1969.77	60262	90.635	32.799	109.371	22.931	5.28	4.75414	1.59897
21-6-23		2539-7	primary	2	21-6-23-2539-7	2539	primary2	1969.77	12675.7	79.381	34.153	109.371	22.931	5.28
21-6-23		2539-7	secondary	1	21-6-23-2539-7	2539	secondary1	268.642	27491.9	28.518	56.099	22.536	15.178	51.767	1.91357	0.901883
21-6-23		2539-7	secondary	2	21-6-23-2539-7	2539	secondary2	268.642	14366.8	29.255	56.444	22.536	15.178	51.767
21-6-23	2539-8	2539-8	primary	1	21-6-23-2539-8	2539	primary1	2455.17	13500.9	90.782	38.381	109.785	28.474	19.12	1.93605	0.651156
21-6-23		2539-8	primary	2	21-6-23-2539-8	2539	primary2	2455.17	6973.42	74.807	43	109.785	28.474	19.12
21-6-23		2539-8	secondary	1	21-6-23-2539-8	2539	secondary1	411.585	8952.17	28.92	85.087	31.858	16.449	62.735	1.06238	0.50071
21-6-23		2539-8	secondary	2	21-6-23-2539-8	2539	secondary2	411.585	8426.49	29.161	84.271	31.858	16.449	62.735
21-6-23	2539-9	2539-9	primary	1	21-6-23-2539-9	2539	primary1	2046.49	10480.9	75.22	40.177	106.662	24.429	21.354	1.23096	0.41401
21-6-23		2539-9	primary	2	21-6-23-2539-9	2539	primary2	2046.49	8514.41	70.202	42.763	106.662	24.429	21.354
21-6-23		2539-9	secondary	1	21-6-23-2539-9	2539	secondary1	343.295	18161.7	25.376	81.191	26.361	16.581	69.233	1.76079	0.829875
21-6-23		2539-9	secondary	2	21-6-23-2539-9	2539	secondary2	343.295	10314.5	26.709	78.411	26.361	16.581	69.233
21-6-23	2539-10	2539-10	primary	1	21-6-23-2539-10	2539	primary1	2239.8	10247	82.913	44.666	116.716	24.434	11.397	1.02766	0.345636
21-6-23		2539-10	primary	2	21-6-23-2539-10	2539	primary2	2239.8	9971.13	80.801	44.884	116.716	24.434	11.397
21-6-23		2539-10	secondary	1	21-6-23-2539-10	2539	secondary1	510.971	9448.57	29.352	71.072	29.278	22.221	40.324	1.03284	0.486786
21-6-23		2539-10	secondary	2	21-6-23-2539-10	2539	secondary2	510.971	9148.15	30.104	70.754	29.278	22.221	40.324
21-6-23	2570-1	2570-1	primary	1	21-6-23-2570-1	2570	primary1	1904.44	22274.4	132.095	46.768	94.572	25.64	161.223	2.0004	0.672798	2.97325	1.46918		primary	1	35186.9	21263.4
21-6-23		2570-1	primary	2	21-6-23-2570-1	2570	primary2	1904.44	11135	128.597	43.566	94.572	25.64	161.223						primary	2	11376	1671.36
21-6-23		2570-1	secondary	1	21-6-23-2570-1	2570	secondary1	281.055	55933.2	171.432	72.395	22.06	16.222	149.745	3.9413	1.85757	2.12175			secondary	1	25234.9	21499.2
21-6-23		2570-1	secondary	2	21-6-23-2570-1	2570	secondary2	281.055	14191.5	171.235	71.808	22.06	16.222	149.745						secondary	2	13517.7	2671.33
21-6-23	2570-2	2570-2	primary	1	21-6-23-2570-2	2570	primary1	2164.52	39039.7	84.134	32.657	106.203	25.95	14.603	2.98069	1.0025
21-6-23		2570-2	primary	2	21-6-23-2570-2	2570	primary2	2164.52	13097.5	69.157	37.258	106.203	25.95	14.603
21-6-23		2570-2	secondary	1	21-6-23-2570-2	2570	secondary1	261.725	8746.68	26.093	70.165	21.968	15.169	61.733	0.574378	0.270709
21-6-23		2570-2	secondary	2	21-6-23-2570-2	2570	secondary2	261.725	15228.1	26.446	70.14	21.968	15.169	61.733
21-6-23	2570-3	2570-3	primary	1	21-6-23-2570-3	2570	primary1	2275.1	13833.4	90.104	39.049	113.307	25.565	8.625	1.31295	0.441586
21-6-23		2570-3	primary	2	21-6-23-2570-3	2570	primary2	2275.1	10536.1	76.621	40.968	113.307	25.565	8.625
21-6-23		2570-3	secondary	1	21-6-23-2570-3	2570	secondary1	327.572	9864.38	26.822	67.871	25.2	16.551	51.09	0.919452	0.433346
21-6-23		2570-3	secondary	2	21-6-23-2570-3	2570	secondary2	327.572	10728.5	26.869	67.848	25.2	16.551	51.09
																0
																0
21-6-23	2570-5	2570-5	primary	1	21-6-23-2570-5	2570	primary1	1930.59	44418.5	119.925	46.075	94.81	25.927	159.267	3.10773	1.04523
21-6-23		2570-5	primary	2	21-6-23-2570-5	2570	primary2	1930.59	14292.9	119.486	45.112	94.81	25.927	159.267
21-6-23		2570-5	secondary	1	21-6-23-2570-5	2570	secondary1	263.088	82514.9	158.757	79.404	22.121	15.143	115.263	4.86703	2.29387
21-6-23		2570-5	secondary	2	21-6-23-2570-5	2570	secondary2	263.088	16953.8	158.427	79.256	22.121	15.143	115.263
21-6-23	2570-6	2570-6	primary	1	21-6-23-2570-6	2570	primary1	2145.08	57253.1	78.989	40.72	106.475	25.651	5.205	4.29048	1.44303
21-6-23		2570-6	primary	2	21-6-23-2570-6	2570	primary2	2145.08	13344.2	79.922	39.962	106.475	25.651	5.205
21-6-23		2570-6	secondary	1	21-6-23-2570-6	2570	secondary1	392.508	15523.1	30.655	60.263	28.51	17.529	50.845	0.96857	0.456495
21-6-23		2570-6	secondary	2	21-6-23-2570-6	2570	secondary2	392.508	16026.8	29.895	61.181	28.51	17.529	50.845
21-6-23	2570-7	2570-7	primary	1	21-6-23-2570-7	2570	primary1	2301.51	58337.8	141.349	47.529	110.469	26.527	169.567	4.51137	1.51732
21-6-23		2570-7	primary	2	21-6-23-2570-7	2570	primary2	2301.51	12931.3	140.599	46.783	110.469	26.527	169.567
21-6-23		2570-7	secondary	1	21-6-23-2570-7	2570	secondary1	205.471	11654.8	186.877	75.069	17.979	14.551	163.854	1.20437	0.56763
21-6-23		2570-7	secondary	2	21-6-23-2570-7	2570	secondary2	205.471	9677.07	186.893	75.735	17.979	14.551	163.854
21-6-23	2570-8	2570-8	primary	1	21-6-23-2570-8	2570	primary1	2261.72	15220.1	74.146	37.235	105.399	27.322	19.718	1.54381	0.519234
21-6-23		2570-8	primary	2	21-6-23-2570-8	2570	primary2	2261.72	9858.76	68.657	39.437	105.399	27.322	19.718
21-6-23		2570-8	secondary	1	21-6-23-2570-8	2570	secondary1	298.17	14414.7	23.767	70.701	22.788	16.66	24.004	1.15249	0.543178
21-6-23		2570-8	secondary	2	21-6-23-2570-8	2570	secondary2	298.17	12507.5	24.833	70.238	22.788	16.66	24.004
21-6-23	2570-9	2570-9	primary	1	21-6-23-2570-9	2570	primary1	2295.63	14396.4	67.419	44.103	112.462	25.99	15.305	1.65723	0.557379
21-6-23		2570-9	primary	2	21-6-23-2570-9	2570	primary2	2295.63	8687.04	69.241	42.404	112.462	25.99	15.305
21-6-23		2570-9	secondary	1	21-6-23-2570-9	2570	secondary1	296.538	23286.9	26.612	77.166	23.148	16.311	64.631	1.88618	0.888975
21-6-23		2570-9	secondary	2	21-6-23-2570-9	2570	secondary2	296.538	12346	26.968	76.332	23.148	16.311	64.631
21-6-23	2570-10	2570-10	primary	1	21-6-23-2570-10	2570	primary1	2378.97	61140.3	138.372	41.264	108.997	27.79	168.536	5.35457	1.80092
21-6-23		2570-10	primary	2	21-6-23-2570-10	2570	primary2	2378.97	11418.3	135.556	40.389	108.997	27.79	168.536
21-6-23		2570-10	secondary	1	21-6-23-2570-10	2570	secondary1	218.65	62455.8	175.554	71.161	19.322	14.409	116.943	3.58199	1.68822
21-6-23		2570-10	secondary	2	21-6-23-2570-10	2570	secondary2	218.65	17436.1	175.566	71.287	19.322	14.409	116.943
21-6-23	2595-1	2595-1	primary	1	21-6-23-2595-1	2595	primary1	2202.25	3350.78	129.144	42.775	109.954	25.501	167.627	0.355155	0.163431	0.677049	0.750148		primary	1	4384.22	898.234
21-6-23		2595-1	primary	2	21-6-23-2595-1	2595	primary2	2202.25	9434.69	132.315	43.215	109.954	25.501	167.627						primary	2	9903.7	849.992
21-6-23		2595-1	secondary	1	21-6-23-2595-1	2595	secondary1	222.201	3896.51	179.593	69.198	19.772	14.309	172.575	0.288451	0.116821				secondary	1	4411.17	526.175
21-6-23		2595-1	secondary	2	21-6-23-2595-1	2595	secondary2	222.201	13508.4	179.675	69.686	19.772	14.309	172.575						secondary	2	13122.3	821.792
21-6-23	2595-2	2595-2	primary	1	21-6-23-2595-2	2595	primary1	2373.11	3650.38	126.419	39.95	111.662	27.06	172.338	0.437915	0.201514
21-6-23		2595-2	primary	2	21-6-23-2595-2	2595	primary2	2373.11	8335.82	131.238	40.546	111.662	27.06	172.338
21-6-23		2595-2	secondary	1	21-6-23-2595-2	2595	secondary1	319.359	4669	184.426	65.332	24.15	16.837	139.491	0.356438	0.144356
21-6-23		2595-2	secondary	2	21-6-23-2595-2	2595	secondary2	319.359	13099.1	184.277	65.244	24.15	16.837	139.491
21-6-23	2595-3	2595-3	primary	1	21-6-23-2595-3	2595	primary1	2259.41	4660.47	79.017	46.585	106.835	26.927	20.454	0.433385	0.199429
21-6-23		2595-3	primary	2	21-6-23-2595-3	2595	primary2	2259.41	10753.7	74.753	48.338	106.835	26.927	20.454
21-6-23		2595-3	secondary	1	21-6-23-2595-3	2595	secondary1	349.989	4106.51	34.233	84.236	25.016	17.813	52.033	0.312664	0.126628
21-6-23		2595-3	secondary	2	21-6-23-2595-3	2595	secondary2	349.989	13134	34.355	84.314	25.016	17.813	52.033
21-6-23	2595-4	2595-4	primary	1	21-6-23-2595-4	2595	primary1	2076.05	5805.07	77.04	40.573	100.655	26.261	12.713	0.573027	0.263688
21-6-23		2595-4	primary	2	21-6-23-2595-4	2595	primary2	2076.05	10130.5	72.456	41.366	100.655	26.261	12.713
21-6-23		2595-4	secondary	1	21-6-23-2595-4	2595	secondary1	450.881	4451.61	28.683	70.961	32.434	17.7	65.761	0.370006	0.149851
21-6-23		2595-4	secondary	2	21-6-23-2595-4	2595	secondary2	450.881	12031.2	28.503	70.986	32.434	17.7	65.761
21-6-23	2595-5	2595-5	primary	1	21-6-23-2595-5	2595	primary1	2022.32	4655.93	81.15	44.903	114.508	22.487	3.772	0.444937	0.204745
21-6-23		2595-5	primary	2	21-6-23-2595-5	2595	primary2	2022.32	10464.3	73.576	45.398	114.508	22.487	3.772
21-6-23		2595-5	secondary	1	21-6-23-2595-5	2595	secondary1	239.347	5203.16	25.897	56.757	20.584	14.805	25.12	0.363136	0.147069
21-6-23		2595-5	secondary	2	21-6-23-2595-5	2595	secondary2	239.347	14328.4	26.469	56.967	20.584	14.805	25.12
21-6-23	2595-6	2595-6	primary	1	21-6-23-2595-6	2595	primary1	2455.51	3983.9	75.213	37.073	110.931	28.184	14.453	0.390576	0.17973
21-6-23		2595-6	primary	2	21-6-23-2595-6	2595	primary2	2455.51	10200	72.313	37.59	110.931	28.184	14.453
21-6-23		2595-6	secondary	1	21-6-23-2595-6	2595	secondary1	370.958	4155.95	30.107	70.053	27.656	17.078	63.255	0.310324	0.12568
21-6-23		2595-6	secondary	2	21-6-23-2595-6	2595	secondary2	370.958	13392.3	29.695	70.447	27.656	17.078	63.255
21-6-23	2595-7	2595-7	primary	1	21-6-23-2595-7	2595	primary1	1914.06	5624.07	127.267	37.951	97.778	24.924	165.044	0.526981	0.242499
21-6-23		2595-7	primary	2	21-6-23-2595-7	2595	primary2	1914.06	10672.3	126.753	37.371	97.778	24.924	165.044
21-6-23		2595-7	secondary	1	21-6-23-2595-7	2595	secondary1	331.096	5101.46	168.078	62.984	27.185	15.507	144.845	0.366137	0.148284
21-6-23		2595-7	secondary	2	21-6-23-2595-7	2595	secondary2	331.096	13933.2	168.043	63.197	27.185	15.507	144.845
21-6-23	2595-8	2595-8	primary	1	21-6-23-2595-8	2595	primary1	1914.67	4332.58	77.27	46.919	99.581	24.481	19.504	0.419936	0.193241
21-6-23		2595-8	primary	2	21-6-23-2595-8	2595	primary2	1914.67	10317.2	74.08	47.773	99.581	24.481	19.504
21-6-23		2595-8	secondary	1	21-6-23-2595-8	2595	secondary1	289.268	4488.86	30.986	76.492	21.85	16.856	42.803	0.381398	0.154465
21-6-23		2595-8	secondary	2	21-6-23-2595-8	2595	secondary2	289.268	11769.5	30.505	76.926	21.85	16.856	42.803
21-6-23	2595-9	2595-9	primary	1	21-6-23-2595-9	2595	primary1	2090.19	3394.81	85.442	40.253	99.137	26.845	12.689	0.38469	0.177022
21-6-23		2595-9	primary	2	21-6-23-2595-9	2595	primary2	2090.19	8824.79	79.06	41.212	99.137	26.845	12.689
21-6-23		2595-9	secondary	1	21-6-23-2595-9	2595	secondary1	383.263	3627.49	39.081	70.061	27.664	17.64	51.725	0.281094	0.113842
21-6-23		2595-9	secondary	2	21-6-23-2595-9	2595	secondary2	383.263	12904.9	38.749	70.519	27.664	17.64	51.725
21-6-25-1	2539-1	2539-1	primary	1	21-6-25-1-2539-1	2539	primary1	1727.16	32466	82.281	40.946	78.812	27.903	3.729	2.80389	1.29026	1.61977	0.7459		primary	1	18614.1	9111.74
21-6-25-1		2539-1	primary	2	21-6-25-1-2539-1	2539	primary2	1727.16	11578.9	79.942	40.115	78.812	27.903	3.729						primary	2	11355.8	884.8
21-6-25-1		2539-1	secondary	1	21-6-25-1-2539-1	2539	secondary1	560.37	43866.5	41.536	54.137	34.53	20.663	32.151	2.92866	1.1861				secondary	1	25622	10846.7
21-6-25-1		2539-1	secondary	2	21-6-25-1-2539-1	2539	secondary2	560.37	14978.3	39.394	54.997	34.53	20.663	32.151						secondary	2	14986.1	1222.55
21-6-25-1	2539-2	2539-2	primary	1	21-6-25-1-2539-2	2539	primary1	1710.36	20506.7	65.973	37.029	79.645	27.342	16.063	1.63309	0.751492
21-6-25-1		2539-2	primary	2	21-6-25-1-2539-2	2539	primary2	1710.36	12557	69.95	35.571	79.645	27.342	16.063
21-6-25-1		2539-2	secondary	1	21-6-25-1-2539-2	2539	secondary1	280.583	30315	43.252	56.25	23.637	15.114	68.64	1.85791	0.752448
21-6-25-1		2539-2	secondary	2	21-6-25-1-2539-2	2539	secondary2	280.583	16316.7	42.351	58.319	23.637	15.114	68.64
21-6-25-1	2539-3	2539-3	primary	1	21-6-25-1-2539-3	2539	primary1	1795.52	15294.6	80.564	38.916	85.876	26.621	7.219	1.38278	0.63631
21-6-25-1		2539-3	primary	2	21-6-25-1-2539-3	2539	primary2	1795.52	11060.8	72.194	40.668	85.876	26.621	7.219
21-6-25-1		2539-3	secondary	1	21-6-25-1-2539-3	2539	secondary1	593.009	9392.44	33.427	65.2	33.214	22.733	56.067	0.718833	0.291124
21-6-25-1		2539-3	secondary	2	21-6-25-1-2539-3	2539	secondary2	593.009	13066.2	34.625	63.499	33.214	22.733	56.067
21-6-25-1	2539-4	2539-4	primary	1	21-6-25-1-2539-4	2539	primary1	1873.51	8822.34	66.212	46.356	94.163	25.333	21.434	0.826601	0.380374
21-6-25-1		2539-4	primary	2	21-6-25-1-2539-4	2539	primary2	1873.51	10673	66.832	45.785	94.163	25.333	21.434
21-6-25-1		2539-4	secondary	1	21-6-25-1-2539-4	2539	secondary1	279.87	24012.1	28.508	76.758	22.722	15.683	41.959	1.53062	0.619897
21-6-25-1		2539-4	secondary	2	21-6-25-1-2539-4	2539	secondary2	279.87	15687.8	29.489	76.231	22.722	15.683	41.959
21-6-25-1	2539-5	2539-5	primary	1	21-6-25-1-2539-5	2539	primary1	1925.38	11879.9	123.037	39.298	91.801	26.704	169.407	1.01744	0.468192
21-6-25-1		2539-5	primary	2	21-6-25-1-2539-5	2539	primary2	1925.38	11676.3	124.644	40.298	91.801	26.704	169.407
21-6-25-1		2539-5	secondary	1	21-6-25-1-2539-5	2539	secondary1	389.889	7297.65	161.522	64.945	27.619	17.974	119.367	0.512477	0.207551
21-6-25-1		2539-5	secondary	2	21-6-25-1-2539-5	2539	secondary2	389.889	14240	161.668	65.564	27.619	17.974	119.367
21-6-25-1	2539-6	2539-6	primary	1	21-6-25-1-2539-6	2539	primary1	2195.67	18192.1	114.822	36.479	100.181	27.906	164.298	1.47374	0.678167
21-6-25-1		2539-6	primary	2	21-6-25-1-2539-6	2539	primary2	2195.67	12344.2	124.014	38.561	100.181	27.906	164.298
21-6-25-1		2539-6	secondary	1	21-6-25-1-2539-6	2539	secondary1	284.308	22429.9	166.07	70.917	22.624	16.001	118.296	1.64485	0.666159
21-6-25-1		2539-6	secondary	2	21-6-25-1-2539-6	2539	secondary2	284.308	13636.4	166.174	71.251	22.624	16.001	118.296
21-6-25-1	2539-7	2539-7	primary	1	21-6-25-1-2539-7	2539	primary1	1506.86	34949.9	112.781	39.438	78.836	24.337	167.783	2.96512	1.36445
21-6-25-1		2539-7	primary	2	21-6-25-1-2539-7	2539	primary2	1506.86	11787	116.173	40.403	78.836	24.337	167.783
21-6-25-1		2539-7	secondary	1	21-6-25-1-2539-7	2539	secondary1	494.185	28743.1	149.137	59.441	31.549	19.944	130.101	1.86809	0.756568
21-6-25-1		2539-7	secondary	2	21-6-25-1-2539-7	2539	secondary2	494.185	15386.4	149.8	59.865	31.549	19.944	130.101
21-6-25-1	2539-8	2539-8	primary	1	21-6-25-1-2539-8	2539	primary1	1712.83	8866.98	121.829	40.635	91.512	23.831	162.928	0.83655	0.384952
21-6-25-1		2539-8	primary	2	21-6-25-1-2539-8	2539	primary2	1712.83	10599.5	121.159	40.228	91.512	23.831	162.928
21-6-25-1		2539-8	secondary	1	21-6-25-1-2539-8	2539	secondary1	250.387	32961	163.227	68.318	21.421	14.883	140.105	2.11181	0.855276
21-6-25-1		2539-8	secondary	2	21-6-25-1-2539-8	2539	secondary2	250.387	15607.9	163.342	68.639	21.421	14.883	140.105
21-6-25-1	2539-9	2539-9	primary	1	21-6-25-1-2539-9	2539	primary1	2167.19	21784.5	84.87	46.661	105.419	26.175	8.263	1.8659	0.858627
21-6-25-1		2539-9	primary	2	21-6-25-1-2539-9	2539	primary2	2167.19	11675.1	78.025	47.776	105.419	26.175	8.263
21-6-25-1		2539-9	secondary	1	21-6-25-1-2539-9	2539	secondary1	281.468	26293.7	28.622	67.836	23.471	15.269	34.972	1.87312	0.758605
21-6-25-1		2539-9	secondary	2	21-6-25-1-2539-9	2539	secondary2	281.468	14037.4	28.195	68.389	23.471	15.269	34.972
21-6-25-1	2539-10	2539-10	primary	1	21-6-25-1-2539-10	2539	primary1	1910.3	13378.1	73.361	37.548	93.5	26.013	16.137	1.39263	0.640843
21-6-25-1		2539-10	primary	2	21-6-25-1-2539-10	2539	primary2	1910.3	9606.37	66.796	39.078	93.5	26.013	16.137
21-6-25-1		2539-10	secondary	1	21-6-25-1-2539-10	2539	secondary1	223.228	30909.2	30.983	69.483	18.936	15.01	51.408	1.82853	0.740549
21-6-25-1		2539-10	secondary	2	21-6-25-1-2539-10	2539	secondary2	223.228	16903.8	30.709	68.903	18.936	15.01	51.408
21-6-25-1	2570-1	2570-1	primary	1	21-6-25-1-2570-1	2570	primary1	1931.84	23129.2	83.972	41.534	94.381	26.061	9.895	1.66296	0.765241	2.17313	0.976513		primary	1	24037.9	13152.1
21-6-25-1		2570-1	primary	2	21-6-25-1-2570-1	2570	primary2	1931.84	13908.4	74.328	43.5	94.381	26.061	9.895						primary	2	10933.3	2538.32
21-6-25-1		2570-1	secondary	1	21-6-25-1-2570-1	2570	secondary1	240.596	45079.8	31.507	69.349	20.203	15.163	62.841	2.04039	0.82635	2.46916			secondary	1	38640.6	24504.4
21-6-25-1		2570-1	secondary	2	21-6-25-1-2570-1	2570	secondary2	240.596	22093.7	31.054	69.397	20.203	15.163	62.841						secondary	2	15038.8	4788.56
21-6-25-1	2570-2	2570-2	primary	1	21-6-25-1-2570-2	2570	primary1	2106.33	50158.9	114.659	42.353	103.413	25.934	168.125	3.57944	1.64714
21-6-25-1		2570-2	primary	2	21-6-25-1-2570-2	2570	primary2	2106.33	14013	123.502	43.574	103.413	25.934	168.125
21-6-25-1		2570-2	secondary	1	21-6-25-1-2570-2	2570	secondary1	192.06	67458.1	164.711	72.841	17.993	13.591	117.771	2.93899	1.19028
21-6-25-1		2570-2	secondary	2	21-6-25-1-2570-2	2570	secondary2	192.06	22952.9	164.338	72.424	17.993	13.591	117.771
21-6-25-1	2570-3	2570-3	primary	1	21-6-25-1-2570-3	2570	primary1	2220.9	12304.2	134.322	42.359	105.797	26.728	165.281	1.56615	0.720691
21-6-25-1		2570-3	primary	2	21-6-25-1-2570-3	2570	primary2	2220.9	7856.31	136.389	42.038	105.797	26.728	165.281
21-6-25-1		2570-3	secondary	1	21-6-25-1-2570-3	2570	secondary1	307.107	55563.5	181.432	67.475	22.696	17.229	22.032	4.30852	1.74493
21-6-25-1		2570-3	secondary	2	21-6-25-1-2570-3	2570	secondary2	307.107	12896.2	180.119	67.538	22.696	17.229	22.032
21-6-25-1	2570-4	2570-4	primary	1	21-6-25-1-2570-4	2570	primary1	1979.43	29509.7	75.996	39.21	100.147	25.166	13.916	3.78785	1.74304
21-6-25-1		2570-4	primary	2	21-6-25-1-2570-4	2570	primary2	1979.43	7790.63	72.042	40.48	100.147	25.166	13.916
21-6-25-1		2570-4	secondary	1	21-6-25-1-2570-4	2570	secondary1	280.314	6394.93	29.084	66.641	23.01	15.511	44.598	0.896578	0.363111
21-6-25-1		2570-4	secondary	2	21-6-25-1-2570-4	2570	secondary2	280.314	7132.6	27.873	67.625	23.01	15.511	44.598
21-6-25-1	2570-5	2570-5	primary	1	21-6-25-1-2570-5	2570	primary1	2157.15	20168	76.818	40.143	95.775	28.677	19.471	2.36278	1.08727
21-6-25-1		2570-5	primary	2	21-6-25-1-2570-5	2570	primary2	2157.15	8535.73	68.585	43.346	95.775	28.677	19.471
21-6-25-1		2570-5	secondary	1	21-6-25-1-2570-5	2570	secondary1	278.968	19779.2	35.002	83.307	22.992	15.448	75.962	1.8512	0.74973
21-6-25-1		2570-5	secondary	2	21-6-25-1-2570-5	2570	secondary2	278.968	10684.5	35.16	82.358	22.992	15.448	75.962
21-6-25-1	2570-6	2570-6	primary	1	21-6-25-1-2570-6	2570	primary1	2052.95	8900.88	128.756	40.295	104.272	25.068	165.18	0.852784	0.392423
21-6-25-1		2570-6	primary	2	21-6-25-1-2570-6	2570	primary2	2052.95	10437.4	132.282	40.779	104.272	25.068	165.18
21-6-25-1		2570-6	secondary	1	21-6-25-1-2570-6	2570	secondary1	317.003	71550.5	176.103	70.845	22.781	17.717	107.127	4.8645	1.9701
21-6-25-1		2570-6	secondary	2	21-6-25-1-2570-6	2570	secondary2	317.003	14708.7	176.522	70.998	22.781	17.717	107.127
21-6-25-1	2570-7	2570-7	primary	1	21-6-25-1-2570-7	2570	primary1	1817.8	21767.6	115.89	39.987	93.224	24.827	165.831	1.84378	0.848448
21-6-25-1		2570-7	primary	2	21-6-25-1-2570-7	2570	primary2	1817.8	11805.9	113.121	38.148	93.224	24.827	165.831
21-6-25-1		2570-7	secondary	1	21-6-25-1-2570-7	2570	secondary1	278.631	18392.4	149.188	68.277	23.962	14.805	133.377	1.35352	0.54817
21-6-25-1		2570-7	secondary	2	21-6-25-1-2570-7	2570	secondary2	278.631	13588.6	149.134	67.831	23.962	14.805	133.377
21-6-25-1	2570-8	2570-8	primary	1	21-6-25-1-2570-8	2570	primary1	2061.83	20980.8	121.661	42.145	94.362	27.821	158.48	2.0354	0.936621
21-6-25-1		2570-8	primary	2	21-6-25-1-2570-8	2570	primary2	2061.83	10308	122.619	41.715	94.362	27.821	158.48
21-6-25-1		2570-8	secondary	1	21-6-25-1-2570-8	2570	secondary1	202.023	29086.7	161.46	80.125	20.554	12.514	142.46	2.08986	0.846383
21-6-25-1		2570-8	secondary	2	21-6-25-1-2570-8	2570	secondary2	202.023	13918	161.581	80.126	20.554	12.514	142.46
21-6-25-1	2570-9	2570-9	primary	1	21-6-25-1-2570-9	2570	primary1	1788.38	41442.9	101.067	36.346	94.61	24.068	171.837	2.86115	1.31661
21-6-25-1		2570-9	primary	2	21-6-25-1-2570-9	2570	primary2	1788.38	14484.7	113.951	38.4	94.61	24.068	171.837
21-6-25-1		2570-9	secondary	1	21-6-25-1-2570-9	2570	secondary1	304.28	61623.6	157.868	60.848	24.66	15.71	134.165	3.59692	1.45674
21-6-25-1		2570-9	secondary	2	21-6-25-1-2570-9	2570	secondary2	304.28	17132.3	158.231	61.254	24.66	15.71	134.165
21-6-25-1	2570-10	2570-10	primary	1	21-6-25-1-2570-10	2570	primary1	1770.27	12017	111.288	32.707	91.939	24.516	167.056	1.17895	0.542516
21-6-25-1		2570-10	primary	2	21-6-25-1-2570-10	2570	primary2	1770.27	10192.9	118.111	35.443	91.939	24.516	167.056
21-6-25-1		2570-10	secondary	1	21-6-25-1-2570-10	2570	secondary1	307.107	11477.5	157.101	62.923	24.024	16.276	123.408	0.75112	0.304201
21-6-25-1		2570-10	secondary	2	21-6-25-1-2570-10	2570	secondary2	307.107	15280.5	156.064	61.643	24.024	16.276	123.408
21-6-25-1	2595-1	2595-1	primary	1	21-6-25-1-2595-1	2595	primary1	1749.41	11021.2	110.793	38.421	94.434	23.587	163.228	0.87323	0.401831	0.62672	0.291635		primary	1	7108.57	2919.57
21-6-25-1		2595-1	primary	2	21-6-25-1-2595-1	2595	primary2	1749.41	12621.2	119.257	41.256	94.434	23.587	163.228						primary	2	11467.3	1188.11
21-6-25-1		2595-1	secondary	1	21-6-25-1-2595-1	2595	secondary1	207.988	9011.76	158.126	68.524	18.938	13.983	120.425	0.538946	0.218271				secondary	1	5946.51	2027.83
21-6-25-1		2595-1	secondary	2	21-6-25-1-2595-1	2595	secondary2	207.988	16721.1	158.081	68.594	18.938	13.983	120.425						secondary	2	14086.4	1946.17
21-6-25-1	2595-2	2595-2	primary	1	21-6-25-1-2595-2	2595	primary1	1917.85	5294.33	73.885	36.466	96.967	25.182	13.671	0.440362	0.20264
21-6-25-1		2595-2	primary	2	21-6-25-1-2595-2	2595	primary2	1917.85	12022.7	70.175	37.343	96.967	25.182	13.671
21-6-25-1		2595-2	secondary	1	21-6-25-1-2595-2	2595	secondary1	303.685	5406.99	28.35	64.476	23.664	16.34	48.147	0.381823	0.154637
21-6-25-1		2595-2	secondary	2	21-6-25-1-2595-2	2595	secondary2	303.685	14161	28.37	64.361	23.664	16.34	48.147
21-6-25-1	2595-3	2595-3	primary	1	21-6-25-1-2595-3	2595	primary1	1847.14	6473.58	68.373	35.699	93.173	25.242	18.063	0.545349	0.250951
21-6-25-1		2595-3	primary	2	21-6-25-1-2595-3	2595	primary2	1847.14	11870.5	64.844	36.564	93.173	25.242	18.063
21-6-25-1		2595-3	secondary	1	21-6-25-1-2595-3	2595	secondary1	315.457	5756.52	27.737	67.681	24.755	16.225	55.771	0.4362	0.176659
21-6-25-1		2595-3	secondary	2	21-6-25-1-2595-3	2595	secondary2	315.457	13197	28.09	67.221	24.755	16.225	55.771
21-6-25-1	2595-4	2595-4	primary	1	21-6-25-1-2595-4	2595	primary1	1939.98	6005.99	78.318	34.981	104.041	23.741	10.93	0.483988	0.222715
21-6-25-1		2595-4	primary	2	21-6-25-1-2595-4	2595	primary2	1939.98	12409.4	73.841	35.504	104.041	23.741	10.93
21-6-25-1		2595-4	secondary	1	21-6-25-1-2595-4	2595	secondary1	259.513	5551.48	25.786	57.69	21.013	15.724	30.307	0.356696	0.144461
21-6-25-1		2595-4	secondary	2	21-6-25-1-2595-4	2595	secondary2	259.513	15563.6	25.396	57.772	21.013	15.724	30.307
21-6-25-1	2595-5	2595-5	primary	1	21-6-25-1-2595-5	2595	primary1	1835.84	12770.4	134.599	40.017	94.093	24.842	171.172	1.32871	0.611428
21-6-25-1		2595-5	primary	2	21-6-25-1-2595-5	2595	primary2	1835.84	9611.16	130.475	39.472	94.093	24.842	171.172
21-6-25-1		2595-5	secondary	1	21-6-25-1-2595-5	2595	secondary1	250.896	3448.92	169.825	61.061	21.711	14.714	137.64	0.294721	0.119361
21-6-25-1		2595-5	secondary	2	21-6-25-1-2595-5	2595	secondary2	250.896	11702.3	170.192	61.184	21.711	14.714	137.64
21-6-25-1	2595-6	2595-6	primary	1	21-6-25-1-2595-6	2595	primary1	1853.28	8985.06	104.765	38.124	98.537	23.947	164.492	0.772816	0.355624
21-6-25-1		2595-6	primary	2	21-6-25-1-2595-6	2595	primary2	1853.28	11626.4	120.439	41.773	98.537	23.947	164.492
21-6-25-1		2595-6	secondary	1	21-6-25-1-2595-6	2595	secondary1	244.926	4815.37	163.86	66.249	20.504	15.209	144.427	0.376807	0.152605
21-6-25-1		2595-6	secondary	2	21-6-25-1-2595-6	2595	secondary2	244.926	12779.4	163.832	66.121	20.504	15.209	144.427
21-6-25-1	2595-7	2595-7	primary	1	21-6-25-1-2595-7	2595	primary1	1799.23	6804.05	110.455	37.351	95.925	23.882	170.705	0.523961	0.241109
21-6-25-1		2595-7	primary	2	21-6-25-1-2595-7	2595	primary2	1799.23	12985.8	115.547	37.913	95.925	23.882	170.705
21-6-25-1		2595-7	secondary	1	21-6-25-1-2595-7	2595	secondary1	277.179	9483.37	154.546	65.796	24.844	14.205	116.529	0.549764	0.222652
21-6-25-1		2595-7	secondary	2	21-6-25-1-2595-7	2595	secondary2	277.179	17249.9	154.995	66.451	24.844	14.205	116.529
21-6-25-1	2595-8	2595-8	primary	1	21-6-25-1-2595-8	2595	primary1	1826.22	4710.21	107.709	40.397	98.413	23.627	171.094	0.431659	0.198635
21-6-25-1		2595-8	primary	2	21-6-25-1-2595-8	2595	primary2	1826.22	10911.9	116.646	41.27	98.413	23.627	171.094
21-6-25-1		2595-8	secondary	1	21-6-25-1-2595-8	2595	secondary1	261.936	4697.15	161.947	65.006	19.97	16.701	113.269	0.322732	0.130705
21-6-25-1		2595-8	secondary	2	21-6-25-1-2595-8	2595	secondary2	261.936	14554.3	161.876	65.042	19.97	16.701	113.269
21-6-25-1	2595-9	2595-9	primary	1	21-6-25-1-2595-9	2595	primary1	1779.67	5397.26	78.611	30.889	89.945	25.193	6.377	0.486506	0.223874
21-6-25-1		2595-9	primary	2	21-6-25-1-2595-9	2595	primary2	1779.67	11093.9	74.479	31.425	89.945	25.193	6.377
21-6-25-1		2595-9	secondary	1	21-6-25-1-2595-9	2595	secondary1	380.656	7284.16	32.892	52.017	28.399	17.067	34.159	0.548674	0.222211
21-6-25-1		2595-9	secondary	2	21-6-25-1-2595-9	2595	secondary2	380.656	13275.9	32.402	52.587	28.399	17.067	34.159
21-6-25-1	2595-10	2595-10	primary	1	21-6-25-1-2595-10	2595	primary1	1877.38	3623.65	126.556	48.053	93.199	25.648	160.251	0.380618	0.175148
21-6-25-1		2595-10	primary	2	21-6-25-1-2595-10	2595	primary2	1877.38	9520.43	131.915	49.688	93.199	25.648	160.251
21-6-25-1		2595-10	secondary	1	21-6-25-1-2595-10	2595	secondary1	401.959	4009.32	164.05	81.215	27.356	18.709	99.314	0.343881	0.139271
21-6-25-1		2595-10	secondary	2	21-6-25-1-2595-10	2595	secondary2	401.959	11659	163.944	80.884	27.356	18.709	99.314
21-7-8	2539-1	2539-1	primary	1	21-7-8-2539-1	2539	primary1	2266.34	20746.6	95.214	39.149	114.851	25.125	14.939	2.4251	0.891522	1.75367	1.01222		primary	1	13111.4	8194.03
21-7-8		2539-1	primary	2	21-7-8-2539-1	2539	primary2	2266.34	8554.94	89.979	40.537	114.851	25.125	14.939						primary	2	7372.34	614.35
21-7-8		2539-1	secondary	1	21-7-8-2539-1	2539	secondary1	589.171	43525.8	37.145	73.848	39.878	18.811	56.703	4.03462	1.77384				secondary	1	22520.8	18930.4
21-7-8		2539-1	secondary	2	21-7-8-2539-1	2539	secondary2	589.171	10788.1	37.584	73.792	39.878	18.811	56.703						secondary	2	8703.75	1930.75
21-7-8	2539-2	2539-2	primary	1	21-7-8-2539-2	2539	primary1	2349.66	6001.34	72.292	42.762	108.091	27.677	16.731	0.75486	0.277504
21-7-8		2539-2	primary	2	21-7-8-2539-2	2539	primary2	2349.66	7950.27	73.566	42.254	108.091	27.677	16.731
21-7-8		2539-2	secondary	1	21-7-8-2539-2	2539	secondary1	287.472	7189.96	26.522	77.844	23.464	15.6	60.739	0.75486	0.331878
21-7-8		2539-2	secondary	2	21-7-8-2539-2	2539	secondary2	287.472	8822.3	27.507	76.844	23.464	15.6	60.739
21-7-8	2539-3	2539-3	primary	1	21-7-8-2539-3	2539	primary1	2518.37	13710.1	81.728	40.65	101.78	31.504	18.366	1.81258	0.666346
21-7-8		2539-3	primary	2	21-7-8-2539-3	2539	primary2	2518.37	7563.83	67.155	44.511	101.78	31.504	18.366
21-7-8		2539-3	secondary	1	21-7-8-2539-3	2539	secondary1	298.166	6047.28	24.459	88	23.787	15.96	62.496	0.971629	0.427182
21-7-8		2539-3	secondary	2	21-7-8-2539-3	2539	secondary2	298.166	6223.86	24.964	86.97	23.787	15.96	62.496
21-7-8	2539-4	2539-4	primary	1	21-7-8-2539-4	2539	primary1	2063.62	7886.86	131.328	45.54	96.569	27.208	166.011	1.19695	0.440026
21-7-8		2539-4	primary	2	21-7-8-2539-4	2539	primary2	2063.62	6589.14	125.466	40.998	96.569	27.208	166.011
21-7-8		2539-4	secondary	1	21-7-8-2539-4	2539	secondary1	312.233	57743.6	168.621	74.736	27.736	14.333	123.6	4.96564	2.18317
21-7-8		2539-4	secondary	2	21-7-8-2539-4	2539	secondary2	312.233	11628.6	168.424	74.923	27.736	14.333	123.6
21-7-8	2539-5	2539-5	primary	1	21-7-8-2539-5	2539	primary1	2171.7	8899.33	82.931	37.472	100.436	27.531	14.981	1.183	0.434899
21-7-8		2539-5	primary	2	21-7-8-2539-5	2539	primary2	2171.7	7522.65	70.611	39	100.436	27.531	14.981
21-7-8		2539-5	secondary	1	21-7-8-2539-5	2539	secondary1	293.643	14303	25.785	72.444	24.759	15.101	55.186	1.46036	0.642054
21-7-8		2539-5	secondary	2	21-7-8-2539-5	2539	secondary2	293.643	9794.16	26.361	71.64	24.759	15.101	55.186
21-7-8	2539-6	2539-6	primary	1	21-7-8-2539-6	2539	primary1	2060.09	10284.3	64.693	45.257	104.513	25.097	17.405	1.52481	0.560554
21-7-8		2539-6	primary	2	21-7-8-2539-6	2539	primary2	2060.09	6744.65	67.989	43.98	104.513	25.097	17.405
21-7-8		2539-6	secondary	1	21-7-8-2539-6	2539	secondary1	335.516	44765.9	24.603	77.201	25.649	16.656	64.548	4.22638	1.85815
21-7-8		2539-6	secondary	2	21-7-8-2539-6	2539	secondary2	335.516	10592	25.111	76.639	25.649	16.656	64.548
21-7-8	2539-7	2539-7	primary	1	21-7-8-2539-7	2539	primary1	2229.18	8389.27	96.185	41.858	114.605	24.766	11.391	1.20903	0.444467
21-7-8		2539-7	primary	2	21-7-8-2539-7	2539	primary2	2229.18	6938.83	93.048	40.805	114.605	24.766	11.391
21-7-8		2539-7	secondary	1	21-7-8-2539-7	2539	secondary1	582.978	8224.78	36.619	65.016	39.391	18.844	34.408	1.34558	0.591591
21-7-8		2539-7	secondary	2	21-7-8-2539-7	2539	secondary2	582.978	6112.44	35.43	66.107	39.391	18.844	34.408
21-7-8	2539-8	2539-8	primary	1	21-7-8-2539-8	2539	primary1	2111.31	32412.1	121.567	39.27	104.9	25.626	170.02	4.17055	1.53319
21-7-8		2539-8	primary	2	21-7-8-2539-8	2539	primary2	2111.31	7771.64	122.851	39.837	104.9	25.626	170.02
21-7-8		2539-8	secondary	1	21-7-8-2539-8	2539	secondary1	580.891	12410.4	179.357	57.62	37.786	19.574	1.759	1.71452	0.7538
21-7-8		2539-8	secondary	2	21-7-8-2539-8	2539	secondary2	580.891	7238.39	179.223	58.151	37.786	19.574	1.759
21-7-8	2539-9	2539-9	primary	1	21-7-8-2539-9	2539	primary1	2462.19	6847.12	72.572	42.602	113.263	27.679	18.707	0.954348	0.35084
21-7-8		2539-9	primary	2	21-7-8-2539-9	2539	primary2	2462.19	7174.66	67.734	43.916	113.263	27.679	18.707
21-7-8		2539-9	secondary	1	21-7-8-2539-9	2539	secondary1	327.095	20967.3	24.534	86.733	26.688	15.605	72.332	2.5684	1.12921
21-7-8		2539-9	secondary	2	21-7-8-2539-9	2539	secondary2	327.095	8163.58	25.429	83.782	26.688	15.605	72.332
21-7-8	2539-10	2539-10	primary	1	21-7-8-2539-10	2539	primary1	1933.25	15937.5	61.741	42.027	103.628	23.753	18.529	2.30551	0.847556
21-7-8		2539-10	primary	2	21-7-8-2539-10	2539	primary2	1933.25	6912.82	64.008	40.668	103.628	23.753	18.529
21-7-8		2539-10	secondary	1	21-7-8-2539-10	2539	secondary1	302.933	11218.4	22.781	70.936	23.242	16.595	60.843	1.31269	0.577132
21-7-8		2539-10	secondary	2	21-7-8-2539-10	2539	secondary2	302.933	8546.09	21.439	72.385	23.242	16.595	60.843
21-7-8	2570-1	2570-1	primary	1	21-7-8-2570-1	2570	primary1	2236.93	7712.25	119.856	43.325	104.252	27.32	166.333	0.828359	0.304524	2.72018	1.69632		primary	1	22338.8	16430.7
21-7-8		2570-1	primary	2	21-7-8-2570-1	2570	primary2	2236.93	9310.28	128.762	44.356	104.252	27.32	166.333						primary	2	7914.98	1511.82
21-7-8		2570-1	secondary	1	21-7-8-2570-1	2570	secondary1	324.34	27575.9	176.673	74.814	25.043	16.49	129.02	2.22711	0.979159	2.27451			secondary	1	23143.7	17358.2
21-7-8		2570-1	secondary	2	21-7-8-2570-1	2570	secondary2	324.34	12382	176.045	74.101	25.043	16.49	129.02						secondary	2	9442.98	2181.73
21-7-8	2570-2	2570-2	primary	1	21-7-8-2570-2	2570	primary1	1990.61	25072.6	68.031	43.319	100.821	25.139	9.469	2.72935	1.00337
21-7-8		2570-2	primary	2	21-7-8-2570-2	2570	primary2	1990.61	9186.26	74.007	41.383	100.821	25.139	9.469
21-7-8		2570-2	secondary	1	21-7-8-2570-2	2570	secondary1	568.437	25064.4	29.701	69.884	38.11	18.991	58.22	2.1056	0.925738
21-7-8		2570-2	secondary	2	21-7-8-2570-2	2570	secondary2	568.437	11903.7	30.164	69.587	38.11	18.991	58.22
21-7-8	2570-3	2570-3	primary	1	21-7-8-2570-3	2570	primary1	2190.24	49163	139.343	40.478	110.027	25.346	170.409	5.40811	1.98814
21-7-8		2570-3	primary	2	21-7-8-2570-3	2570	primary2	2190.24	9090.61	135.509	40.067	110.027	25.346	170.409
21-7-8		2570-3	secondary	1	21-7-8-2570-3	2570	secondary1	343.984	10857.5	183.893	64.444	27.771	15.771	127.375	1.16928	0.514082
21-7-8		2570-3	secondary	2	21-7-8-2570-3	2570	secondary2	343.984	9285.62	184.06	64.842	27.771	15.771	127.375
21-7-8	2570-4	2570-4	primary	1	21-7-8-2570-4	2570	primary1	1889.61	4811.15	70.226	42.629	106.833	22.52	18.364	0.614693	0.225975
21-7-8		2570-4	primary	2	21-7-8-2570-4	2570	primary2	1889.61	7826.92	70.407	42.123	106.833	22.52	18.364
21-7-8		2570-4	secondary	1	21-7-8-2570-4	2570	secondary1	407.137	23585.2	17.89	77.472	32.229	16.084	48.529	2.75289	1.21032
21-7-8		2570-4	secondary	2	21-7-8-2570-4	2570	secondary2	407.137	8567.41	20.546	74.858	32.229	16.084	48.529
21-7-8	2570-5	2570-5	primary	1	21-7-8-2570-5	2570	primary1	2126.8	24145.7	68.224	39.816	113.053	23.953	14.205	2.82259	1.03765
21-7-8		2570-5	primary	2	21-7-8-2570-5	2570	primary2	2126.8	8554.44	69.271	40.375	113.053	23.953	14.205
21-7-8		2570-5	secondary	1	21-7-8-2570-5	2570	secondary1	297.641	45222.3	19.195	67.236	23.997	15.792	43.691	4.25413	1.87035
21-7-8		2570-5	secondary	2	21-7-8-2570-5	2570	secondary2	297.641	10630.2	20.262	66.954	23.997	15.792	43.691
21-7-8	2570-6	2570-6	primary	1	21-7-8-2570-6	2570	primary1	2485.96	12821.1	127.005	34.581	121.315	26.091	174.819	1.93716	0.712145
21-7-8		2570-6	primary	2	21-7-8-2570-6	2570	primary2	2485.96	6618.52	136.725	35.375	121.315	26.091	174.819
21-7-8		2570-6	secondary	1	21-7-8-2570-6	2570	secondary1	384.668	9420.07	194.056	55.982	30.498	16.059	153.754	1.3153	0.578279
21-7-8		2570-6	secondary	2	21-7-8-2570-6	2570	secondary2	384.668	7161.91	195.402	56.807	30.498	16.059	153.754
21-7-8	2570-7	2570-7	primary	1	21-7-8-2570-7	2570	primary1	2199.68	9453.56	82.996	47.116	116.393	24.063	15.577	1.4195	0.521842
21-7-8		2570-7	primary	2	21-7-8-2570-7	2570	primary2	2199.68	6659.76	85.901	45.34	116.393	24.063	15.577
21-7-8		2570-7	secondary	1	21-7-8-2570-7	2570	secondary1	388.08	12408.9	32.674	66.889	28.239	17.498	3.111	1.34183	0.589942
21-7-8		2570-7	secondary	2	21-7-8-2570-7	2570	secondary2	388.08	9247.77	31.773	66.742	28.239	17.498	3.111
21-7-8	2570-8	2570-8	primary	1	21-7-8-2570-8	2570	primary1	2182.93	10664.4	104.584	34.628	104.137	26.69	7.677	2.0855	0.766678
21-7-8		2570-8	primary	2	21-7-8-2570-8	2570	primary2	2182.93	5113.58	87.012	36.534	104.137	26.69	7.677
21-7-8		2570-8	secondary	1	21-7-8-2570-8	2570	secondary1	316.502	3505.86	36.333	64.054	27.586	14.608	43.859	0.585496	0.257416
21-7-8		2570-8	secondary	2	21-7-8-2570-8	2570	secondary2	316.502	5987.85	36.92	63.711	27.586	14.608	43.859
21-7-8	2570-9	2570-9	primary	1	21-7-8-2570-9	2570	primary1	2632.09	30350.5	111.386	38.378	116.917	28.664	7.963	4.30818	1.58379
21-7-8		2570-9	primary	2	21-7-8-2570-9	2570	primary2	2632.09	7044.86	92.707	40.794	116.917	28.664	7.963
21-7-8		2570-9	secondary	1	21-7-8-2570-9	2570	secondary1	433.093	14737.7	31.356	74.166	33.078	16.671	46.54	1.95289	0.858598
21-7-8		2570-9	secondary	2	21-7-8-2570-9	2570	secondary2	433.093	7546.6	33.723	72.165	33.078	16.671	46.54
21-7-8	2570-10	2570-10	primary	1	21-7-8-2570-10	2570	primary1	2017.88	49193.8	83.469	39.926	92.682	27.721	10.2	5.04834	1.85589
21-7-8		2570-10	primary	2	21-7-8-2570-10	2570	primary2	2017.88	9744.55	80.22	39.885	92.682	27.721	10.2
21-7-8		2570-10	secondary	1	21-7-8-2570-10	2570	secondary1	530.802	59059.3	36.555	71.56	36.715	18.408	62.478	5.04057	2.21611
21-7-8		2570-10	secondary	2	21-7-8-2570-10	2570	secondary2	530.802	11716.8	36.975	70.63	36.715	18.408	62.478
21-7-8	2595-1	2595-1	primary	1	21-7-8-2595-1	2595	primary1	2171.99	7786.55	130.417	38.134	106.533	25.959	165.736	1.02884	0.378224	0.699588	0.331422		primary	1	4721.93	2165.21
21-7-8		2595-1	primary	2	21-7-8-2595-1	2595	primary2	2171.99	7568.3	133.053	39.895	106.533	25.959	165.736						primary	2	6800.13	1268.53
21-7-8		2595-1	secondary	1	21-7-8-2595-1	2595	secondary1	314.451	4873.36	175.85	71.82	25.215	15.878	116.228	0.794426	0.349274				secondary	1	4013.49	714.641
21-7-8		2595-1	secondary	2	21-7-8-2595-1	2595	secondary2	314.451	6134.44	175.416	71.668	25.215	15.878	116.228						secondary	2	7881.47	1258.67
21-7-8	2595-2	2595-2	primary	1	21-7-8-2595-2	2595	primary1	2135.11	3074.75	85.135	42.533	114.84	23.672	19.523	0.515763	0.189606
21-7-8		2595-2	primary	2	21-7-8-2595-2	2595	primary2	2135.11	5961.56	80.96	43.648	114.84	23.672	19.523
21-7-8		2595-2	secondary	1	21-7-8-2595-2	2595	secondary1	370.378	3620.26	25.914	76.825	27.357	17.238	34.849	0.527532	0.231932
21-7-8		2595-2	secondary	2	21-7-8-2595-2	2595	secondary2	370.378	6862.63	27.143	75.9	27.357	17.238	34.849
21-7-8	2595-3	2595-3	primary	1	21-7-8-2595-3	2595	primary1	2410.54	3905.59	134.817	38.93	118.222	25.961	167.759	0.466072	0.171339
21-7-8		2595-3	primary	2	21-7-8-2595-3	2595	primary2	2410.54	8379.8	139.136	40.321	118.222	25.961	167.759
21-7-8		2595-3	secondary	1	21-7-8-2595-3	2595	secondary1	386.341	3793.63	188.304	67.816	26.719	18.411	125.699	0.367596	0.161615
21-7-8		2595-3	secondary	2	21-7-8-2595-3	2595	secondary2	386.341	10320.1	188.338	68.344	26.719	18.411	125.699
21-7-8	2595-4	2595-4	primary	1	21-7-8-2595-4	2595	primary1	1762.8	5616.28	86.057	36.796	87.688	25.596	9.531	0.704744	0.25908
21-7-8		2595-4	primary	2	21-7-8-2595-4	2595	primary2	1762.8	7969.25	74.973	37.882	87.688	25.596	9.531
21-7-8		2595-4	secondary	1	21-7-8-2595-4	2595	secondary1	408.758	4212.38	34.827	62.907	26.236	19.837	44.642	0.479764	0.210931
21-7-8		2595-4	secondary	2	21-7-8-2595-4	2595	secondary2	408.758	8780.12	35.381	62.396	26.236	19.837	44.642
21-7-8	2595-5	2595-5	primary	1	21-7-8-2595-5	2595	primary1	2306.04	6199.49	123.389	42.415	117.163	25.06	170.54	0.844592	0.310491
21-7-8		2595-5	primary	2	21-7-8-2595-5	2595	primary2	2306.04	7340.23	126.951	42.971	117.163	25.06	170.54
21-7-8		2595-5	secondary	1	21-7-8-2595-5	2595	secondary1	381.8	4944.13	179.853	65.525	25.187	19.3	154.673	0.566888	0.249235
21-7-8		2595-5	secondary	2	21-7-8-2595-5	2595	secondary2	381.8	8721.53	179.451	65.91	25.187	19.3	154.673
21-7-8	2595-6	2595-6	primary	1	21-7-8-2595-6	2595	primary1	2184.55	3253.27	141.787	49.928	108.531	25.628	157.425	0.3901	0.14341
21-7-8		2595-6	primary	2	21-7-8-2595-6	2595	primary2	2184.55	8339.58	142.545	49.881	108.531	25.628	157.425
21-7-8		2595-6	secondary	1	21-7-8-2595-6	2595	secondary1	402.161	4512	183.306	89.15	25.371	20.183	126.222	0.676006	0.29721
21-7-8		2595-6	secondary	2	21-7-8-2595-6	2595	secondary2	402.161	6674.5	183.291	86.474	25.371	20.183	126.222
21-7-8	2595-7	2595-7	primary	1	21-7-8-2595-7	2595	primary1	2372.1	3944.98	130.597	39.613	121.105	24.939	172.074	0.643824	0.236684
21-7-8		2595-7	primary	2	21-7-8-2595-7	2595	primary2	2372.1	6127.42	141.166	41.124	121.105	24.939	172.074
21-7-8		2595-7	secondary	1	21-7-8-2595-7	2595	secondary1	338.679	3090.14	199.863	61.486	29.03	14.855	151.456	0.450012	0.19785
21-7-8		2595-7	secondary	2	21-7-8-2595-7	2595	secondary2	338.679	6866.8	198.319	60.759	29.03	14.855	151.456
21-7-8	2595-8	2595-8	primary	1	21-7-8-2595-8	2595	primary1	1634.16	2092.2	145.815	39.246	94.231	22.081	167.009	0.437652	0.160891
21-7-8		2595-8	primary	2	21-7-8-2595-8	2595	primary2	1634.16	4780.52	147.048	39.491	94.231	22.081	167.009
21-7-8		2595-8	secondary	1	21-7-8-2595-8	2595	secondary1	326.023	3383.02	193.104	56.008	27.431	15.133	169.721	0.415544	0.182696
21-7-8		2595-8	secondary	2	21-7-8-2595-8	2595	secondary2	326.023	8141.19	193.379	56.696	27.431	15.133	169.721
21-7-8	2595-9	2595-9	primary	1	21-7-8-2595-9	2595	primary1	2120.38	8407.42	124.052	40.844	116.207	23.232	172.73	1.45311	0.534195
21-7-8		2595-9	primary	2	21-7-8-2595-9	2595	primary2	2120.38	5785.83	130.451	41.177	116.207	23.232	172.73
21-7-8		2595-9	secondary	1	21-7-8-2595-9	2595	secondary1	348.933	4627.03	189.836	57.936	31.506	14.101	165.47	0.569756	0.250496
21-7-8		2595-9	secondary	2	21-7-8-2595-9	2595	secondary2	348.933	8121.07	191.127	58.477	31.506	14.101	165.47
21-7-8	2595-10	2595-10	primary	1	21-7-8-2595-10	2595	primary1	2517.17	2938.74	72.684	41.275	112.507	28.487	16.908	0.511191	0.187925
21-7-8		2595-10	primary	2	21-7-8-2595-10	2595	primary2	2517.17	5748.82	69.184	41.082	112.507	28.487	16.908
21-7-8		2595-10	secondary	1	21-7-8-2595-10	2595	secondary1	330.601	3078.93	25.9	76.766	25.383	16.583	70.235	0.375832	0.165236
21-7-8		2595-10	secondary	2	21-7-8-2595-10	2595	secondary2	330.601	8192.29	25.769	77.438	25.383	16.583	70.235

## Sheet: P-S divided
			average of Mean intensity
2539	1˚	R	24282.7	21998.2
		G	10108	1931.54
	2˚	R	24002.2	13807.3
		G	12465	2458.61
2570	1˚	R	35186.9	21263.4
		G	11376	1671.36
	2˚	R	25234.9	21499.2
		G	13517.7	2671.33
2595	1˚	R	4384.22	898.234
		G	9903.7	849.992
	2˚	R	4411.17	526.175
		G	13122.3	821.792
