# Supplementary material for: Quantitative Dissection of the Proximal Ciona brachyury Enhancer
Source: Front Cell Dev Biol. 2022 Jan 21;9:804032. doi: 10.3389/fcell.2021.804032 (PMC8814421; doi:10.3389/fcell.2021.804032)
Supplement: Supplementary file 4 [file DataSheet1.ZIP › Supl.Data/Supl_data_2_fimo_result.xlsx]

## Sheet: Sheet1
Wild Type											KhS1404:5980-6357_T										KhS1404:5980-6357_FoxA										KhS1404:5980-6357_ETS										KhS1404:5980-6357_ZIC
index	motif_id	motif_alt_id	sequence_name	start	stop	strand	score	p-value	q-value	matched_sequence	motif_id	motif_alt_id	sequence_name	start	stop	strand	score	p-value	q-value	matched_sequence	motif_id	motif_alt_id	sequence_name	start	stop	strand	score	p-value	q-value	matched_sequence	motif_id	motif_alt_id	sequence_name	start	stop	strand	score	p-value	q-value	matched_sequence	motif_id	motif_alt_id	sequence_name	start	stop	strand	score	p-value	q-value
1MA0662.1	MA0662.1	MIXL1	KhS1404:5980-6357	1	10	+	7.45833	0.000923	0.658	GTCAATCAAA	MA0662.1	MIXL1	KhS1404:5980-6357_T	1	10	+	7.45833	0.000923	0.658	GTCAATCAAA	MA0662.1	MIXL1	KhS1404:5980-6357_FoxA	1	10	+	7.45833	0.000923	0.658	GTCAATCAAA	MA0662.1	MIXL1	KhS1404:5980-6357_ETS	1	10	+	7.45833	0.000923	0.658	GTCAATCAAA	MA0662.1	MIXL1	KhS1404:5980-6357_ZIC	1	10	+	7.45833	0.000923	0.658
1MA1418.1	MA1418.1	IRF3	KhS1404:5980-6357	1	21	+	-3.96341	0.000546	0.275	GTCAATCAAAATCGGAAACCA	MA1418.1	IRF3	KhS1404:5980-6357_T	1	21	+	-3.96341	0.000546	0.275	GTCAATCAAAATCGGAAACCA	MA1418.1	IRF3	KhS1404:5980-6357_FoxA	1	21	+	-3.96341	0.000546	0.275	GTCAATCAAAATCGGAAACCA											MA1418.1	IRF3	KhS1404:5980-6357_ZIC	1	21	+	-3.96341	0.000546	0.275
2MA0038.1	MA0038.1	Gfi1	KhS1404:5980-6357	2	11	+	7.68293	0.000998	0.358	TCAATCAAAA	MA0038.1	Gfi1	KhS1404:5980-6357_T	2	11	+	7.68293	0.000998	0.358	TCAATCAAAA	MA0038.1	Gfi1	KhS1404:5980-6357_FoxA	2	11	+	7.68293	0.000998	0.358	TCAATCAAAA	MA0038.1	Gfi1	KhS1404:5980-6357_ETS	2	11	+	7.68293	0.000998	0.358	TCAATCAAAA	MA0038.1	Gfi1	KhS1404:5980-6357_ZIC	2	11	+	7.68293	0.000998	0.358
2MA0611.1	MA0611.1	Dux	KhS1404:5980-6357	2	9	+	12.0656	9.4e-05	0.069	TCAATCAA	MA0611.1	Dux	KhS1404:5980-6357_T	2	9	+	12.0656	9.4e-05	0.069	TCAATCAA	MA0611.1	Dux	KhS1404:5980-6357_FoxA	2	9	+	12.0656	9.4e-05	0.069	TCAATCAA	MA0611.1	Dux	KhS1404:5980-6357_ETS	2	9	+	12.0656	9.4e-05	0.069	TCAATCAA	MA0611.1	Dux	KhS1404:5980-6357_ZIC	2	9	+	12.0656	9.4e-05	0.069
3MA0050.2	MA0050.2	IRF1	KhS1404:5980-6357	3	23	-	1.72581	0.000767	0.168	CTTGGTTTCCGATTTTGATTG	MA0050.2	IRF1	KhS1404:5980-6357_T	3	23	-	1.72581	0.000767	0.168	CTTGGTTTCCGATTTTGATTG	MA0050.2	IRF1	KhS1404:5980-6357_FoxA	3	23	-	1.72581	0.000767	0.168	CTTGGTTTCCGATTTTGATTG											MA0050.2	IRF1	KhS1404:5980-6357_ZIC	3	23	-	1.72581	0.000767	0.168
4MA0050.2	MA0050.2	IRF1	KhS1404:5980-6357	4	24	-	6.19355	0.000189	0.0873	ACTTGGTTTCCGATTTTGATT	MA0050.2	IRF1	KhS1404:5980-6357_T	4	24	-	6.19355	0.000189	0.0873	ACTTGGTTTCCGATTTTGATT	MA0050.2	IRF1	KhS1404:5980-6357_FoxA	4	24	-	6.19355	0.000189	0.0873	ACTTGGTTTCCGATTTTGATT											MA0050.2	IRF1	KhS1404:5980-6357_ZIC	4	24	-	6.19355	0.000189	0.0873
4MA0883.1
5MA0151.1	MA0151.1	Arid3a	KhS1404:5980-6357	5	10	+	9.42391	0.00078	0.453	ATCAAA	MA0151.1	Arid3a	KhS1404:5980-6357_T	5	10	+	9.42391	0.00078	0.453	ATCAAA	MA0151.1	Arid3a	KhS1404:5980-6357_FoxA	5	10	+	9.42391	0.00078	0.453	ATCAAA	MA0151.1	Arid3a	KhS1404:5980-6357_ETS	5	10	+	9.42391	0.00078	0.453	ATCAAA	MA0151.1	Arid3a	KhS1404:5980-6357_ZIC	5	10	+	9.42391	0.00078	0.453
6MA0772.1	MA0772.1	IRF7	KhS1404:5980-6357	6	19	+	0.741935	0.000933	0.272	TCAAAATCGGAAAC	MA0772.1	IRF7	KhS1404:5980-6357_T	6	19	+	0.741935	0.000933	0.272	TCAAAATCGGAAAC	MA0772.1	IRF7	KhS1404:5980-6357_FoxA	6	19	+	0.741935	0.000933	0.272	TCAAAATCGGAAAC											MA0772.1	IRF7	KhS1404:5980-6357_ZIC	6	19	+	0.741935	0.000933	0.272
6MA1419.1	MA1419.1	IRF4	KhS1404:5980-6357	6	20	+	-9.27273	0.000672	0.355	TCAAAATCGGAAACC	MA1419.1	IRF4	KhS1404:5980-6357_T	6	20	+	-9.27273	0.000672	0.355	TCAAAATCGGAAACC	MA1419.1	IRF4	KhS1404:5980-6357_FoxA	6	20	+	-9.27273	0.000672	0.355	TCAAAATCGGAAACC											MA1419.1	IRF4	KhS1404:5980-6357_ZIC	6	20	+	-9.27273	0.000672	0.355
7MA0687.1	MA0687.1	SPIC	KhS1404:5980-6357	7	20	+	6.61972	0.000597	0.272	CAAAATCGGAAACC	MA0687.1	SPIC	KhS1404:5980-6357_T	7	20	+	6.61972	0.000597	0.272	CAAAATCGGAAACC	MA0687.1	SPIC	KhS1404:5980-6357_FoxA	7	20	+	6.61972	0.000597	0.272	CAAAATCGGAAACC											MA0687.1	SPIC	KhS1404:5980-6357_ZIC	7	20	+	6.61972	0.000597	0.272
7MA0714.1
7MA0794.1
7MA1418.1	MA1418.1	IRF3	KhS1404:5980-6357	7	27	+	-4.30488	0.000597	0.275	CAAAATCGGAAACCAAGTTTC	MA1418.1	IRF3	KhS1404:5980-6357_T	7	27	+	-4.30488	0.000597	0.275	CAAAATCGGAAACCAAGTTTC	MA1418.1	IRF3	KhS1404:5980-6357_FoxA	7	27	+	-4.30488	0.000597	0.275	CAAAATCGGAAACCAAGTTTC											MA1418.1	IRF3	KhS1404:5980-6357_ZIC	7	27	+	-4.30488	0.000597	0.275
8MA0106.3
8MA0517.1	MA0517.1	STAT1::STAT2	KhS1404:5980-6357	8	22	-	7.19697	0.000175	0.0784	TTGGTTTCCGATTTT	MA0517.1	STAT1::STAT2	KhS1404:5980-6357_T	8	22	-	7.19697	0.000175	0.0784	TTGGTTTCCGATTTT	MA0517.1	STAT1::STAT2	KhS1404:5980-6357_FoxA	8	22	-	7.19697	0.000175	0.0784	TTGGTTTCCGATTTT											MA0517.1	STAT1::STAT2	KhS1404:5980-6357_ZIC	8	22	-	7.19697	0.000175	0.0784
9MA0808.1
11MA0098.3	MA0098.3	ETS1	KhS1404:5980-6357	11	20	+	5.67273	0.000826	0.911	ATCGGAAACC	MA0098.3	ETS1	KhS1404:5980-6357_T	11	20	+	5.67273	0.000826	0.911	ATCGGAAACC	MA0098.3	ETS1	KhS1404:5980-6357_FoxA	11	20	+	5.67273	0.000826	0.911	ATCGGAAACC											MA0098.3	ETS1	KhS1404:5980-6357_ZIC	11	20	+	5.67273	0.000826	0.911
11MA0156.2	MA0156.2	FEV	KhS1404:5980-6357	11	20	+	7.05769	0.0006	0.662	ATCGGAAACC	MA0156.2	FEV	KhS1404:5980-6357_T	11	20	+	7.05769	0.0006	0.662	ATCGGAAACC	MA0156.2	FEV	KhS1404:5980-6357_FoxA	11	20	+	7.05769	0.0006	0.662	ATCGGAAACC											MA0156.2	FEV	KhS1404:5980-6357_ZIC	11	20	+	7.05769	0.0006	0.662
11MA0474.2	MA0474.2	ERG	KhS1404:5980-6357	11	20	+	7.71154	0.000451	0.498	ATCGGAAACC	MA0474.2	ERG	KhS1404:5980-6357_T	11	20	+	7.71154	0.000451	0.498	ATCGGAAACC	MA0474.2	ERG	KhS1404:5980-6357_FoxA	11	20	+	7.71154	0.000451	0.498	ATCGGAAACC											MA0474.2	ERG	KhS1404:5980-6357_ZIC	11	20	+	7.71154	0.000451	0.498
11MA0475.2	MA0475.2	FLI1	KhS1404:5980-6357	11	20	+	6.31111	0.000456	0.504	ATCGGAAACC	MA0475.2	FLI1	KhS1404:5980-6357_T	11	20	+	6.31111	0.000456	0.504	ATCGGAAACC	MA0475.2	FLI1	KhS1404:5980-6357_FoxA	11	20	+	6.31111	0.000456	0.504	ATCGGAAACC											MA0475.2	FLI1	KhS1404:5980-6357_ZIC	11	20	+	6.31111	0.000456	0.504
11MA0592.2																															MA0592.2	Esrra	KhS1404:5980-6357_ETS	11	21	-	-2.40385	0.000924	1	TGGAAGGCGAT
11MA0624.1	MA0624.1	NFATC1	KhS1404:5980-6357	11	20	-	9.0813	0.000406	0.397	GGTTTCCGAT	MA0624.1	NFATC1	KhS1404:5980-6357_T	11	20	-	9.0813	0.000406	0.397	GGTTTCCGAT	MA0624.1	NFATC1	KhS1404:5980-6357_FoxA	11	20	-	9.0813	0.000406	0.397	GGTTTCCGAT											MA0624.1	NFATC1	KhS1404:5980-6357_ZIC	11	20	-	9.0813	0.000406	0.397
11MA0625.1	MA0625.1	NFATC3	KhS1404:5980-6357	11	20	-	8.62626	0.000499	0.487	GGTTTCCGAT	MA0625.1	NFATC3	KhS1404:5980-6357_T	11	20	-	8.62626	0.000499	0.487	GGTTTCCGAT	MA0625.1	NFATC3	KhS1404:5980-6357_FoxA	11	20	-	8.62626	0.000499	0.487	GGTTTCCGAT											MA0625.1	NFATC3	KhS1404:5980-6357_ZIC	11	20	-	8.62626	0.000499	0.487
11MA0760.1	MA0760.1	ERF	KhS1404:5980-6357	11	20	+	9.02857	0.000185	0.204	ATCGGAAACC	MA0760.1	ERF	KhS1404:5980-6357_T	11	20	+	9.02857	0.000185	0.204	ATCGGAAACC	MA0760.1	ERF	KhS1404:5980-6357_FoxA	11	20	+	9.02857	0.000185	0.204	ATCGGAAACC											MA0760.1	ERF	KhS1404:5980-6357_ZIC	11	20	+	9.02857	0.000185	0.204
11MA0761.1	MA0761.1	ETV1	KhS1404:5980-6357	11	20	+	7.21818	0.000697	0.77	ATCGGAAACC	MA0761.1	ETV1	KhS1404:5980-6357_T	11	20	+	7.21818	0.000697	0.77	ATCGGAAACC	MA0761.1	ETV1	KhS1404:5980-6357_FoxA	11	20	+	7.21818	0.000697	0.77	ATCGGAAACC											MA0761.1	ETV1	KhS1404:5980-6357_ZIC	11	20	+	7.21818	0.000697	0.77
11MA0763.1	MA0763.1	ETV3	KhS1404:5980-6357	11	20	+	7.88732	0.000426	0.466	ATCGGAAACC	MA0763.1	ETV3	KhS1404:5980-6357_T	11	20	+	7.88732	0.000426	0.466	ATCGGAAACC	MA0763.1	ETV3	KhS1404:5980-6357_FoxA	11	20	+	7.88732	0.000426	0.466	ATCGGAAACC											MA0763.1	ETV3	KhS1404:5980-6357_ZIC	11	20	+	7.88732	0.000426	0.466
11MA0764.1	MA0764.1	ETV4	KhS1404:5980-6357	11	20	+	6.56897	0.000995	1	ATCGGAAACC	MA0764.1	ETV4	KhS1404:5980-6357_T	11	20	+	6.56897	0.000995	1	ATCGGAAACC	MA0764.1	ETV4	KhS1404:5980-6357_FoxA	11	20	+	6.56897	0.000995	1	ATCGGAAACC											MA0764.1	ETV4	KhS1404:5980-6357_ZIC	11	20	+	6.56897	0.000995	1
11MA0765.1	MA0765.1	ETV5	KhS1404:5980-6357	11	20	+	8.42308	0.000533	0.58	ATCGGAAACC	MA0765.1	ETV5	KhS1404:5980-6357_T	11	20	+	8.42308	0.000533	0.58	ATCGGAAACC	MA0765.1	ETV5	KhS1404:5980-6357_FoxA	11	20	+	8.42308	0.000533	0.58	ATCGGAAACC											MA0765.1	ETV5	KhS1404:5980-6357_ZIC	11	20	+	8.42308	0.000533	0.58
13MA0090.2																															MA0090.2	TEAD1	KhS1404:5980-6357_ETS	13	22	+	8.66129	0.000459	0.299	CGCCTTCCAA
13MA0731.1																															MA0731.1	BCL6B	KhS1404:5980-6357_ETS	13	29	+	-32.8	0.000998	1	CGCCTTCCAAGTTTCAA
13MA1420.1	MA1420.1	IRF5	KhS1404:5980-6357	13	26	+	7.74286	0.000209	0.226	CGGAAACCAAGTTT	MA1420.1	IRF5	KhS1404:5980-6357_T	13	26	+	7.74286	0.000209	0.226	CGGAAACCAAGTTT	MA1420.1	IRF5	KhS1404:5980-6357_FoxA	13	26	+	7.74286	0.000209	0.226	CGGAAACCAAGTTT											MA1420.1	IRF5	KhS1404:5980-6357_ZIC	13	26	+	7.74286	0.000209	0.226
14MA0116.1	MA0116.1	Znf423	KhS1404:5980-6357	14	28	+	-2.74157	0.000508	0.272	GGAAACCAAGTTTCA	MA0116.1	Znf423	KhS1404:5980-6357_T	14	28	+	-2.74157	0.000508	0.272	GGAAACCAAGTTTCA	MA0116.1	Znf423	KhS1404:5980-6357_FoxA	14	28	+	-2.74157	0.000508	0.272	GGAAACCAAGTTTCA											MA0116.1	Znf423	KhS1404:5980-6357_ZIC	14	28	+	-2.74157	0.000508	0.272
14MA0157.2	MA0157.2	FOXO3	KhS1404:5980-6357	14	21	+	3.98485	0.000937	0.327	GGAAACCA	MA0157.2	FOXO3	KhS1404:5980-6357_T	14	21	+	3.98485	0.000937	0.327	GGAAACCA	MA0157.2	FOXO3	KhS1404:5980-6357_FoxA	14	21	+	3.98485	0.000937	0.327	GGAAACCA											MA0157.2	FOXO3	KhS1404:5980-6357_ZIC	14	21	+	3.98485	0.000937	0.327
14MA0484.1	MA0484.1	HNF4G	KhS1404:5980-6357	14	28	+	6.25	0.000579	0.624	GGAAACCAAGTTTCA	MA0484.1	HNF4G	KhS1404:5980-6357_T	14	28	+	6.25	0.000579	0.624	GGAAACCAAGTTTCA	MA0484.1	HNF4G	KhS1404:5980-6357_FoxA	14	28	+	6.25	0.000579	0.624	GGAAACCAAGTTTCA											MA0484.1	HNF4G	KhS1404:5980-6357_ZIC	14	28	+	6.25	0.000579	0.624
14MA0895.1	MA0895.1	HMBOX1	KhS1404:5980-6357	14	23	-	7.77419	0.000702	0.282	CTTGGTTTCC	MA0895.1	HMBOX1	KhS1404:5980-6357_T	14	23	-	7.77419	0.000702	0.282	CTTGGTTTCC	MA0895.1	HMBOX1	KhS1404:5980-6357_FoxA	14	23	-	7.77419	0.000702	0.282	CTTGGTTTCC											MA0895.1	HMBOX1	KhS1404:5980-6357_ZIC	14	23	-	7.77419	0.000702	0.282
14MA1105.1	MA1105.1	GRHL2	KhS1404:5980-6357	14	28	+	6.80488	0.000678	0.301	GGAAACCAAGTTTCA	MA1105.1	GRHL2	KhS1404:5980-6357_T	14	28	+	6.80488	0.000678	0.301	GGAAACCAAGTTTCA	MA1105.1	GRHL2	KhS1404:5980-6357_FoxA	14	28	+	6.80488	0.000678	0.301	GGAAACCAAGTTTCA											MA1105.1	GRHL2	KhS1404:5980-6357_ZIC	14	28	+	6.80488	0.000678	0.301
14MA1116.1
15MA0072.1
15MA0161.2																															MA0161.2	NFIC	KhS1404:5980-6357_ETS	15	25	-	8.11382	0.000571	0.985	AACTTGGAAGG
15MA0670.1
15MA0769.1																															MA0769.1	Tcf7	KhS1404:5980-6357_ETS	15	26	-	2.59677	0.00073	0.564	AAACTTGGAAGG
16MA1119.1	MA1119.1	SIX2	KhS1404:5980-6357	16	31	-	7.28369	0.000434	0.165	AGTTGAAACTTGGTTT	MA1119.1	SIX2	KhS1404:5980-6357_T	16	31	-	7.28369	0.000434	0.165	AGTTGAAACTTGGTTT	MA1119.1	SIX2	KhS1404:5980-6357_FoxA	16	31	-	7.28369	0.000434	0.165	AGTTGAAACTTGGTTT											MA1119.1	SIX2	KhS1404:5980-6357_ZIC	16	31	-	7.28369	0.000434	0.165
17MA0051.1	MA0051.1	IRF2	KhS1404:5980-6357	17	34	-	-0.431193	0.00036	0.277	GGAAGTTGAAACTTGGTT	MA0051.1	IRF2	KhS1404:5980-6357_T	17	34	-	-0.431193	0.00036	0.277	GGAAGTTGAAACTTGGTT	MA0051.1	IRF2	KhS1404:5980-6357_FoxA	17	34	-	-0.431193	0.00036	0.277	GGAAGTTGAAACTTGGTT	MA0051.1	IRF2	KhS1404:5980-6357_ETS	17	34	-	0.46789	0.000278	0.277	GGAAGTTGAAACTTGGAA	MA0051.1	IRF2	KhS1404:5980-6357_ZIC	17	34	-	-0.431193	0.00036	0.277
17MA1118.1
18MA0494.1
18MA0525.2	MA0525.2	TP63	KhS1404:5980-6357	18	35	-	-14.5345	0.000691	0.268	GGGAAGTTGAAACTTGGT	MA0525.2	TP63	KhS1404:5980-6357_T	18	35	-	-14.5345	0.000691	0.268	GGGAAGTTGAAACTTGGT	MA0525.2	TP63	KhS1404:5980-6357_FoxA	18	35	-	-14.5345	0.000691	0.268	GGGAAGTTGAAACTTGGT	MA0525.2	TP63	KhS1404:5980-6357_ETS	18	35	-	-14.3276	0.000668	0.268	GGGAAGTTGAAACTTGGA	MA0525.2	TP63	KhS1404:5980-6357_ZIC	18	35	-	-14.5345	0.000691	0.268
18MA0861.1	MA0861.1	TP73	KhS1404:5980-6357	18	35	+	7.17308	0.000111	0.0477	ACCAAGTTTCAACTTCCC	MA0861.1	TP73	KhS1404:5980-6357_T	18	35	+	7.17308	0.000111	0.0477	ACCAAGTTTCAACTTCCC	MA0861.1	TP73	KhS1404:5980-6357_FoxA	18	35	+	7.17308	0.000111	0.0477	ACCAAGTTTCAACTTCCC	MA0861.1	TP73	KhS1404:5980-6357_ETS	18	35	+	7.21154	0.00011	0.0477	TCCAAGTTTCAACTTCCC	MA0861.1	TP73	KhS1404:5980-6357_ZIC	18	35	+	7.17308	0.000111	0.0477
20MA0517.1	MA0517.1	STAT1::STAT2	KhS1404:5980-6357	20	34	+	12.2121	2.03e-05	0.0173	CAAGTTTCAACTTCC	MA0517.1	STAT1::STAT2	KhS1404:5980-6357_T	20	34	+	12.2121	2.03e-05	0.0173	CAAGTTTCAACTTCC	MA0517.1	STAT1::STAT2	KhS1404:5980-6357_FoxA	20	34	+	12.2121	2.03e-05	0.0173	CAAGTTTCAACTTCC	MA0517.1	STAT1::STAT2	KhS1404:5980-6357_ETS	20	34	+	12.2121	2.03e-05	0.0173	CAAGTTTCAACTTCC	MA0517.1	STAT1::STAT2	KhS1404:5980-6357_ZIC	20	34	+	12.2121	2.03e-05	0.0173
21MA0857.1
21MA1418.1
21MA1419.1	MA1419.1	IRF4	KhS1404:5980-6357	21	35	-	-10.8485	0.000926	0.355	GGGAAGTTGAAACTT	MA1419.1	IRF4	KhS1404:5980-6357_T	21	35	-	-10.8485	0.000926	0.355	GGGAAGTTGAAACTT	MA1419.1	IRF4	KhS1404:5980-6357_FoxA	21	35	-	-10.8485	0.000926	0.355	GGGAAGTTGAAACTT	MA1419.1	IRF4	KhS1404:5980-6357_ETS	21	35	-	-10.8485	0.000926	0.355	GGGAAGTTGAAACTT	MA1419.1	IRF4	KhS1404:5980-6357_ZIC	21	35	-	-10.8485	0.000926	0.355
22MA0652.1	MA0652.1	IRF8	KhS1404:5980-6357	22	35	-	-15.2909	0.000671	0.441	GGGAAGTTGAAACT	MA0652.1	IRF8	KhS1404:5980-6357_T	22	35	-	-15.2909	0.000671	0.441	GGGAAGTTGAAACT	MA0652.1	IRF8	KhS1404:5980-6357_FoxA	22	35	-	-15.2909	0.000671	0.441	GGGAAGTTGAAACT	MA0652.1	IRF8	KhS1404:5980-6357_ETS	22	35	-	-15.2909	0.000671	0.441	GGGAAGTTGAAACT	MA0652.1	IRF8	KhS1404:5980-6357_ZIC	22	35	-	-15.2909	0.000671	0.441
22MA0653.1	MA0653.1	IRF9	KhS1404:5980-6357	22	36	-	-15.6727	0.000883	0.618	TGGGAAGTTGAAACT	MA0653.1	IRF9	KhS1404:5980-6357_T	22	36	-	-15.6727	0.000883	0.618	TGGGAAGTTGAAACT	MA0653.1	IRF9	KhS1404:5980-6357_FoxA	22	36	-	-15.6727	0.000883	0.618	TGGGAAGTTGAAACT	MA0653.1	IRF9	KhS1404:5980-6357_ETS	22	36	-	-15.6727	0.000883	0.618	TGGGAAGTTGAAACT	MA0653.1	IRF9	KhS1404:5980-6357_ZIC	22	36	-	-15.6727	0.000883	0.618
22MA0772.1
24MA0863.1
27MA0090.2
28MA0161.2
28MA0645.1	MA0645.1	ETV6	KhS1404:5980-6357	28	37	-	6.18367	0.000629	0.615	GTGGGAAGTT	MA0645.1	ETV6	KhS1404:5980-6357_T	28	37	-	6.18367	0.000629	0.615	GTGGGAAGTT	MA0645.1	ETV6	KhS1404:5980-6357_FoxA	28	37	-	6.18367	0.000629	0.615	GTGGGAAGTT	MA0645.1	ETV6	KhS1404:5980-6357_ETS	28	37	-	6.18367	0.000629	0.615	GTGGGAAGTT	MA0645.1	ETV6	KhS1404:5980-6357_ZIC	28	37	-	6.18367	0.000629	0.615
28MA0732.1	MA0732.1	EGR3	KhS1404:5980-6357	28	42	+	5.68966	8.39e-05	0.0811	AACTTCCCACGCAAG	MA0732.1	EGR3	KhS1404:5980-6357_T	28	42	+	5.68966	8.39e-05	0.0811	AACTTCCCACGCAAG	MA0732.1	EGR3	KhS1404:5980-6357_FoxA	28	42	+	5.68966	8.39e-05	0.0811	AACTTCCCACGCAAG	MA0732.1	EGR3	KhS1404:5980-6357_ETS	28	42	+	5.68966	8.39e-05	0.0811	AACTTCCCACGCAAG	MA0732.1	EGR3	KhS1404:5980-6357_ZIC	28	42	+	5.68966	8.39e-05	0.0811
28MA0733.1	MA0733.1	EGR4	KhS1404:5980-6357	28	43	+	9.65455	9.31e-05	0.0899	AACTTCCCACGCAAGA	MA0733.1	EGR4	KhS1404:5980-6357_T	28	43	+	9.65455	9.31e-05	0.0899	AACTTCCCACGCAAGA	MA0733.1	EGR4	KhS1404:5980-6357_FoxA	28	43	+	9.65455	9.31e-05	0.0899	AACTTCCCACGCAAGA	MA0733.1	EGR4	KhS1404:5980-6357_ETS	28	43	+	9.65455	9.31e-05	0.0899	AACTTCCCACGCAAGA	MA0733.1	EGR4	KhS1404:5980-6357_ZIC	28	43	+	9.65455	9.31e-05	0.0899
29MA0162.3	MA0162.3	EGR1	KhS1404:5980-6357	29	42	+	-5.06897	0.000335	0.325	ACTTCCCACGCAAG	MA0162.3	EGR1	KhS1404:5980-6357_T	29	42	+	-5.06897	0.000335	0.325	ACTTCCCACGCAAG	MA0162.3	EGR1	KhS1404:5980-6357_FoxA	29	42	+	-5.06897	0.000335	0.325	ACTTCCCACGCAAG	MA0162.3	EGR1	KhS1404:5980-6357_ETS	29	42	+	-5.06897	0.000335	0.325	ACTTCCCACGCAAG	MA0162.3	EGR1	KhS1404:5980-6357_ZIC	29	42	+	-5.06897	0.000335	0.325
29MA0471.1	MA0471.1	E2F6	KhS1404:5980-6357	29	39	-	9.43103	0.000116	0.111	GCGTGGGAAGT	MA0471.1	E2F6	KhS1404:5980-6357_T	29	39	-	9.43103	0.000116	0.111	GCGTGGGAAGT	MA0471.1	E2F6	KhS1404:5980-6357_FoxA	29	39	-	9.43103	0.000116	0.111	GCGTGGGAAGT	MA0471.1	E2F6	KhS1404:5980-6357_ETS	29	39	-	9.43103	0.000116	0.111	GCGTGGGAAGT	MA0471.1	E2F6	KhS1404:5980-6357_ZIC	29	39	-	9.43103	0.000116	0.111
29MA0606.1	MA0606.1	NFAT5	KhS1404:5980-6357	29	38	+	7.37097	0.000894	0.253	ACTTCCCACG	MA0606.1	NFAT5	KhS1404:5980-6357_T	29	38	+	7.37097	0.000894	0.253	ACTTCCCACG	MA0606.1	NFAT5	KhS1404:5980-6357_FoxA	29	38	+	7.37097	0.000894	0.253	ACTTCCCACG	MA0606.1	NFAT5	KhS1404:5980-6357_ETS	29	38	+	7.37097	0.000894	0.253	ACTTCCCACG	MA0606.1	NFAT5	KhS1404:5980-6357_ZIC	29	38	+	7.37097	0.000894	0.253
29MA0670.1
29MA1116.1	MA1116.1	RBPJ	KhS1404:5980-6357	29	38	-	12.8448	2.79e-05	0.0269	CGTGGGAAGT	MA1116.1	RBPJ	KhS1404:5980-6357_T	29	38	-	12.8448	2.79e-05	0.0269	CGTGGGAAGT	MA1116.1	RBPJ	KhS1404:5980-6357_FoxA	29	38	-	12.8448	2.79e-05	0.0269	CGTGGGAAGT	MA1116.1	RBPJ	KhS1404:5980-6357_ETS	29	38	-	12.8448	2.79e-05	0.0269	CGTGGGAAGT	MA1116.1	RBPJ	KhS1404:5980-6357_ZIC	29	38	-	12.8448	2.79e-05	0.0269
29MA1122.1	MA1122.1	TFDP1	KhS1404:5980-6357	29	39	-	9.9633	0.000119	0.116	GCGTGGGAAGT	MA1122.1	TFDP1	KhS1404:5980-6357_T	29	39	-	9.9633	0.000119	0.116	GCGTGGGAAGT	MA1122.1	TFDP1	KhS1404:5980-6357_FoxA	29	39	-	9.9633	0.000119	0.116	GCGTGGGAAGT	MA1122.1	TFDP1	KhS1404:5980-6357_ETS	29	39	-	9.9633	0.000119	0.116	GCGTGGGAAGT	MA1122.1	TFDP1	KhS1404:5980-6357_ZIC	29	39	-	9.9633	0.000119	0.116
30MA0138.2
30MA0472.2	MA0472.2	EGR2	KhS1404:5980-6357	30	40	+	10.6724	4.04e-05	0.0396	CTTCCCACGCA	MA0472.2	EGR2	KhS1404:5980-6357_T	30	40	+	10.6724	4.04e-05	0.0396	CTTCCCACGCA	MA0472.2	EGR2	KhS1404:5980-6357_FoxA	30	40	+	10.6724	4.04e-05	0.0396	CTTCCCACGCA	MA0472.2	EGR2	KhS1404:5980-6357_ETS	30	40	+	10.6724	4.04e-05	0.0396	CTTCCCACGCA	MA0472.2	EGR2	KhS1404:5980-6357_ZIC	30	40	+	10.6724	4.04e-05	0.0396
30MA0689.1	MA0689.1	TBX20	KhS1404:5980-6357	30	40	-	5.65152	0.000656	0.546	TGCGTGGGAAG	MA0689.1	TBX20	KhS1404:5980-6357_T	30	40	-	5.65152	0.000656	0.546	TGCGTGGGAAG	MA0689.1	TBX20	KhS1404:5980-6357_FoxA	30	40	-	5.65152	0.000656	0.546	TGCGTGGGAAG	MA0689.1	TBX20	KhS1404:5980-6357_ETS	30	40	-	5.65152	0.000656	0.546	TGCGTGGGAAG	MA0689.1	TBX20	KhS1404:5980-6357_ZIC	30	40	-	5.65152	0.000656	0.546
30MA0865.1	MA0865.1	E2F8	KhS1404:5980-6357	30	41	+	3.10976	9.07e-05	0.0885	CTTCCCACGCAA	MA0865.1	E2F8	KhS1404:5980-6357_T	30	41	+	3.10976	9.07e-05	0.0885	CTTCCCACGCAA	MA0865.1	E2F8	KhS1404:5980-6357_FoxA	30	41	+	3.10976	9.07e-05	0.0885	CTTCCCACGCAA	MA0865.1	E2F8	KhS1404:5980-6357_ETS	30	41	+	3.10976	9.07e-05	0.0885	CTTCCCACGCAA	MA0865.1	E2F8	KhS1404:5980-6357_ZIC	30	41	+	3.10976	9.07e-05	0.0885
35MA0006.1	MA0006.1	Ahr::Arnt	KhS1404:5980-6357	35	40	-	10.9796	0.000195	0.154	TGCGTG	MA0006.1	Ahr::Arnt	KhS1404:5980-6357_T	35	40	-	10.9796	0.000195	0.154	TGCGTG	MA0006.1	Ahr::Arnt	KhS1404:5980-6357_FoxA	35	40	-	10.9796	0.000195	0.154	TGCGTG	MA0006.1	Ahr::Arnt	KhS1404:5980-6357_ETS	35	40	-	10.9796	0.000195	0.154	TGCGTG	MA0006.1	Ahr::Arnt	KhS1404:5980-6357_ZIC	35	40	-	10.9796	0.000195	0.154
38MA1153.1	MA1153.1	Smad4	KhS1404:5980-6357	38	45	-	-1.7377	0.000491	0.35	TGTCTTGC	MA1153.1	Smad4	KhS1404:5980-6357_T	38	45	-	-1.7377	0.000491	0.35	TGTCTTGC	MA1153.1	Smad4	KhS1404:5980-6357_FoxA	38	45	-	-1.7377	0.000491	0.35	TGTCTTGC	MA1153.1	Smad4	KhS1404:5980-6357_ETS	38	45	-	-1.7377	0.000491	0.35	TGTCTTGC	MA1153.1	Smad4	KhS1404:5980-6357_ZIC	38	45	-	-1.7377	0.000491	0.35
39MA0050.2	MA0050.2	IRF1	KhS1404:5980-6357	39	59	-	7.43548	0.000121	0.0873	TGTTACTTTCCCATTGTCTTG	MA0050.2	IRF1	KhS1404:5980-6357_T	39	59	-	7.43548	0.000121	0.0873	TGTTACTTTCCCATTGTCTTG	MA0050.2	IRF1	KhS1404:5980-6357_FoxA	39	59	-	7.43548	0.000121	0.0873	TGTTACTTTCCCATTGTCTTG	MA0050.2	IRF1	KhS1404:5980-6357_ETS	39	59	-	7.43548	0.000121	0.0873	TGTTACTTTCCCATTGTCTTG	MA0050.2	IRF1	KhS1404:5980-6357_ZIC	39	59	-	7.43548	0.000121	0.0873
39MA0084.1	MA0084.1	SRY	KhS1404:5980-6357	39	47	+	8.33333	0.000658	0.276	CAAGACAAT	MA0084.1	SRY	KhS1404:5980-6357_T	39	47	+	8.33333	0.000658	0.276	CAAGACAAT	MA0084.1	SRY	KhS1404:5980-6357_FoxA	39	47	+	8.33333	0.000658	0.276	CAAGACAAT	MA0084.1	SRY	KhS1404:5980-6357_ETS	39	47	+	8.33333	0.000658	0.276	CAAGACAAT	MA0084.1	SRY	KhS1404:5980-6357_ZIC	39	47	+	8.33333	0.000658	0.276
40MA0442.2	MA0442.2	SOX10	KhS1404:5980-6357	40	50	+	7.14286	0.000446	0.185	AAGACAATGGG	MA0442.2	SOX10	KhS1404:5980-6357_T	40	50	+	7.14286	0.000446	0.185	AAGACAATGGG	MA0442.2	SOX10	KhS1404:5980-6357_FoxA	40	50	+	7.14286	0.000446	0.185	AAGACAATGGG	MA0442.2	SOX10	KhS1404:5980-6357_ETS	40	50	+	7.14286	0.000446	0.185	AAGACAATGGG	MA0442.2	SOX10	KhS1404:5980-6357_ZIC	40	50	+	7.14286	0.000446	0.185
40MA0514.1	MA0514.1	Sox3	KhS1404:5980-6357	40	49	-	12.3621	4.66e-05	0.0455	CCATTGTCTT	MA0514.1	Sox3	KhS1404:5980-6357_T	40	49	-	12.3621	4.66e-05	0.0455	CCATTGTCTT	MA0514.1	Sox3	KhS1404:5980-6357_FoxA	40	49	-	12.3621	4.66e-05	0.0455	CCATTGTCTT	MA0514.1	Sox3	KhS1404:5980-6357_ETS	40	49	-	12.3621	4.66e-05	0.0455	CCATTGTCTT	MA0514.1	Sox3	KhS1404:5980-6357_ZIC	40	49	-	12.3621	4.66e-05	0.0455
40MA0515.1	MA0515.1	Sox6	KhS1404:5980-6357	40	49	-	15.1571	2.02e-06	0.00191	CCATTGTCTT	MA0515.1	Sox6	KhS1404:5980-6357_T	40	49	-	15.1571	2.02e-06	0.00191	CCATTGTCTT	MA0515.1	Sox6	KhS1404:5980-6357_FoxA	40	49	-	15.1571	2.02e-06	0.00191	CCATTGTCTT	MA0515.1	Sox6	KhS1404:5980-6357_ETS	40	49	-	15.1571	2.02e-06	0.00191	CCATTGTCTT	MA0515.1	Sox6	KhS1404:5980-6357_ZIC	40	49	-	15.1571	2.02e-06	0.00191
40MA1152.1	MA1152.1	SOX15	KhS1404:5980-6357	40	49	-	11.7748	2.18e-05	0.0208	CCATTGTCTT	MA1152.1	SOX15	KhS1404:5980-6357_T	40	49	-	11.7748	2.18e-05	0.0208	CCATTGTCTT	MA1152.1	SOX15	KhS1404:5980-6357_FoxA	40	49	-	11.7748	2.18e-05	0.0208	CCATTGTCTT	MA1152.1	SOX15	KhS1404:5980-6357_ETS	40	49	-	11.7748	2.18e-05	0.0208	CCATTGTCTT	MA1152.1	SOX15	KhS1404:5980-6357_ZIC	40	49	-	11.7748	2.18e-05	0.0208
41MA0077.1	MA0077.1	SOX9	KhS1404:5980-6357	41	49	-	10.4878	0.000111	0.105	CCATTGTCT	MA0077.1	SOX9	KhS1404:5980-6357_T	41	49	-	10.4878	0.000111	0.105	CCATTGTCT	MA0077.1	SOX9	KhS1404:5980-6357_FoxA	41	49	-	10.4878	0.000111	0.105	CCATTGTCT	MA0077.1	SOX9	KhS1404:5980-6357_ETS	41	49	-	10.4878	0.000111	0.105	CCATTGTCT	MA0077.1	SOX9	KhS1404:5980-6357_ZIC	41	49	-	10.4878	0.000111	0.105
41MA0087.1	MA0087.1	Sox5	KhS1404:5980-6357	41	47	-	7.38384	0.00051	0.39	ATTGTCT	MA0087.1	Sox5	KhS1404:5980-6357_T	41	47	-	7.38384	0.00051	0.39	ATTGTCT	MA0087.1	Sox5	KhS1404:5980-6357_FoxA	41	47	-	7.38384	0.00051	0.39	ATTGTCT	MA0087.1	Sox5	KhS1404:5980-6357_ETS	41	47	-	7.38384	0.00051	0.39	ATTGTCT	MA0087.1	Sox5	KhS1404:5980-6357_ZIC	41	47	-	7.38384	0.00051	0.39
41MA1109.1
41MA1120.1	MA1120.1	SOX13	KhS1404:5980-6357	41	51	+	12.9274	1.63e-05	0.0151	AGACAATGGGA	MA1120.1	SOX13	KhS1404:5980-6357_T	41	51	+	12.9274	1.63e-05	0.0151	AGACAATGGGA	MA1120.1	SOX13	KhS1404:5980-6357_FoxA	41	51	+	12.9274	1.63e-05	0.0151	AGACAATGGGA	MA1120.1	SOX13	KhS1404:5980-6357_ETS	41	51	+	12.9274	1.63e-05	0.0151	AGACAATGGGA	MA1120.1	SOX13	KhS1404:5980-6357_ZIC	41	51	+	12.9274	1.63e-05	0.0151
42MA0078.1	MA0078.1	Sox17	KhS1404:5980-6357	42	50	-	12.5843	7.34e-06	0.00693	CCCATTGTC	MA0078.1	Sox17	KhS1404:5980-6357_T	42	50	-	12.5843	7.34e-06	0.00693	CCCATTGTC	MA0078.1	Sox17	KhS1404:5980-6357_FoxA	42	50	-	12.5843	7.34e-06	0.00693	CCCATTGTC	MA0078.1	Sox17	KhS1404:5980-6357_ETS	42	50	-	12.5843	7.34e-06	0.00693	CCCATTGTC	MA0078.1	Sox17	KhS1404:5980-6357_ZIC	42	50	-	12.5843	7.34e-06	0.00693
42MA0143.3	MA0143.3	Sox2	KhS1404:5980-6357	42	49	-	13.0984	6.51e-05	0.0623	CCATTGTC	MA0143.3	Sox2	KhS1404:5980-6357_T	42	49	-	13.0984	6.51e-05	0.0623	CCATTGTC	MA0143.3	Sox2	KhS1404:5980-6357_FoxA	42	49	-	13.0984	6.51e-05	0.0623	CCATTGTC	MA0143.3	Sox2	KhS1404:5980-6357_ETS	42	49	-	13.0984	6.51e-05	0.0623	CCATTGTC	MA0143.3	Sox2	KhS1404:5980-6357_ZIC	42	49	-	13.0984	6.51e-05	0.0623
42MA0521.1
42MA0794.1
42MA0866.1	MA0866.1	SOX21	KhS1404:5980-6357	42	56	+	-7.91837	0.000651	0.235	GACAATGGGAAAGTA	MA0866.1	SOX21	KhS1404:5980-6357_T	42	56	+	-7.91837	0.000651	0.235	GACAATGGGAAAGTA	MA0866.1	SOX21	KhS1404:5980-6357_FoxA	42	56	+	-7.91837	0.000651	0.235	GACAATGGGAAAGTA	MA0866.1	SOX21	KhS1404:5980-6357_ETS	42	56	+	-7.91837	0.000651	0.235	GACAATGGGAAAGTA	MA0866.1	SOX21	KhS1404:5980-6357_ZIC	42	56	+	-7.91837	0.000651	0.235
42MA0869.1	MA0869.1	Sox11	KhS1404:5980-6357	42	56	-	-29.7857	0.000999	0.265	TACTTTCCCATTGTC	MA0869.1	Sox11	KhS1404:5980-6357_T	42	56	-	-29.7857	0.000999	0.265	TACTTTCCCATTGTC	MA0869.1	Sox11	KhS1404:5980-6357_FoxA	42	56	-	-29.7857	0.000999	0.265	TACTTTCCCATTGTC	MA0869.1	Sox11	KhS1404:5980-6357_ETS	42	56	-	-29.7857	0.000999	0.265	TACTTTCCCATTGTC	MA0869.1	Sox11	KhS1404:5980-6357_ZIC	42	56	-	-29.7857	0.000999	0.265
42MA0870.1
42MA1418.1
43MA0080.4	MA0080.4	SPI1	KhS1404:5980-6357	43	56	+	-6.32727	0.000562	0.245	ACAATGGGAAAGTA	MA0080.4	SPI1	KhS1404:5980-6357_T	43	56	+	-6.32727	0.000562	0.245	ACAATGGGAAAGTA	MA0080.4	SPI1	KhS1404:5980-6357_FoxA	43	56	+	-6.32727	0.000562	0.245	ACAATGGGAAAGTA	MA0080.4	SPI1	KhS1404:5980-6357_ETS	43	56	+	-6.32727	0.000562	0.245	ACAATGGGAAAGTA	MA0080.4	SPI1	KhS1404:5980-6357_ZIC	43	56	+	-6.32727	0.000562	0.245
43MA0517.1	MA0517.1	STAT1::STAT2	KhS1404:5980-6357	43	57	-	2.93939	0.000746	0.163	TTACTTTCCCATTGT	MA0517.1	STAT1::STAT2	KhS1404:5980-6357_T	43	57	-	2.93939	0.000746	0.163	TTACTTTCCCATTGT	MA0517.1	STAT1::STAT2	KhS1404:5980-6357_FoxA	43	57	-	2.93939	0.000746	0.163	TTACTTTCCCATTGT	MA0517.1	STAT1::STAT2	KhS1404:5980-6357_ETS	43	57	-	2.93939	0.000746	0.163	TTACTTTCCCATTGT	MA0517.1	STAT1::STAT2	KhS1404:5980-6357_ZIC	43	57	-	2.93939	0.000746	0.163
43MA0607.1
43MA0687.1	MA0687.1	SPIC	KhS1404:5980-6357	43	56	+	11.7606	3.96e-05	0.038	ACAATGGGAAAGTA	MA0687.1	SPIC	KhS1404:5980-6357_T	43	56	+	11.7606	3.96e-05	0.038	ACAATGGGAAAGTA	MA0687.1	SPIC	KhS1404:5980-6357_FoxA	43	56	+	11.7606	3.96e-05	0.038	ACAATGGGAAAGTA	MA0687.1	SPIC	KhS1404:5980-6357_ETS	43	56	+	11.7606	3.96e-05	0.038	ACAATGGGAAAGTA	MA0687.1	SPIC	KhS1404:5980-6357_ZIC	43	56	+	11.7606	3.96e-05	0.038
44MA0057.1	MA0057.1	MZF1(var.2)	KhS1404:5980-6357	44	53	+	8.42424	0.000533	0.522	CAATGGGAAA	MA0057.1	MZF1(var.2)	KhS1404:5980-6357_T	44	53	+	8.42424	0.000533	0.522	CAATGGGAAA	MA0057.1	MZF1(var.2)	KhS1404:5980-6357_FoxA	44	53	+	8.42424	0.000533	0.522	CAATGGGAAA	MA0057.1	MZF1(var.2)	KhS1404:5980-6357_ETS	44	53	+	8.42424	0.000533	0.522	CAATGGGAAA	MA0057.1	MZF1(var.2)	KhS1404:5980-6357_ZIC	44	53	+	8.42424	0.000533	0.522
44MA0478.1
44MA0510.2
44MA0600.2
44MA0784.1
44MA0798.1
44MA0799.1
45MA0509.1
45MA0606.1	MA0606.1	NFAT5	KhS1404:5980-6357	45	54	-	10.1774	0.000159	0.14	CTTTCCCATT	MA0606.1	NFAT5	KhS1404:5980-6357_T	45	54	-	10.1774	0.000159	0.14	CTTTCCCATT	MA0606.1	NFAT5	KhS1404:5980-6357_FoxA	45	54	-	10.1774	0.000159	0.14	CTTTCCCATT	MA0606.1	NFAT5	KhS1404:5980-6357_ETS	45	54	-	10.1774	0.000159	0.14	CTTTCCCATT	MA0606.1	NFAT5	KhS1404:5980-6357_ZIC	45	54	-	10.1774	0.000159	0.14
45MA0786.1
45MA0787.1
45MA1115.1
45MA1116.1	MA1116.1	RBPJ	KhS1404:5980-6357	45	54	+	11.0345	0.000152	0.0734	AATGGGAAAG	MA1116.1	RBPJ	KhS1404:5980-6357_T	45	54	+	11.0345	0.000152	0.0734	AATGGGAAAG	MA1116.1	RBPJ	KhS1404:5980-6357_FoxA	45	54	+	11.0345	0.000152	0.0734	AATGGGAAAG	MA1116.1	RBPJ	KhS1404:5980-6357_ETS	45	54	+	11.0345	0.000152	0.0734	AATGGGAAAG	MA1116.1	RBPJ	KhS1404:5980-6357_ZIC	45	54	+	11.0345	0.000152	0.0734
45MA1121.1
46MA0606.1
46MA0624.1
46MA0625.1
47MA0090.2
48MA0152.1
48MA0508.2	MA0508.2	PRDM1	KhS1404:5980-6357	48	57	-	13.2545	2.3e-05	0.0118	TTACTTTCCC	MA0508.2	PRDM1	KhS1404:5980-6357_T	48	57	-	13.2545	2.3e-05	0.0118	TTACTTTCCC	MA0508.2	PRDM1	KhS1404:5980-6357_FoxA	48	57	-	13.2545	2.3e-05	0.0118	TTACTTTCCC	MA0508.2	PRDM1	KhS1404:5980-6357_ETS	48	57	-	13.2545	2.3e-05	0.0118	TTACTTTCCC	MA0508.2	PRDM1	KhS1404:5980-6357_ZIC	48	57	-	13.2545	2.3e-05	0.0118
48MA1141.1
49MA0628.1
50MA0895.1
50MA1138.1
51MA0610.1	MA0610.1	DMRT3	KhS1404:5980-6357	51	61	+	8.2623	0.000555	0.476	AAAGTAACACG	MA0610.1	DMRT3	KhS1404:5980-6357_T	51	61	+	8.2623	0.000555	0.476	AAAGTAACACG	MA0610.1	DMRT3	KhS1404:5980-6357_FoxA	51	61	+	8.2623	0.000555	0.476	AAAGTAACACG	MA0610.1	DMRT3	KhS1404:5980-6357_ETS	51	61	+	8.2623	0.000555	0.476	AAAGTAACACG	MA0610.1	DMRT3	KhS1404:5980-6357_ZIC	51	61	+	8.2623	0.000555	0.476
51MA0800.1	MA0800.1	EOMES	KhS1404:5980-6357	51	63	-	6.43902	0.000715	0.203	GACGTGTTACTTT	MA0800.1	EOMES	KhS1404:5980-6357_T	51	63	-	6.43902	0.000715	0.203	GACGTGTTACTTT	MA0800.1	EOMES	KhS1404:5980-6357_FoxA	51	63	-	6.43902	0.000715	0.203	GACGTGTTACTTT	MA0800.1	EOMES	KhS1404:5980-6357_ETS	51	63	-	6.43902	0.000715	0.203	GACGTGTTACTTT	MA0800.1	EOMES	KhS1404:5980-6357_ZIC	51	63	-	6.43902	0.000715	0.203
51MA1126.1	MA1126.1	FOS::JUN(var.2)	KhS1404:5980-6357	51	66	-	8.42012	0.000345	0.0399	TGTGACGTGTTACTTT	MA1126.1	FOS::JUN(var.2)	KhS1404:5980-6357_T	51	66	-	8.42012	0.000345	0.0399	TGTGACGTGTTACTTT	MA1126.1	FOS::JUN(var.2)	KhS1404:5980-6357_FoxA	51	66	-	8.42012	0.000345	0.0399	TGTGACGTGTTACTTT	MA1126.1	FOS::JUN(var.2)	KhS1404:5980-6357_ETS	51	66	-	8.42012	0.000345	0.0399	TGTGACGTGTTACTTT	MA1126.1	FOS::JUN(var.2)	KhS1404:5980-6357_ZIC	51	66	-	8.42012	0.000345	0.0399
52MA0743.1	MA0743.1	SCRT1	KhS1404:5980-6357	52	66	+	-2.45902	0.000761	0.266	AAGTAACACGTCACA	MA0743.1	SCRT1	KhS1404:5980-6357_T	52	66	+	-2.45902	0.000761	0.266	AAGTAACACGTCACA	MA0743.1	SCRT1	KhS1404:5980-6357_FoxA	52	66	+	-2.45902	0.000761	0.266	AAGTAACACGTCACA	MA0743.1	SCRT1	KhS1404:5980-6357_ETS	52	66	+	-2.45902	0.000761	0.266	AAGTAACACGTCACA	MA0743.1	SCRT1	KhS1404:5980-6357_ZIC	52	66	+	-2.45902	0.000761	0.266
53MA0688.1	MA0688.1	TBX2	KhS1404:5980-6357	53	63	-	8.03448	0.000546	0.212	GACGTGTTACT	MA0688.1	TBX2	KhS1404:5980-6357_T	53	63	-	8.03448	0.000546	0.212	GACGTGTTACT	MA0688.1	TBX2	KhS1404:5980-6357_FoxA	53	63	-	8.03448	0.000546	0.212	GACGTGTTACT	MA0688.1	TBX2	KhS1404:5980-6357_ETS	53	63	-	8.03448	0.000546	0.212	GACGTGTTACT	MA0688.1	TBX2	KhS1404:5980-6357_ZIC	53	63	-	8.03448	0.000546	0.212
53MA0802.1	MA0802.1	TBR1	KhS1404:5980-6357	53	62	-	6.25532	0.000746	0.205	ACGTGTTACT	MA0802.1	TBR1	KhS1404:5980-6357_T	53	62	-	6.25532	0.000746	0.205	ACGTGTTACT	MA0802.1	TBR1	KhS1404:5980-6357_FoxA	53	62	-	6.25532	0.000746	0.205	ACGTGTTACT	MA0802.1	TBR1	KhS1404:5980-6357_ETS	53	62	-	6.25532	0.000746	0.205	ACGTGTTACT	MA0802.1	TBR1	KhS1404:5980-6357_ZIC	53	62	-	6.25532	0.000746	0.205
53MA0844.1	MA0844.1	XBP1	KhS1404:5980-6357	53	66	+	13.0385	1.42e-05	0.0102	AGTAACACGTCACA	MA0844.1	XBP1	KhS1404:5980-6357_T	53	66	+	13.0385	1.42e-05	0.0102	AGTAACACGTCACA	MA0844.1	XBP1	KhS1404:5980-6357_FoxA	53	66	+	13.0385	1.42e-05	0.0102	AGTAACACGTCACA	MA0844.1	XBP1	KhS1404:5980-6357_ETS	53	66	+	13.0385	1.42e-05	0.0102	AGTAACACGTCACA	MA0844.1	XBP1	KhS1404:5980-6357_ZIC	53	66	+	13.0385	1.42e-05	0.0102
54MA0526.2	MA0526.2	USF2	KhS1404:5980-6357	54	69	-	4.88776	0.000578	0.406	TATTGTGACGTGTTAC	MA0526.2	USF2	KhS1404:5980-6357_T	54	69	-	4.88776	0.000578	0.406	TATTGTGACGTGTTAC	MA0526.2	USF2	KhS1404:5980-6357_FoxA	54	69	-	4.88776	0.000578	0.406	TATTGTGACGTGTTAC	MA0526.2	USF2	KhS1404:5980-6357_ETS	54	69	-	4.88776	0.000578	0.406	TATTGTGACGTGTTAC	MA0526.2	USF2	KhS1404:5980-6357_ZIC	54	69	-	4.88776	0.000578	0.406
54MA0638.1	MA0638.1	CREB3	KhS1404:5980-6357	54	67	+	13.2429	1.24e-05	0.00884	GTAACACGTCACAA	MA0638.1	CREB3	KhS1404:5980-6357_T	54	67	+	13.2429	1.24e-05	0.00884	GTAACACGTCACAA	MA0638.1	CREB3	KhS1404:5980-6357_FoxA	54	67	+	13.2429	1.24e-05	0.00884	GTAACACGTCACAA	MA0638.1	CREB3	KhS1404:5980-6357_ETS	54	67	+	13.2429	1.24e-05	0.00884	GTAACACGTCACAA	MA0638.1	CREB3	KhS1404:5980-6357_ZIC	54	67	+	13.2429	1.24e-05	0.00884
54MA0690.1	MA0690.1	TBX21	KhS1404:5980-6357	54	63	-	5.18182	0.000804	0.22	GACGTGTTAC	MA0690.1	TBX21	KhS1404:5980-6357_T	54	63	-	5.18182	0.000804	0.22	GACGTGTTAC	MA0690.1	TBX21	KhS1404:5980-6357_FoxA	54	63	-	5.18182	0.000804	0.22	GACGTGTTAC	MA0690.1	TBX21	KhS1404:5980-6357_ETS	54	63	-	5.18182	0.000804	0.22	GACGTGTTAC	MA0690.1	TBX21	KhS1404:5980-6357_ZIC	54	63	-	5.18182	0.000804	0.22
54MA0835.1	MA0835.1	BATF3	KhS1404:5980-6357	54	67	-	-8	0.000468	0.0504	TTGTGACGTGTTAC	MA0835.1	BATF3	KhS1404:5980-6357_T	54	67	-	-8	0.000468	0.0504	TTGTGACGTGTTAC	MA0835.1	BATF3	KhS1404:5980-6357_FoxA	54	67	-	-8	0.000468	0.0504	TTGTGACGTGTTAC	MA0835.1	BATF3	KhS1404:5980-6357_ETS	54	67	-	-8	0.000468	0.0504	TTGTGACGTGTTAC	MA0835.1	BATF3	KhS1404:5980-6357_ZIC	54	67	-	-8	0.000468	0.0504
54MA0839.1	MA0839.1	CREB3L1	KhS1404:5980-6357	54	67	+	10.0303	3.78e-05	0.0269	GTAACACGTCACAA	MA0839.1	CREB3L1	KhS1404:5980-6357_T	54	67	+	10.0303	3.78e-05	0.0269	GTAACACGTCACAA	MA0839.1	CREB3L1	KhS1404:5980-6357_FoxA	54	67	+	10.0303	3.78e-05	0.0269	GTAACACGTCACAA	MA0839.1	CREB3L1	KhS1404:5980-6357_ETS	54	67	+	10.0303	3.78e-05	0.0269	GTAACACGTCACAA	MA0839.1	CREB3L1	KhS1404:5980-6357_ZIC	54	67	+	10.0303	3.78e-05	0.0269
54MA1145.1	MA1145.1	FOSL2::JUND(var.2)	KhS1404:5980-6357	54	68	+	6.12097	0.000661	0.0751	GTAACACGTCACAAT	MA1145.1	FOSL2::JUND(var.2)	KhS1404:5980-6357_T	54	68	+	6.12097	0.000661	0.0751	GTAACACGTCACAAT	MA1145.1	FOSL2::JUND(var.2)	KhS1404:5980-6357_FoxA	54	68	+	6.12097	0.000661	0.0751	GTAACACGTCACAAT	MA1145.1	FOSL2::JUND(var.2)	KhS1404:5980-6357_ETS	54	68	+	6.12097	0.000661	0.0751	GTAACACGTCACAAT	MA1145.1	FOSL2::JUND(var.2)	KhS1404:5980-6357_ZIC	54	68	+	6.12097	0.000661	0.0751
55MA0794.1	MA0794.1	PROX1	KhS1404:5980-6357	55	66	-	3.52727	0.000433	0.0895	TGTGACGTGTTA	MA0794.1	PROX1	KhS1404:5980-6357_T	55	66	-	3.52727	0.000433	0.0895	TGTGACGTGTTA	MA0794.1	PROX1	KhS1404:5980-6357_FoxA	55	66	-	3.52727	0.000433	0.0895	TGTGACGTGTTA	MA0794.1	PROX1	KhS1404:5980-6357_ETS	55	66	-	3.52727	0.000433	0.0895	TGTGACGTGTTA	MA0794.1	PROX1	KhS1404:5980-6357_ZIC	55	66	-	3.52727	0.000433	0.0895
55MA0801.1	MA0801.1	MGA	KhS1404:5980-6357	55	62	-	8.72727	0.000314	0.0984	ACGTGTTA	MA0801.1	MGA	KhS1404:5980-6357_T	55	62	-	8.72727	0.000314	0.0984	ACGTGTTA	MA0801.1	MGA	KhS1404:5980-6357_FoxA	55	62	-	8.72727	0.000314	0.0984	ACGTGTTA	MA0801.1	MGA	KhS1404:5980-6357_ETS	55	62	-	8.72727	0.000314	0.0984	ACGTGTTA	MA0801.1	MGA	KhS1404:5980-6357_ZIC	55	62	-	8.72727	0.000314	0.0984
55MA0803.1	MA0803.1	TBX15	KhS1404:5980-6357	55	62	-	4.98077	0.000798	0.145	ACGTGTTA	MA0803.1	TBX15	KhS1404:5980-6357_T	55	62	-	4.98077	0.000798	0.145	ACGTGTTA	MA0803.1	TBX15	KhS1404:5980-6357_FoxA	55	62	-	4.98077	0.000798	0.145	ACGTGTTA	MA0803.1	TBX15	KhS1404:5980-6357_ETS	55	62	-	4.98077	0.000798	0.145	ACGTGTTA	MA0803.1	TBX15	KhS1404:5980-6357_ZIC	55	62	-	4.98077	0.000798	0.145
55MA0805.1	MA0805.1	TBX1	KhS1404:5980-6357	55	62	-	7.26531	0.0004	0.166	ACGTGTTA	MA0805.1	TBX1	KhS1404:5980-6357_T	55	62	-	7.26531	0.0004	0.166	ACGTGTTA	MA0805.1	TBX1	KhS1404:5980-6357_FoxA	55	62	-	7.26531	0.0004	0.166	ACGTGTTA	MA0805.1	TBX1	KhS1404:5980-6357_ETS	55	62	-	7.26531	0.0004	0.166	ACGTGTTA	MA0805.1	TBX1	KhS1404:5980-6357_ZIC	55	62	-	7.26531	0.0004	0.166
55MA0806.1	MA0806.1	TBX4	KhS1404:5980-6357	55	62	-	9.30612	0.000289	0.147	ACGTGTTA	MA0806.1	TBX4	KhS1404:5980-6357_T	55	62	-	9.30612	0.000289	0.147	ACGTGTTA	MA0806.1	TBX4	KhS1404:5980-6357_FoxA	55	62	-	9.30612	0.000289	0.147	ACGTGTTA	MA0806.1	TBX4	KhS1404:5980-6357_ETS	55	62	-	9.30612	0.000289	0.147	ACGTGTTA	MA0806.1	TBX4	KhS1404:5980-6357_ZIC	55	62	-	9.30612	0.000289	0.147
55MA0807.1	MA0807.1	TBX5	KhS1404:5980-6357	55	62	-	8.58621	0.000478	0.213	ACGTGTTA	MA0807.1	TBX5	KhS1404:5980-6357_T	55	62	-	8.58621	0.000478	0.213	ACGTGTTA	MA0807.1	TBX5	KhS1404:5980-6357_FoxA	55	62	-	8.58621	0.000478	0.213	ACGTGTTA	MA0807.1	TBX5	KhS1404:5980-6357_ETS	55	62	-	8.58621	0.000478	0.213	ACGTGTTA	MA0807.1	TBX5	KhS1404:5980-6357_ZIC	55	62	-	8.58621	0.000478	0.213
55MA0822.1	MA0822.1	HES7	KhS1404:5980-6357	55	66	+	-7.08621	0.000803	0.496	TAACACGTCACA	MA0822.1	HES7	KhS1404:5980-6357_T	55	66	+	-7.08621	0.000803	0.496	TAACACGTCACA	MA0822.1	HES7	KhS1404:5980-6357_FoxA	55	66	+	-7.08621	0.000803	0.496	TAACACGTCACA	MA0822.1	HES7	KhS1404:5980-6357_ETS	55	66	+	-7.08621	0.000803	0.496	TAACACGTCACA	MA0822.1	HES7	KhS1404:5980-6357_ZIC	55	66	+	-7.08621	0.000803	0.496
55MA1126.1	MA1126.1	FOS::JUN(var.2)	KhS1404:5980-6357	55	70	+	8.14201	0.00041	0.0408	TAACACGTCACAATAC	MA1126.1	FOS::JUN(var.2)	KhS1404:5980-6357_T	55	70	+	8.14201	0.00041	0.0408	TAACACGTCACAATAC	MA1126.1	FOS::JUN(var.2)	KhS1404:5980-6357_FoxA	55	70	+	8.14201	0.00041	0.0408	TAACACGTCACAATAC	MA1126.1	FOS::JUN(var.2)	KhS1404:5980-6357_ETS	55	70	+	8.14201	0.00041	0.0408	TAACACGTCACAATAC	MA1126.1	FOS::JUN(var.2)	KhS1404:5980-6357_ZIC	55	70	+	8.14201	0.00041	0.0408
55MA1133.1	MA1133.1	JUN::JUNB(var.2)	KhS1404:5980-6357	55	66	-	7.19048	0.000654	0.0744	TGTGACGTGTTA	MA1133.1	JUN::JUNB(var.2)	KhS1404:5980-6357_T	55	66	-	7.19048	0.000654	0.0744	TGTGACGTGTTA	MA1133.1	JUN::JUNB(var.2)	KhS1404:5980-6357_FoxA	55	66	-	7.19048	0.000654	0.0744	TGTGACGTGTTA	MA1133.1	JUN::JUNB(var.2)	KhS1404:5980-6357_ETS	55	66	-	7.19048	0.000654	0.0744	TGTGACGTGTTA	MA1133.1	JUN::JUNB(var.2)	KhS1404:5980-6357_ZIC	55	66	-	7.19048	0.000654	0.0744
56MA0017.2	MA0017.2	NR2F1	KhS1404:5980-6357	56	68	+	-1.14286	0.000988	0.114	AACACGTCACAAT	MA0017.2	NR2F1	KhS1404:5980-6357_T	56	68	+	-1.14286	0.000988	0.114	AACACGTCACAAT	MA0017.2	NR2F1	KhS1404:5980-6357_FoxA	56	68	+	-1.14286	0.000988	0.114	AACACGTCACAAT	MA0017.2	NR2F1	KhS1404:5980-6357_ETS	56	68	+	-1.14286	0.000988	0.114	AACACGTCACAAT	MA0017.2	NR2F1	KhS1404:5980-6357_ZIC	56	68	+	-1.14286	0.000988	0.114
56MA0595.1	MA0595.1	SREBF1	KhS1404:5980-6357	56	65	+	2.04878	0.000845	0.285	AACACGTCAC	MA0595.1	SREBF1	KhS1404:5980-6357_T	56	65	+	2.04878	0.000845	0.285	AACACGTCAC	MA0595.1	SREBF1	KhS1404:5980-6357_FoxA	56	65	+	2.04878	0.000845	0.285	AACACGTCAC	MA0595.1	SREBF1	KhS1404:5980-6357_ETS	56	65	+	2.04878	0.000845	0.285	AACACGTCAC	MA0595.1	SREBF1	KhS1404:5980-6357_ZIC	56	65	+	2.04878	0.000845	0.285
56MA0636.1	MA0636.1	BHLHE41	KhS1404:5980-6357	56	65	+	-1.30769	0.000886	0.637	AACACGTCAC	MA0636.1	BHLHE41	KhS1404:5980-6357_T	56	65	+	-1.30769	0.000886	0.637	AACACGTCAC	MA0636.1	BHLHE41	KhS1404:5980-6357_FoxA	56	65	+	-1.30769	0.000886	0.637	AACACGTCAC	MA0636.1	BHLHE41	KhS1404:5980-6357_ETS	56	65	+	-1.30769	0.000886	0.637	AACACGTCAC	MA0636.1	BHLHE41	KhS1404:5980-6357_ZIC	56	65	+	-1.30769	0.000886	0.637
56MA0649.1	MA0649.1	HEY2	KhS1404:5980-6357	56	65	-	7.68966	0.000372	0.267	GTGACGTGTT	MA0649.1	HEY2	KhS1404:5980-6357_T	56	65	-	7.68966	0.000372	0.267	GTGACGTGTT	MA0649.1	HEY2	KhS1404:5980-6357_FoxA	56	65	-	7.68966	0.000372	0.267	GTGACGTGTT	MA0649.1	HEY2	KhS1404:5980-6357_ETS	56	65	-	7.68966	0.000372	0.267	GTGACGTGTT	MA0649.1	HEY2	KhS1404:5980-6357_ZIC	56	65	-	7.68966	0.000372	0.267
56MA0663.1	MA0663.1	MLX	KhS1404:5980-6357	56	65	-	6.85714	0.000234	0.167	GTGACGTGTT	MA0663.1	MLX	KhS1404:5980-6357_T	56	65	-	6.85714	0.000234	0.167	GTGACGTGTT	MA0663.1	MLX	KhS1404:5980-6357_FoxA	56	65	-	6.85714	0.000234	0.167	GTGACGTGTT	MA0663.1	MLX	KhS1404:5980-6357_ETS	56	65	-	6.85714	0.000234	0.167	GTGACGTGTT	MA0663.1	MLX	KhS1404:5980-6357_ZIC	56	65	-	6.85714	0.000234	0.167
56MA0664.1	MA0664.1	MLXIPL	KhS1404:5980-6357	56	65	-	8.75758	0.000201	0.144	GTGACGTGTT	MA0664.1	MLXIPL	KhS1404:5980-6357_T	56	65	-	8.75758	0.000201	0.144	GTGACGTGTT	MA0664.1	MLXIPL	KhS1404:5980-6357_FoxA	56	65	-	8.75758	0.000201	0.144	GTGACGTGTT	MA0664.1	MLXIPL	KhS1404:5980-6357_ETS	56	65	-	8.75758	0.000201	0.144	GTGACGTGTT	MA0664.1	MLXIPL	KhS1404:5980-6357_ZIC	56	65	-	8.75758	0.000201	0.144
56MA0828.1	MA0828.1	SREBF2(var.2)	KhS1404:5980-6357	56	65	+	6.4	0.000217	0.154	AACACGTCAC	MA0828.1	SREBF2(var.2)	KhS1404:5980-6357_T	56	65	+	6.4	0.000217	0.154	AACACGTCAC	MA0828.1	SREBF2(var.2)	KhS1404:5980-6357_FoxA	56	65	+	6.4	0.000217	0.154	AACACGTCAC	MA0828.1	SREBF2(var.2)	KhS1404:5980-6357_ETS	56	65	+	6.4	0.000217	0.154	AACACGTCAC	MA0828.1	SREBF2(var.2)	KhS1404:5980-6357_ZIC	56	65	+	6.4	0.000217	0.154
56MA0829.1	MA0829.1	Srebf1(var.2)	KhS1404:5980-6357	56	65	+	6.67241	0.000246	0.175	AACACGTCAC	MA0829.1	Srebf1(var.2)	KhS1404:5980-6357_T	56	65	+	6.67241	0.000246	0.175	AACACGTCAC	MA0829.1	Srebf1(var.2)	KhS1404:5980-6357_FoxA	56	65	+	6.67241	0.000246	0.175	AACACGTCAC	MA0829.1	Srebf1(var.2)	KhS1404:5980-6357_ETS	56	65	+	6.67241	0.000246	0.175	AACACGTCAC	MA0829.1	Srebf1(var.2)	KhS1404:5980-6357_ZIC	56	65	+	6.67241	0.000246	0.175
56MA1136.1	MA1136.1	FOSB::JUNB(var.2)	KhS1404:5980-6357	56	65	-	6.72028	0.000824	0.0941	GTGACGTGTT	MA1136.1	FOSB::JUNB(var.2)	KhS1404:5980-6357_T	56	65	-	6.72028	0.000824	0.0941	GTGACGTGTT	MA1136.1	FOSB::JUNB(var.2)	KhS1404:5980-6357_FoxA	56	65	-	6.72028	0.000824	0.0941	GTGACGTGTT	MA1136.1	FOSB::JUNB(var.2)	KhS1404:5980-6357_ETS	56	65	-	6.72028	0.000824	0.0941	GTGACGTGTT	MA1136.1	FOSB::JUNB(var.2)	KhS1404:5980-6357_ZIC	56	65	-	6.72028	0.000824	0.0941
56MA1140.1	MA1140.1	JUNB(var.2)	KhS1404:5980-6357	56	65	-	7.12353	0.000876	0.095	GTGACGTGTT	MA1140.1	JUNB(var.2)	KhS1404:5980-6357_T	56	65	-	7.12353	0.000876	0.095	GTGACGTGTT	MA1140.1	JUNB(var.2)	KhS1404:5980-6357_FoxA	56	65	-	7.12353	0.000876	0.095	GTGACGTGTT	MA1140.1	JUNB(var.2)	KhS1404:5980-6357_ETS	56	65	-	7.12353	0.000876	0.095	GTGACGTGTT	MA1140.1	JUNB(var.2)	KhS1404:5980-6357_ZIC	56	65	-	7.12353	0.000876	0.095
56MA1143.1	MA1143.1	FOSL1::JUND(var.2)	KhS1404:5980-6357	56	65	-	8.66272	0.000328	0.0376	GTGACGTGTT	MA1143.1	FOSL1::JUND(var.2)	KhS1404:5980-6357_T	56	65	-	8.66272	0.000328	0.0376	GTGACGTGTT	MA1143.1	FOSL1::JUND(var.2)	KhS1404:5980-6357_FoxA	56	65	-	8.66272	0.000328	0.0376	GTGACGTGTT	MA1143.1	FOSL1::JUND(var.2)	KhS1404:5980-6357_ETS	56	65	-	8.66272	0.000328	0.0376	GTGACGTGTT	MA1143.1	FOSL1::JUND(var.2)	KhS1404:5980-6357_ZIC	56	65	-	8.66272	0.000328	0.0376
57MA0608.1	MA0608.1	Creb3l2	KhS1404:5980-6357	57	65	-	10.5618	0.00011	0.0695	GTGACGTGT	MA0608.1	Creb3l2	KhS1404:5980-6357_T	57	65	-	10.5618	0.00011	0.0695	GTGACGTGT	MA0608.1	Creb3l2	KhS1404:5980-6357_FoxA	57	65	-	10.5618	0.00011	0.0695	GTGACGTGT	MA0608.1	Creb3l2	KhS1404:5980-6357_ETS	57	65	-	10.5618	0.00011	0.0695	GTGACGTGT	MA0608.1	Creb3l2	KhS1404:5980-6357_ZIC	57	65	-	10.5618	0.00011	0.0695
57MA0609.1	MA0609.1	Crem	KhS1404:5980-6357	57	66	-	9.16393	0.00028	0.0323	TGTGACGTGT	MA0609.1	Crem	KhS1404:5980-6357_T	57	66	-	9.16393	0.00028	0.0323	TGTGACGTGT	MA0609.1	Crem	KhS1404:5980-6357_FoxA	57	66	-	9.16393	0.00028	0.0323	TGTGACGTGT	MA0609.1	Crem	KhS1404:5980-6357_ETS	57	66	-	9.16393	0.00028	0.0323	TGTGACGTGT	MA0609.1	Crem	KhS1404:5980-6357_ZIC	57	66	-	9.16393	0.00028	0.0323
57MA0617.1	MA0617.1	Id2	KhS1404:5980-6357	57	64	+	-2.22951	0.000892	0.342	ACACGTCA	MA0617.1	Id2	KhS1404:5980-6357_T	57	64	+	-2.22951	0.000892	0.342	ACACGTCA	MA0617.1	Id2	KhS1404:5980-6357_FoxA	57	64	+	-2.22951	0.000892	0.342	ACACGTCA	MA0617.1	Id2	KhS1404:5980-6357_ETS	57	64	+	-2.22951	0.000892	0.342	ACACGTCA	MA0617.1	Id2	KhS1404:5980-6357_ZIC	57	64	+	-2.22951	0.000892	0.342
58MA0604.1	MA0604.1	Atf1	KhS1404:5980-6357	58	65	-	11.4754	7.13e-05	0.0128	GTGACGTG	MA0604.1	Atf1	KhS1404:5980-6357_T	58	65	-	11.4754	7.13e-05	0.0128	GTGACGTG	MA0604.1	Atf1	KhS1404:5980-6357_FoxA	58	65	-	11.4754	7.13e-05	0.0128	GTGACGTG	MA0604.1	Atf1	KhS1404:5980-6357_ETS	58	65	-	11.4754	7.13e-05	0.0128	GTGACGTG	MA0604.1	Atf1	KhS1404:5980-6357_ZIC	58	65	-	11.4754	7.13e-05	0.0128
58MA0749.1	MA0749.1	ZBED1	KhS1404:5980-6357	58	70	-	-3.07273	0.000708	0.5	GTATTGTGACGTG	MA0749.1	ZBED1	KhS1404:5980-6357_T	58	70	-	-3.07273	0.000708	0.5	GTATTGTGACGTG	MA0749.1	ZBED1	KhS1404:5980-6357_FoxA	58	70	-	-3.07273	0.000708	0.5	GTATTGTGACGTG	MA0749.1	ZBED1	KhS1404:5980-6357_ETS	58	70	-	-3.07273	0.000708	0.5	GTATTGTGACGTG	MA0749.1	ZBED1	KhS1404:5980-6357_ZIC	58	70	-	-3.07273	0.000708	0.5
59MA0605.1	MA0605.1	Atf3	KhS1404:5980-6357	59	66	-	9.06557	0.000333	0.0386	TGTGACGT	MA0605.1	Atf3	KhS1404:5980-6357_T	59	66	-	9.06557	0.000333	0.0386	TGTGACGT	MA0605.1	Atf3	KhS1404:5980-6357_FoxA	59	66	-	9.06557	0.000333	0.0386	TGTGACGT	MA0605.1	Atf3	KhS1404:5980-6357_ETS	59	66	-	9.06557	0.000333	0.0386	TGTGACGT	MA0605.1	Atf3	KhS1404:5980-6357_ZIC	59	66	-	9.06557	0.000333	0.0386
61MA1152.1	MA1152.1	SOX15	KhS1404:5980-6357	61	70	-	7.4955	0.000996	0.342	GTATTGTGAC	MA1152.1	SOX15	KhS1404:5980-6357_T	61	70	-	7.4955	0.000996	0.342	GTATTGTGAC	MA1152.1	SOX15	KhS1404:5980-6357_FoxA	61	70	-	7.4955	0.000996	0.342	GTATTGTGAC	MA1152.1	SOX15	KhS1404:5980-6357_ETS	61	70	-	7.4955	0.000996	0.342	GTATTGTGAC	MA1152.1	SOX15	KhS1404:5980-6357_ZIC	61	70	-	7.4955	0.000996	0.342
62MA1120.1	MA1120.1	SOX13	KhS1404:5980-6357	62	72	+	7.1371	0.000718	0.26	TCACAATACAC	MA1120.1	SOX13	KhS1404:5980-6357_T	62	72	+	7.1371	0.000718	0.26	TCACAATACAC	MA1120.1	SOX13	KhS1404:5980-6357_FoxA	62	72	+	7.1371	0.000718	0.26	TCACAATACAC	MA1120.1	SOX13	KhS1404:5980-6357_ETS	62	72	+	7.1371	0.000718	0.26	TCACAATACAC	MA1120.1	SOX13	KhS1404:5980-6357_ZIC	62	72	+	7.1371	0.000718	0.26
63MA0078.1	MA0078.1	Sox17	KhS1404:5980-6357	63	71	-	9.26966	0.000377	0.139	TGTATTGTG	MA0078.1	Sox17	KhS1404:5980-6357_T	63	71	-	9.26966	0.000377	0.139	TGTATTGTG	MA0078.1	Sox17	KhS1404:5980-6357_FoxA	63	71	-	9.26966	0.000377	0.139	TGTATTGTG	MA0078.1	Sox17	KhS1404:5980-6357_ETS	63	71	-	9.26966	0.000377	0.139	TGTATTGTG	MA0078.1	Sox17	KhS1404:5980-6357_ZIC	63	71	-	9.26966	0.000377	0.139
63MA0479.1	MA0479.1	FOXH1	KhS1404:5980-6357	63	73	+	11.2885	7.14e-05	0.0507	CACAATACACT	MA0479.1	FOXH1	KhS1404:5980-6357_T	63	73	+	11.2885	7.14e-05	0.0507	CACAATACACT	MA0479.1	FOXH1	KhS1404:5980-6357_FoxA	63	73	+	11.2885	7.14e-05	0.0507	CACAATACACT	MA0479.1	FOXH1	KhS1404:5980-6357_ETS	63	73	+	11.2885	7.14e-05	0.0507	CACAATACACT	MA0479.1	FOXH1	KhS1404:5980-6357_ZIC	63	73	+	11.2885	7.14e-05	0.0507
63MA0866.1	MA0866.1	SOX21	KhS1404:5980-6357	63	77	-	4.20408	3.21e-05	0.0333	ACCAAGTGTATTGTG	MA0866.1	SOX21	KhS1404:5980-6357_T	63	77	-	4.20408	3.21e-05	0.0333	ACCAAGTGTATTGTG	MA0866.1	SOX21	KhS1404:5980-6357_FoxA	63	77	-	4.20408	3.21e-05	0.0333	ACCAAGTGTATTGTG	MA0866.1	SOX21	KhS1404:5980-6357_ETS	63	77	-	4.20408	3.21e-05	0.0333	ACCAAGTGTATTGTG	MA0866.1	SOX21	KhS1404:5980-6357_ZIC	63	77	-	4.20408	3.21e-05	0.0333
63MA0867.1	MA0867.1	SOX4	KhS1404:5980-6357	63	78	-	-23.3939	0.000415	0.379	CACCAAGTGTATTGTG	MA0867.1	SOX4	KhS1404:5980-6357_T	63	78	-	-23.3939	0.000415	0.379	CACCAAGTGTATTGTG	MA0867.1	SOX4	KhS1404:5980-6357_FoxA	63	78	-	-23.3939	0.000415	0.379	CACCAAGTGTATTGTG	MA0867.1	SOX4	KhS1404:5980-6357_ETS	63	78	-	-23.3939	0.000415	0.379	CACCAAGTGTATTGTG	MA0867.1	SOX4	KhS1404:5980-6357_ZIC	63	78	-	-23.3939	0.000415	0.379
63MA0869.1	MA0869.1	Sox11	KhS1404:5980-6357	63	77	-	-15.4286	0.000102	0.0932	ACCAAGTGTATTGTG	MA0869.1	Sox11	KhS1404:5980-6357_T	63	77	-	-15.4286	0.000102	0.0932	ACCAAGTGTATTGTG	MA0869.1	Sox11	KhS1404:5980-6357_FoxA	63	77	-	-15.4286	0.000102	0.0932	ACCAAGTGTATTGTG	MA0869.1	Sox11	KhS1404:5980-6357_ETS	63	77	-	-15.4286	0.000102	0.0932	ACCAAGTGTATTGTG	MA0869.1	Sox11	KhS1404:5980-6357_ZIC	63	77	-	-15.4286	0.000102	0.0932
63MA0870.1	MA0870.1	Sox1	KhS1404:5980-6357	63	77	-	-7.46552	0.0006	0.324	ACCAAGTGTATTGTG	MA0870.1	Sox1	KhS1404:5980-6357_T	63	77	-	-7.46552	0.0006	0.324	ACCAAGTGTATTGTG	MA0870.1	Sox1	KhS1404:5980-6357_FoxA	63	77	-	-7.46552	0.0006	0.324	ACCAAGTGTATTGTG	MA0870.1	Sox1	KhS1404:5980-6357_ETS	63	77	-	-7.46552	0.0006	0.324	ACCAAGTGTATTGTG	MA0870.1	Sox1	KhS1404:5980-6357_ZIC	63	77	-	-7.46552	0.0006	0.324
66MA0139.1	MA0139.1	CTCF	KhS1404:5980-6357	66	84	+	2.18033	0.000785	0.353	AATACACTTGGTGACGTCA	MA0139.1	CTCF	KhS1404:5980-6357_T	66	84	+	2.18033	0.000785	0.353	AATACACTTGGTGACGTCA	MA0139.1	CTCF	KhS1404:5980-6357_FoxA	66	84	+	2.18033	0.000785	0.353	AATACACTTGGTGACGTCA	MA0139.1	CTCF	KhS1404:5980-6357_ETS	66	84	+	2.18033	0.000785	0.353	AATACACTTGGTGACGTCA	MA0139.1	CTCF	KhS1404:5980-6357_ZIC	66	84	+	2.18033	0.000785	0.353
68MA0074.1	MA0074.1	RXRA::VDR	KhS1404:5980-6357	68	82	-	-0.697248	0.000503	0.527	ACGTCACCAAGTGTA	MA0074.1	RXRA::VDR	KhS1404:5980-6357_T	68	82	-	-0.697248	0.000503	0.527	ACGTCACCAAGTGTA	MA0074.1	RXRA::VDR	KhS1404:5980-6357_FoxA	68	82	-	-0.697248	0.000503	0.527	ACGTCACCAAGTGTA	MA0074.1	RXRA::VDR	KhS1404:5980-6357_ETS	68	82	-	-0.697248	0.000503	0.527	ACGTCACCAAGTGTA	MA0074.1	RXRA::VDR	KhS1404:5980-6357_ZIC	68	82	-	-0.697248	0.000503	0.527
68MA0626.1	MA0626.1	Npas2	KhS1404:5980-6357	68	77	-	10.0984	0.000173	0.0802	ACCAAGTGTA	MA0626.1	Npas2	KhS1404:5980-6357_T	68	77	-	10.0984	0.000173	0.0802	ACCAAGTGTA	MA0626.1	Npas2	KhS1404:5980-6357_FoxA	68	77	-	10.0984	0.000173	0.0802	ACCAAGTGTA	MA0626.1	Npas2	KhS1404:5980-6357_ETS	68	77	-	10.0984	0.000173	0.0802	ACCAAGTGTA	MA0626.1	Npas2	KhS1404:5980-6357_ZIC	68	77	-	10.0984	0.000173	0.0802
68MA0672.1
68MA0819.1	MA0819.1	CLOCK	KhS1404:5980-6357	68	77	-	7.83333	0.000392	0.105	ACCAAGTGTA	MA0819.1	CLOCK	KhS1404:5980-6357_T	68	77	-	7.83333	0.000392	0.105	ACCAAGTGTA	MA0819.1	CLOCK	KhS1404:5980-6357_FoxA	68	77	-	7.83333	0.000392	0.105	ACCAAGTGTA	MA0819.1	CLOCK	KhS1404:5980-6357_ETS	68	77	-	7.83333	0.000392	0.105	ACCAAGTGTA	MA0819.1	CLOCK	KhS1404:5980-6357_ZIC	68	77	-	7.83333	0.000392	0.105
68MA0870.1
69MA0608.1
69MA0622.1	MA0622.1	Mlxip	KhS1404:5980-6357	69	76	-	-2.01639	0.000706	0.169	CCAAGTGT	MA0622.1	Mlxip	KhS1404:5980-6357_T	69	76	-	-2.01639	0.000706	0.169	CCAAGTGT	MA0622.1	Mlxip	KhS1404:5980-6357_FoxA	69	76	-	-2.01639	0.000706	0.169	CCAAGTGT	MA0622.1	Mlxip	KhS1404:5980-6357_ETS	69	76	-	-2.01639	0.000706	0.169	CCAAGTGT	MA0622.1	Mlxip	KhS1404:5980-6357_ZIC	69	76	-	-2.01639	0.000706	0.169
69MA0673.1
71MA1126.1	MA1126.1	FOS::JUN(var.2)	KhS1404:5980-6357	71	86	-	14.8343	2.27e-06	0.000353	TATGACGTCACCAAGT	MA1126.1	FOS::JUN(var.2)	KhS1404:5980-6357_T	71	86	-	14.8343	2.27e-06	0.000353	TATGACGTCACCAAGT	MA1126.1	FOS::JUN(var.2)	KhS1404:5980-6357_FoxA	71	86	-	14.8343	2.27e-06	0.000353	TATGACGTCACCAAGT	MA1126.1	FOS::JUN(var.2)	KhS1404:5980-6357_ETS	71	86	-	14.8343	2.27e-06	0.000353	TATGACGTCACCAAGT	MA1126.1	FOS::JUN(var.2)	KhS1404:5980-6357_ZIC	71	86	-	14.8343	2.27e-06	0.000353
72MA0492.1	MA0492.1	JUND(var.2)	KhS1404:5980-6357	72	86	+	15.234	5.12e-06	0.00122	CTTGGTGACGTCATA	MA0492.1	JUND(var.2)	KhS1404:5980-6357_T	72	86	+	15.234	5.12e-06	0.00122	CTTGGTGACGTCATA	MA0492.1	JUND(var.2)	KhS1404:5980-6357_FoxA	72	86	+	15.234	5.12e-06	0.00122	CTTGGTGACGTCATA	MA0492.1	JUND(var.2)	KhS1404:5980-6357_ETS	72	86	+	15.234	5.12e-06	0.00122	CTTGGTGACGTCATA	MA0492.1	JUND(var.2)	KhS1404:5980-6357_ZIC	72	86	+	15.234	5.12e-06	0.00122
72MA0615.1	MA0615.1	Gmeb1	KhS1404:5980-6357	72	88	-	8.2439	0.000691	0.189	GATATGACGTCACCAAG	MA0615.1	Gmeb1	KhS1404:5980-6357_T	72	88	-	8.2439	0.000691	0.189	GATATGACGTCACCAAG	MA0615.1	Gmeb1	KhS1404:5980-6357_FoxA	72	88	-	8.2439	0.000691	0.189	GATATGACGTCACCAAG	MA0615.1	Gmeb1	KhS1404:5980-6357_ETS	72	88	-	8.2439	0.000691	0.189	GATATGACGTCACCAAG	MA0615.1	Gmeb1	KhS1404:5980-6357_ZIC	72	88	-	8.2439	0.000691	0.189
73MA0017.2	MA0017.2	NR2F1	KhS1404:5980-6357	73	85	-	1.4898	0.000726	0.114	ATGACGTCACCAA	MA0017.2	NR2F1	KhS1404:5980-6357_T	73	85	-	1.4898	0.000726	0.114	ATGACGTCACCAA	MA0017.2	NR2F1	KhS1404:5980-6357_FoxA	73	85	-	1.4898	0.000726	0.114	ATGACGTCACCAA	MA0017.2	NR2F1	KhS1404:5980-6357_ETS	73	85	-	1.4898	0.000726	0.114	ATGACGTCACCAA	MA0017.2	NR2F1	KhS1404:5980-6357_ZIC	73	85	-	1.4898	0.000726	0.114
73MA0031.1	MA0031.1	FOXD1	KhS1404:5980-6357	73	80	-	5.53	0.000835	0.447	GTCACCAA	MA0031.1	FOXD1	KhS1404:5980-6357_T	73	80	-	5.53	0.000835	0.447	GTCACCAA	MA0031.1	FOXD1	KhS1404:5980-6357_FoxA	73	80	-	5.53	0.000835	0.447	GTCACCAA	MA0031.1	FOXD1	KhS1404:5980-6357_ETS	73	80	-	5.53	0.000835	0.447	GTCACCAA	MA0031.1	FOXD1	KhS1404:5980-6357_ZIC	73	80	-	5.53	0.000835	0.447
73MA0157.2	MA0157.2	FOXO3	KhS1404:5980-6357	73	80	-	4.15152	0.000825	0.327	GTCACCAA	MA0157.2	FOXO3	KhS1404:5980-6357_T	73	80	-	4.15152	0.000825	0.327	GTCACCAA	MA0157.2	FOXO3	KhS1404:5980-6357_FoxA	73	80	-	4.15152	0.000825	0.327	GTCACCAA	MA0157.2	FOXO3	KhS1404:5980-6357_ETS	73	80	-	4.15152	0.000825	0.327	GTCACCAA	MA0157.2	FOXO3	KhS1404:5980-6357_ZIC	73	80	-	4.15152	0.000825	0.327
73MA0488.1	MA0488.1	JUN	KhS1404:5980-6357	73	85	+	14.4694	9.51e-06	0.002	TTGGTGACGTCAT	MA0488.1	JUN	KhS1404:5980-6357_T	73	85	+	14.4694	9.51e-06	0.002	TTGGTGACGTCAT	MA0488.1	JUN	KhS1404:5980-6357_FoxA	73	85	+	14.4694	9.51e-06	0.002	TTGGTGACGTCAT	MA0488.1	JUN	KhS1404:5980-6357_ETS	73	85	+	14.4694	9.51e-06	0.002	TTGGTGACGTCAT	MA0488.1	JUN	KhS1404:5980-6357_ZIC	73	85	+	14.4694	9.51e-06	0.002
73MA0615.1	MA0615.1	Gmeb1	KhS1404:5980-6357	73	89	+	9.5122	0.000255	0.189	TTGGTGACGTCATATCA	MA0615.1	Gmeb1	KhS1404:5980-6357_T	73	89	+	9.5122	0.000255	0.189	TTGGTGACGTCATATCA	MA0615.1	Gmeb1	KhS1404:5980-6357_FoxA	73	89	+	9.5122	0.000255	0.189	TTGGTGACGTCATATCA	MA0615.1	Gmeb1	KhS1404:5980-6357_ETS	73	89	+	9.5122	0.000255	0.189	TTGGTGACGTCATATCA	MA0615.1	Gmeb1	KhS1404:5980-6357_ZIC	73	89	+	9.5122	0.000255	0.189
73MA0844.1	MA0844.1	XBP1	KhS1404:5980-6357	73	86	+	7	0.000211	0.0652	TTGGTGACGTCATA	MA0844.1	XBP1	KhS1404:5980-6357_T	73	86	+	7	0.000211	0.0652	TTGGTGACGTCATA	MA0844.1	XBP1	KhS1404:5980-6357_FoxA	73	86	+	7	0.000211	0.0652	TTGGTGACGTCATA	MA0844.1	XBP1	KhS1404:5980-6357_ETS	73	86	+	7	0.000211	0.0652	TTGGTGACGTCATA	MA0844.1	XBP1	KhS1404:5980-6357_ZIC	73	86	+	7	0.000211	0.0652
73MA1145.1	MA1145.1	FOSL2::JUND(var.2)	KhS1404:5980-6357	73	87	-	15.7903	2.58e-06	0.000398	ATATGACGTCACCAA	MA1145.1	FOSL2::JUND(var.2)	KhS1404:5980-6357_T	73	87	-	15.7903	2.58e-06	0.000398	ATATGACGTCACCAA	MA1145.1	FOSL2::JUND(var.2)	KhS1404:5980-6357_FoxA	73	87	-	15.7903	2.58e-06	0.000398	ATATGACGTCACCAA	MA1145.1	FOSL2::JUND(var.2)	KhS1404:5980-6357_ETS	73	87	-	15.7903	2.58e-06	0.000398	ATATGACGTCACCAA	MA1145.1	FOSL2::JUND(var.2)	KhS1404:5980-6357_ZIC	73	87	-	15.7903	2.58e-06	0.000398
74MA0638.1	MA0638.1	CREB3	KhS1404:5980-6357	74	87	-	8.37143	0.000118	0.028	ATATGACGTCACCA	MA0638.1	CREB3	KhS1404:5980-6357_T	74	87	-	8.37143	0.000118	0.028	ATATGACGTCACCA	MA0638.1	CREB3	KhS1404:5980-6357_FoxA	74	87	-	8.37143	0.000118	0.028	ATATGACGTCACCA	MA0638.1	CREB3	KhS1404:5980-6357_ETS	74	87	-	8.37143	0.000118	0.028	ATATGACGTCACCA	MA0638.1	CREB3	KhS1404:5980-6357_ZIC	74	87	-	8.37143	0.000118	0.028
74MA0833.1	MA0833.1	ATF4	KhS1404:5980-6357	74	86	+	7.93443	0.000135	0.0234	TGGTGACGTCATA	MA0833.1	ATF4	KhS1404:5980-6357_T	74	86	+	7.93443	0.000135	0.0234	TGGTGACGTCATA	MA0833.1	ATF4	KhS1404:5980-6357_FoxA	74	86	+	7.93443	0.000135	0.0234	TGGTGACGTCATA	MA0833.1	ATF4	KhS1404:5980-6357_ETS	74	86	+	7.93443	0.000135	0.0234	TGGTGACGTCATA	MA0833.1	ATF4	KhS1404:5980-6357_ZIC	74	86	+	7.93443	0.000135	0.0234
74MA0834.1	MA0834.1	ATF7	KhS1404:5980-6357	74	87	-	17.8286	1e-06	0.000218	ATATGACGTCACCA	MA0834.1	ATF7	KhS1404:5980-6357_T	74	87	-	17.8286	1e-06	0.000218	ATATGACGTCACCA	MA0834.1	ATF7	KhS1404:5980-6357_FoxA	74	87	-	17.8286	1e-06	0.000218	ATATGACGTCACCA	MA0834.1	ATF7	KhS1404:5980-6357_ETS	74	87	-	17.8286	1e-06	0.000218	ATATGACGTCACCA	MA0834.1	ATF7	KhS1404:5980-6357_ZIC	74	87	-	17.8286	1e-06	0.000218
74MA0835.1	MA0835.1	BATF3	KhS1404:5980-6357	74	87	+	14.2576	1.22e-06	0.000251	TGGTGACGTCATAT	MA0835.1	BATF3	KhS1404:5980-6357_T	74	87	+	14.2576	1.22e-06	0.000251	TGGTGACGTCATAT	MA0835.1	BATF3	KhS1404:5980-6357_FoxA	74	87	+	14.2576	1.22e-06	0.000251	TGGTGACGTCATAT	MA0835.1	BATF3	KhS1404:5980-6357_ETS	74	87	+	14.2576	1.22e-06	0.000251	TGGTGACGTCATAT	MA0835.1	BATF3	KhS1404:5980-6357_ZIC	74	87	+	14.2576	1.22e-06	0.000251
74MA1145.1	MA1145.1	FOSL2::JUND(var.2)	KhS1404:5980-6357	74	88	+	16.8145	9.32e-07	0.000251	TGGTGACGTCATATC	MA1145.1	FOSL2::JUND(var.2)	KhS1404:5980-6357_T	74	88	+	16.8145	9.32e-07	0.000251	TGGTGACGTCATATC	MA1145.1	FOSL2::JUND(var.2)	KhS1404:5980-6357_FoxA	74	88	+	16.8145	9.32e-07	0.000251	TGGTGACGTCATATC	MA1145.1	FOSL2::JUND(var.2)	KhS1404:5980-6357_ETS	74	88	+	16.8145	9.32e-07	0.000251	TGGTGACGTCATATC	MA1145.1	FOSL2::JUND(var.2)	KhS1404:5980-6357_ZIC	74	88	+	16.8145	9.32e-07	0.000251
75MA0018.3	MA0018.3	CREB1	KhS1404:5980-6357	75	86	+	16.0851	1.21e-06	0.000534	GGTGACGTCATA	MA0018.3	CREB1	KhS1404:5980-6357_T	75	86	+	16.0851	1.21e-06	0.000534	GGTGACGTCATA	MA0018.3	CREB1	KhS1404:5980-6357_FoxA	75	86	+	16.0851	1.21e-06	0.000534	GGTGACGTCATA	MA0018.3	CREB1	KhS1404:5980-6357_ETS	75	86	+	16.0851	1.21e-06	0.000534	GGTGACGTCATA	MA0018.3	CREB1	KhS1404:5980-6357_ZIC	75	86	+	16.0851	1.21e-06	0.000534
75MA0043.2	MA0043.2	HLF	KhS1404:5980-6357	75	86	-	9.88136	0.000187	0.058	TATGACGTCACC	MA0043.2	HLF	KhS1404:5980-6357_T	75	86	-	9.88136	0.000187	0.058	TATGACGTCACC	MA0043.2	HLF	KhS1404:5980-6357_FoxA	75	86	-	9.88136	0.000187	0.058	TATGACGTCACC	MA0043.2	HLF	KhS1404:5980-6357_ETS	75	86	-	9.88136	0.000187	0.058	TATGACGTCACC	MA0043.2	HLF	KhS1404:5980-6357_ZIC	75	86	-	9.88136	0.000187	0.058
75MA0492.1	MA0492.1	JUND(var.2)	KhS1404:5980-6357	75	89	-	13.0851	2.17e-05	0.00335	TGATATGACGTCACC	MA0492.1	JUND(var.2)	KhS1404:5980-6357_T	75	89	-	13.0851	2.17e-05	0.00335	TGATATGACGTCACC	MA0492.1	JUND(var.2)	KhS1404:5980-6357_FoxA	75	89	-	13.0851	2.17e-05	0.00335	TGATATGACGTCACC	MA0492.1	JUND(var.2)	KhS1404:5980-6357_ETS	75	89	-	13.0851	2.17e-05	0.00335	TGATATGACGTCACC	MA0492.1	JUND(var.2)	KhS1404:5980-6357_ZIC	75	89	-	13.0851	2.17e-05	0.00335
75MA0605.1	MA0605.1	Atf3	KhS1404:5980-6357	75	82	+	12.3443	3.88e-05	0.0142	GGTGACGT	MA0605.1	Atf3	KhS1404:5980-6357_T	75	82	+	12.3443	3.88e-05	0.0142	GGTGACGT	MA0605.1	Atf3	KhS1404:5980-6357_FoxA	75	82	+	12.3443	3.88e-05	0.0142	GGTGACGT	MA0605.1	Atf3	KhS1404:5980-6357_ETS	75	82	+	12.3443	3.88e-05	0.0142	GGTGACGT	MA0605.1	Atf3	KhS1404:5980-6357_ZIC	75	82	+	12.3443	3.88e-05	0.0142
75MA0609.1	MA0609.1	Crem	KhS1404:5980-6357	75	84	+	12.918	2.97e-05	0.00407	GGTGACGTCA	MA0609.1	Crem	KhS1404:5980-6357_T	75	84	+	12.918	2.97e-05	0.00407	GGTGACGTCA	MA0609.1	Crem	KhS1404:5980-6357_FoxA	75	84	+	12.918	2.97e-05	0.00407	GGTGACGTCA	MA0609.1	Crem	KhS1404:5980-6357_ETS	75	84	+	12.918	2.97e-05	0.00407	GGTGACGTCA	MA0609.1	Crem	KhS1404:5980-6357_ZIC	75	84	+	12.918	2.97e-05	0.00407
75MA0639.1	MA0639.1	DBP	KhS1404:5980-6357	75	86	+	8.4717	0.000214	0.0416	GGTGACGTCATA	MA0639.1	DBP	KhS1404:5980-6357_T	75	86	+	8.4717	0.000214	0.0416	GGTGACGTCATA	MA0639.1	DBP	KhS1404:5980-6357_FoxA	75	86	+	8.4717	0.000214	0.0416	GGTGACGTCATA	MA0639.1	DBP	KhS1404:5980-6357_ETS	75	86	+	8.4717	0.000214	0.0416	GGTGACGTCATA	MA0639.1	DBP	KhS1404:5980-6357_ZIC	75	86	+	8.4717	0.000214	0.0416
75MA0656.1	MA0656.1	JDP2(var.2)	KhS1404:5980-6357	75	86	-	18.8163	4.76e-07	0.000176	TATGACGTCACC	MA0656.1	JDP2(var.2)	KhS1404:5980-6357_T	75	86	-	18.8163	4.76e-07	0.000176	TATGACGTCACC	MA0656.1	JDP2(var.2)	KhS1404:5980-6357_FoxA	75	86	-	18.8163	4.76e-07	0.000176	TATGACGTCACC	MA0656.1	JDP2(var.2)	KhS1404:5980-6357_ETS	75	86	-	18.8163	4.76e-07	0.000176	TATGACGTCACC	MA0656.1	JDP2(var.2)	KhS1404:5980-6357_ZIC	75	86	-	18.8163	4.76e-07	0.000176
75MA0794.1	MA0794.1	PROX1	KhS1404:5980-6357	75	86	-	1.18182	0.000883	0.0895	TATGACGTCACC	MA0794.1	PROX1	KhS1404:5980-6357_T	75	86	-	1.18182	0.000883	0.0895	TATGACGTCACC	MA0794.1	PROX1	KhS1404:5980-6357_FoxA	75	86	-	1.18182	0.000883	0.0895	TATGACGTCACC	MA0794.1	PROX1	KhS1404:5980-6357_ETS	75	86	-	1.18182	0.000883	0.0895	TATGACGTCACC	MA0794.1	PROX1	KhS1404:5980-6357_ZIC	75	86	-	1.18182	0.000883	0.0895
75MA0833.1	MA0833.1	ATF4	KhS1404:5980-6357	75	87	-	7.59016	0.000152	0.0234	ATATGACGTCACC	MA0833.1	ATF4	KhS1404:5980-6357_T	75	87	-	7.59016	0.000152	0.0234	ATATGACGTCACC	MA0833.1	ATF4	KhS1404:5980-6357_FoxA	75	87	-	7.59016	0.000152	0.0234	ATATGACGTCACC	MA0833.1	ATF4	KhS1404:5980-6357_ETS	75	87	-	7.59016	0.000152	0.0234	ATATGACGTCACC	MA0833.1	ATF4	KhS1404:5980-6357_ZIC	75	87	-	7.59016	0.000152	0.0234
75MA0840.1	MA0840.1	Creb5	KhS1404:5980-6357	75	86	-	18.3636	5.11e-07	0.000193	TATGACGTCACC	MA0840.1	Creb5	KhS1404:5980-6357_T	75	86	-	18.3636	5.11e-07	0.000193	TATGACGTCACC	MA0840.1	Creb5	KhS1404:5980-6357_FoxA	75	86	-	18.3636	5.11e-07	0.000193	TATGACGTCACC	MA0840.1	Creb5	KhS1404:5980-6357_ETS	75	86	-	18.3636	5.11e-07	0.000193	TATGACGTCACC	MA0840.1	Creb5	KhS1404:5980-6357_ZIC	75	86	-	18.3636	5.11e-07	0.000193
75MA0843.1	MA0843.1	TEF	KhS1404:5980-6357	75	86	-	5.32727	0.000529	0.127	TATGACGTCACC	MA0843.1	TEF	KhS1404:5980-6357_T	75	86	-	5.32727	0.000529	0.127	TATGACGTCACC	MA0843.1	TEF	KhS1404:5980-6357_FoxA	75	86	-	5.32727	0.000529	0.127	TATGACGTCACC	MA0843.1	TEF	KhS1404:5980-6357_ETS	75	86	-	5.32727	0.000529	0.127	TATGACGTCACC	MA0843.1	TEF	KhS1404:5980-6357_ZIC	75	86	-	5.32727	0.000529	0.127
75MA0844.1	MA0844.1	XBP1	KhS1404:5980-6357	75	88	-	5.05769	0.000425	0.0709	GATATGACGTCACC	MA0844.1	XBP1	KhS1404:5980-6357_T	75	88	-	5.05769	0.000425	0.0709	GATATGACGTCACC	MA0844.1	XBP1	KhS1404:5980-6357_FoxA	75	88	-	5.05769	0.000425	0.0709	GATATGACGTCACC	MA0844.1	XBP1	KhS1404:5980-6357_ETS	75	88	-	5.05769	0.000425	0.0709	GATATGACGTCACC	MA0844.1	XBP1	KhS1404:5980-6357_ZIC	75	88	-	5.05769	0.000425	0.0709
75MA1126.1	MA1126.1	FOS::JUN(var.2)	KhS1404:5980-6357	75	90	+	15.3373	1.37e-06	0.000249	GGTGACGTCATATCAC	MA1126.1	FOS::JUN(var.2)	KhS1404:5980-6357_T	75	90	+	15.3373	1.37e-06	0.000249	GGTGACGTCATATCAC	MA1126.1	FOS::JUN(var.2)	KhS1404:5980-6357_FoxA	75	90	+	15.3373	1.37e-06	0.000249	GGTGACGTCATATCAC	MA1126.1	FOS::JUN(var.2)	KhS1404:5980-6357_ETS	75	90	+	15.3373	1.37e-06	0.000249	GGTGACGTCATATCAC	MA1126.1	FOS::JUN(var.2)	KhS1404:5980-6357_ZIC	75	90	+	15.3373	1.37e-06	0.000249
75MA1127.1	MA1127.1	FOSB::JUN	KhS1404:5980-6357	75	85	+	17.0699	6.59e-07	0.000238	GGTGACGTCAT	MA1127.1	FOSB::JUN	KhS1404:5980-6357_T	75	85	+	17.0699	6.59e-07	0.000238	GGTGACGTCAT	MA1127.1	FOSB::JUN	KhS1404:5980-6357_FoxA	75	85	+	17.0699	6.59e-07	0.000238	GGTGACGTCAT	MA1127.1	FOSB::JUN	KhS1404:5980-6357_ETS	75	85	+	17.0699	6.59e-07	0.000238	GGTGACGTCAT	MA1127.1	FOSB::JUN	KhS1404:5980-6357_ZIC	75	85	+	17.0699	6.59e-07	0.000238
75MA1131.1	MA1131.1	FOSL2::JUN(var.2)	KhS1404:5980-6357	75	85	+	17.1935	4.54e-07	0.000164	GGTGACGTCAT	MA1131.1	FOSL2::JUN(var.2)	KhS1404:5980-6357_T	75	85	+	17.1935	4.54e-07	0.000164	GGTGACGTCAT	MA1131.1	FOSL2::JUN(var.2)	KhS1404:5980-6357_FoxA	75	85	+	17.1935	4.54e-07	0.000164	GGTGACGTCAT	MA1131.1	FOSL2::JUN(var.2)	KhS1404:5980-6357_ETS	75	85	+	17.1935	4.54e-07	0.000164	GGTGACGTCAT	MA1131.1	FOSL2::JUN(var.2)	KhS1404:5980-6357_ZIC	75	85	+	17.1935	4.54e-07	0.000164
75MA1133.1	MA1133.1	JUN::JUNB(var.2)	KhS1404:5980-6357	75	86	+	16.8393	4.54e-07	0.000213	GGTGACGTCATA	MA1133.1	JUN::JUNB(var.2)	KhS1404:5980-6357_T	75	86	+	16.8393	4.54e-07	0.000213	GGTGACGTCATA	MA1133.1	JUN::JUNB(var.2)	KhS1404:5980-6357_FoxA	75	86	+	16.8393	4.54e-07	0.000213	GGTGACGTCATA	MA1133.1	JUN::JUNB(var.2)	KhS1404:5980-6357_ETS	75	86	+	16.8393	4.54e-07	0.000213	GGTGACGTCATA	MA1133.1	JUN::JUNB(var.2)	KhS1404:5980-6357_ZIC	75	86	+	16.8393	4.54e-07	0.000213
75MA1139.1	MA1139.1	FOSL2::JUNB(var.2)	KhS1404:5980-6357	75	86	+	16.92	8.41e-07	0.000179	GGTGACGTCATA	MA1139.1	FOSL2::JUNB(var.2)	KhS1404:5980-6357_T	75	86	+	16.92	8.41e-07	0.000179	GGTGACGTCATA	MA1139.1	FOSL2::JUNB(var.2)	KhS1404:5980-6357_FoxA	75	86	+	16.92	8.41e-07	0.000179	GGTGACGTCATA	MA1139.1	FOSL2::JUNB(var.2)	KhS1404:5980-6357_ETS	75	86	+	16.92	8.41e-07	0.000179	GGTGACGTCATA	MA1139.1	FOSL2::JUNB(var.2)	KhS1404:5980-6357_ZIC	75	86	+	16.92	8.41e-07	0.000179
76MA0017.2	MA0017.2	NR2F1	KhS1404:5980-6357	76	88	+	-0.755102	0.00095	0.114	GTGACGTCATATC	MA0017.2	NR2F1	KhS1404:5980-6357_T	76	88	+	-0.755102	0.00095	0.114	GTGACGTCATATC	MA0017.2	NR2F1	KhS1404:5980-6357_FoxA	76	88	+	-0.755102	0.00095	0.114	GTGACGTCATATC	MA0017.2	NR2F1	KhS1404:5980-6357_ETS	76	88	+	-0.755102	0.00095	0.114	GTGACGTCATATC	MA0017.2	NR2F1	KhS1404:5980-6357_ZIC	76	88	+	-0.755102	0.00095	0.114
76MA0488.1	MA0488.1	JUN	KhS1404:5980-6357	76	88	-	12.9592	2.28e-05	0.00348	GATATGACGTCAC	MA0488.1	JUN	KhS1404:5980-6357_T	76	88	-	12.9592	2.28e-05	0.00348	GATATGACGTCAC	MA0488.1	JUN	KhS1404:5980-6357_FoxA	76	88	-	12.9592	2.28e-05	0.00348	GATATGACGTCAC	MA0488.1	JUN	KhS1404:5980-6357_ETS	76	88	-	12.9592	2.28e-05	0.00348	GATATGACGTCAC	MA0488.1	JUN	KhS1404:5980-6357_ZIC	76	88	-	12.9592	2.28e-05	0.00348
76MA0595.1	MA0595.1	SREBF1	KhS1404:5980-6357	76	85	-	1.76829	0.000914	0.285	ATGACGTCAC	MA0595.1	SREBF1	KhS1404:5980-6357_T	76	85	-	1.76829	0.000914	0.285	ATGACGTCAC	MA0595.1	SREBF1	KhS1404:5980-6357_FoxA	76	85	-	1.76829	0.000914	0.285	ATGACGTCAC	MA0595.1	SREBF1	KhS1404:5980-6357_ETS	76	85	-	1.76829	0.000914	0.285	ATGACGTCAC	MA0595.1	SREBF1	KhS1404:5980-6357_ZIC	76	85	-	1.76829	0.000914	0.285
76MA0604.1	MA0604.1	Atf1	KhS1404:5980-6357	76	83	+	11.2459	9.81e-05	0.0128	GTGACGTC	MA0604.1	Atf1	KhS1404:5980-6357_T	76	83	+	11.2459	9.81e-05	0.0128	GTGACGTC	MA0604.1	Atf1	KhS1404:5980-6357_FoxA	76	83	+	11.2459	9.81e-05	0.0128	GTGACGTC	MA0604.1	Atf1	KhS1404:5980-6357_ETS	76	83	+	11.2459	9.81e-05	0.0128	GTGACGTC	MA0604.1	Atf1	KhS1404:5980-6357_ZIC	76	83	+	11.2459	9.81e-05	0.0128
76MA0608.1	MA0608.1	Creb3l2	KhS1404:5980-6357	76	84	+	7	0.000223	0.0695	GTGACGTCA	MA0608.1	Creb3l2	KhS1404:5980-6357_T	76	84	+	7	0.000223	0.0695	GTGACGTCA	MA0608.1	Creb3l2	KhS1404:5980-6357_FoxA	76	84	+	7	0.000223	0.0695	GTGACGTCA	MA0608.1	Creb3l2	KhS1404:5980-6357_ETS	76	84	+	7	0.000223	0.0695	GTGACGTCA	MA0608.1	Creb3l2	KhS1404:5980-6357_ZIC	76	84	+	7	0.000223	0.0695
76MA0828.1	MA0828.1	SREBF2(var.2)	KhS1404:5980-6357	76	85	-	1.81818	0.000972	0.208	ATGACGTCAC	MA0828.1	SREBF2(var.2)	KhS1404:5980-6357_T	76	85	-	1.81818	0.000972	0.208	ATGACGTCAC	MA0828.1	SREBF2(var.2)	KhS1404:5980-6357_FoxA	76	85	-	1.81818	0.000972	0.208	ATGACGTCAC	MA0828.1	SREBF2(var.2)	KhS1404:5980-6357_ETS	76	85	-	1.81818	0.000972	0.208	ATGACGTCAC	MA0828.1	SREBF2(var.2)	KhS1404:5980-6357_ZIC	76	85	-	1.81818	0.000972	0.208
76MA1127.1	MA1127.1	FOSB::JUN	KhS1404:5980-6357	76	86	-	15.3566	2.94e-06	0.000456	TATGACGTCAC	MA1127.1	FOSB::JUN	KhS1404:5980-6357_T	76	86	-	15.3566	2.94e-06	0.000456	TATGACGTCAC	MA1127.1	FOSB::JUN	KhS1404:5980-6357_FoxA	76	86	-	15.3566	2.94e-06	0.000456	TATGACGTCAC	MA1127.1	FOSB::JUN	KhS1404:5980-6357_ETS	76	86	-	15.3566	2.94e-06	0.000456	TATGACGTCAC	MA1127.1	FOSB::JUN	KhS1404:5980-6357_ZIC	76	86	-	15.3566	2.94e-06	0.000456
76MA1129.1	MA1129.1	FOSL1::JUN(var.2)	KhS1404:5980-6357	76	85	+	15.0769	2.02e-06	0.000362	GTGACGTCAT	MA1129.1	FOSL1::JUN(var.2)	KhS1404:5980-6357_T	76	85	+	15.0769	2.02e-06	0.000362	GTGACGTCAT	MA1129.1	FOSL1::JUN(var.2)	KhS1404:5980-6357_FoxA	76	85	+	15.0769	2.02e-06	0.000362	GTGACGTCAT	MA1129.1	FOSL1::JUN(var.2)	KhS1404:5980-6357_ETS	76	85	+	15.0769	2.02e-06	0.000362	GTGACGTCAT	MA1129.1	FOSL1::JUN(var.2)	KhS1404:5980-6357_ZIC	76	85	+	15.0769	2.02e-06	0.000362
76MA1131.1	MA1131.1	FOSL2::JUN(var.2)	KhS1404:5980-6357	76	86	-	15.4435	3.98e-06	0.000538	TATGACGTCAC	MA1131.1	FOSL2::JUN(var.2)	KhS1404:5980-6357_T	76	86	-	15.4435	3.98e-06	0.000538	TATGACGTCAC	MA1131.1	FOSL2::JUN(var.2)	KhS1404:5980-6357_FoxA	76	86	-	15.4435	3.98e-06	0.000538	TATGACGTCAC	MA1131.1	FOSL2::JUN(var.2)	KhS1404:5980-6357_ETS	76	86	-	15.4435	3.98e-06	0.000538	TATGACGTCAC	MA1131.1	FOSL2::JUN(var.2)	KhS1404:5980-6357_ZIC	76	86	-	15.4435	3.98e-06	0.000538
76MA1136.1	MA1136.1	FOSB::JUNB(var.2)	KhS1404:5980-6357	76	85	+	16.042	2.02e-06	0.000365	GTGACGTCAT	MA1136.1	FOSB::JUNB(var.2)	KhS1404:5980-6357_T	76	85	+	16.042	2.02e-06	0.000365	GTGACGTCAT	MA1136.1	FOSB::JUNB(var.2)	KhS1404:5980-6357_FoxA	76	85	+	16.042	2.02e-06	0.000365	GTGACGTCAT	MA1136.1	FOSB::JUNB(var.2)	KhS1404:5980-6357_ETS	76	85	+	16.042	2.02e-06	0.000365	GTGACGTCAT	MA1136.1	FOSB::JUNB(var.2)	KhS1404:5980-6357_ZIC	76	85	+	16.042	2.02e-06	0.000365
76MA1140.1	MA1140.1	JUNB(var.2)	KhS1404:5980-6357	76	85	+	14.5059	2.02e-06	0.000357	GTGACGTCAT	MA1140.1	JUNB(var.2)	KhS1404:5980-6357_T	76	85	+	14.5059	2.02e-06	0.000357	GTGACGTCAT	MA1140.1	JUNB(var.2)	KhS1404:5980-6357_FoxA	76	85	+	14.5059	2.02e-06	0.000357	GTGACGTCAT	MA1140.1	JUNB(var.2)	KhS1404:5980-6357_ETS	76	85	+	14.5059	2.02e-06	0.000357	GTGACGTCAT	MA1140.1	JUNB(var.2)	KhS1404:5980-6357_ZIC	76	85	+	14.5059	2.02e-06	0.000357
76MA1143.1	MA1143.1	FOSL1::JUND(var.2)	KhS1404:5980-6357	76	85	-	13.2485	3.36e-06	0.000976	ATGACGTCAC	MA1143.1	FOSL1::JUND(var.2)	KhS1404:5980-6357_T	76	85	-	13.2485	3.36e-06	0.000976	ATGACGTCAC	MA1143.1	FOSL1::JUND(var.2)	KhS1404:5980-6357_FoxA	76	85	-	13.2485	3.36e-06	0.000976	ATGACGTCAC	MA1143.1	FOSL1::JUND(var.2)	KhS1404:5980-6357_ETS	76	85	-	13.2485	3.36e-06	0.000976	ATGACGTCAC	MA1143.1	FOSL1::JUND(var.2)	KhS1404:5980-6357_ZIC	76	85	-	13.2485	3.36e-06	0.000976
77MA0609.1	MA0609.1	Crem	KhS1404:5980-6357	77	86	-	14.623	3.56e-06	0.000982	TATGACGTCA	MA0609.1	Crem	KhS1404:5980-6357_T	77	86	-	14.623	3.56e-06	0.000982	TATGACGTCA	MA0609.1	Crem	KhS1404:5980-6357_FoxA	77	86	-	14.623	3.56e-06	0.000982	TATGACGTCA	MA0609.1	Crem	KhS1404:5980-6357_ETS	77	86	-	14.623	3.56e-06	0.000982	TATGACGTCA	MA0609.1	Crem	KhS1404:5980-6357_ZIC	77	86	-	14.623	3.56e-06	0.000982
77MA0620.2	MA0620.2	MITF	KhS1404:5980-6357	77	94	+	4.65306	0.000726	0.254	TGACGTCATATCACTAAA	MA0620.2	MITF	KhS1404:5980-6357_T	77	94	+	4.65306	0.000726	0.254	TGACGTCATATCACTAAA	MA0620.2	MITF	KhS1404:5980-6357_FoxA	77	94	+	4.66327	0.000724	0.254	TGACGTCATATCACTATT	MA0620.2	MITF	KhS1404:5980-6357_ETS	77	94	+	4.65306	0.000726	0.254	TGACGTCATATCACTAAA	MA0620.2	MITF	KhS1404:5980-6357_ZIC	77	94	+	4.65306	0.000726	0.254
77MA0862.1	MA0862.1	GMEB2	KhS1404:5980-6357	77	84	+	9.98485	0.000214	0.0295	TGACGTCA	MA0862.1	GMEB2	KhS1404:5980-6357_T	77	84	+	9.98485	0.000214	0.0295	TGACGTCA	MA0862.1	GMEB2	KhS1404:5980-6357_FoxA	77	84	+	9.98485	0.000214	0.0295	TGACGTCA	MA0862.1	GMEB2	KhS1404:5980-6357_ETS	77	84	+	9.98485	0.000214	0.0295	TGACGTCA	MA0862.1	GMEB2	KhS1404:5980-6357_ZIC	77	84	+	9.98485	0.000214	0.0295
78MA0604.1	MA0604.1	Atf1	KhS1404:5980-6357	78	85	-	11.2131	0.000113	0.0128	ATGACGTC	MA0604.1	Atf1	KhS1404:5980-6357_T	78	85	-	11.2131	0.000113	0.0128	ATGACGTC	MA0604.1	Atf1	KhS1404:5980-6357_FoxA	78	85	-	11.2131	0.000113	0.0128	ATGACGTC	MA0604.1	Atf1	KhS1404:5980-6357_ETS	78	85	-	11.2131	0.000113	0.0128	ATGACGTC	MA0604.1	Atf1	KhS1404:5980-6357_ZIC	78	85	-	11.2131	0.000113	0.0128
78MA0631.1																					MA0631.1	Six3	KhS1404:5980-6357_FoxA	78	94	+	5.54878	0.000547	1	GACGTCATATCACTATT
79MA0605.1	MA0605.1	Atf3	KhS1404:5980-6357	79	86	-	11.0492	0.000122	0.0191	TATGACGT	MA0605.1	Atf3	KhS1404:5980-6357_T	79	86	-	11.0492	0.000122	0.0191	TATGACGT	MA0605.1	Atf3	KhS1404:5980-6357_FoxA	79	86	-	11.0492	0.000122	0.0191	TATGACGT	MA0605.1	Atf3	KhS1404:5980-6357_ETS	79	86	-	11.0492	0.000122	0.0191	TATGACGT	MA0605.1	Atf3	KhS1404:5980-6357_ZIC	79	86	-	11.0492	0.000122	0.0191
80MA0492.1	MA0492.1	JUND(var.2)	KhS1404:5980-6357	80	94	-	3.42553	0.000388	0.0433	TTTAGTGATATGACG	MA0492.1	JUND(var.2)	KhS1404:5980-6357_T	80	94	-	3.42553	0.000388	0.0433	TTTAGTGATATGACG	MA0492.1	JUND(var.2)	KhS1404:5980-6357_FoxA	80	94	-	4.3617	0.000329	0.0411	AATAGTGATATGACG	MA0492.1	JUND(var.2)	KhS1404:5980-6357_ETS	80	94	-	3.42553	0.000388	0.0433	TTTAGTGATATGACG	MA0492.1	JUND(var.2)	KhS1404:5980-6357_ZIC	80	94	-	3.42553	0.000388	0.0433
81MA0596.1	MA0596.1	SREBF2	KhS1404:5980-6357	81	90	-	7.06742	0.000263	0.191	GTGATATGAC	MA0596.1	SREBF2	KhS1404:5980-6357_T	81	90	-	7.06742	0.000263	0.191	GTGATATGAC	MA0596.1	SREBF2	KhS1404:5980-6357_FoxA	81	90	-	7.06742	0.000263	0.191	GTGATATGAC	MA0596.1	SREBF2	KhS1404:5980-6357_ETS	81	90	-	7.06742	0.000263	0.191	GTGATATGAC	MA0596.1	SREBF2	KhS1404:5980-6357_ZIC	81	90	-	7.06742	0.000263	0.191
83MA0140.2	MA0140.2	GATA1::TAL1	KhS1404:5980-6357	83	100	+	4.34545	0.000618	0.297	CATATCACTAAAACAAAC	MA0140.2	GATA1::TAL1	KhS1404:5980-6357_T	83	100	+	4.34545	0.000618	0.297	CATATCACTAAAACAAAC	MA0140.2	GATA1::TAL1	KhS1404:5980-6357_FoxA	83	100	+	2.69091	0.000902	0.369	CATATCACTATTTGAAAC	MA0140.2	GATA1::TAL1	KhS1404:5980-6357_ETS	83	100	+	4.34545	0.000618	0.297	CATATCACTAAAACAAAC	MA0140.2	GATA1::TAL1	KhS1404:5980-6357_ZIC	83	100	+	4.34545	0.000618	0.297
88MA0073.1	MA0073.1	RREB1	KhS1404:5980-6357	88	107	+	-0.963303	0.000256	0.0563	CACTAAAACAAACACAAGGT	MA0073.1	RREB1	KhS1404:5980-6357_T	88	107	+	-0.963303	0.000256	0.0563	CACTAAAACAAACACAAGGT											MA0073.1	RREB1	KhS1404:5980-6357_ETS	88	107	+	-0.963303	0.000256	0.0563	CACTAAAACAAACACAAGGT	MA0073.1	RREB1	KhS1404:5980-6357_ZIC	88	107	+	-0.963303	0.000256	0.0563
89MA0041.1	MA0041.1	Foxd3	KhS1404:5980-6357	89	100	-	9.48913	0.000194	0.0914	GTTTGTTTTAGT	MA0041.1	Foxd3	KhS1404:5980-6357_T	89	100	-	9.48913	0.000194	0.0914	GTTTGTTTTAGT											MA0041.1	Foxd3	KhS1404:5980-6357_ETS	89	100	-	9.48913	0.000194	0.0914	GTTTGTTTTAGT	MA0041.1	Foxd3	KhS1404:5980-6357_ZIC	89	100	-	9.48913	0.000194	0.0914
89MA0772.1	MA0772.1	IRF7	KhS1404:5980-6357	89	102	+	3.09677	0.000464	0.242	ACTAAAACAAACAC	MA0772.1	IRF7	KhS1404:5980-6357_T	89	102	+	3.09677	0.000464	0.242	ACTAAAACAAACAC											MA0772.1	IRF7	KhS1404:5980-6357_ETS	89	102	+	3.09677	0.000464	0.242	ACTAAAACAAACAC	MA0772.1	IRF7	KhS1404:5980-6357_ZIC	89	102	+	3.09677	0.000464	0.242
90MA0047.2	MA0047.2	Foxa2	KhS1404:5980-6357	90	101	-	8.19	0.000281	0.142	TGTTTGTTTTAG	MA0047.2	Foxa2	KhS1404:5980-6357_T	90	101	-	8.19	0.000281	0.142	TGTTTGTTTTAG											MA0047.2	Foxa2	KhS1404:5980-6357_ETS	90	101	-	8.19	0.000281	0.142	TGTTTGTTTTAG	MA0047.2	Foxa2	KhS1404:5980-6357_ZIC	90	101	-	8.19	0.000281	0.142
90MA0851.1	MA0851.1	Foxj3	KhS1404:5980-6357	90	106	+	6.38095	0.000634	0.308	CTAAAACAAACACAAGG	MA0851.1	Foxj3	KhS1404:5980-6357_T	90	106	+	6.38095	0.000634	0.308	CTAAAACAAACACAAGG											MA0851.1	Foxj3	KhS1404:5980-6357_ETS	90	106	+	6.38095	0.000634	0.308	CTAAAACAAACACAAGG	MA0851.1	Foxj3	KhS1404:5980-6357_ZIC	90	106	+	6.38095	0.000634	0.308
91MA0084.1	MA0084.1	SRY	KhS1404:5980-6357	91	99	+	9.57778	0.000251	0.234	TAAAACAAA	MA0084.1	SRY	KhS1404:5980-6357_T	91	99	+	9.57778	0.000251	0.234	TAAAACAAA											MA0084.1	SRY	KhS1404:5980-6357_ETS	91	99	+	9.57778	0.000251	0.234	TAAAACAAA	MA0084.1	SRY	KhS1404:5980-6357_ZIC	91	99	+	9.57778	0.000251	0.234
91MA0148.3	MA0148.3	FOXA1	KhS1404:5980-6357	91	105	-	7.95918	0.000275	0.131	CTTGTGTTTGTTTTA	MA0148.3	FOXA1	KhS1404:5980-6357_T	91	105	-	7.95918	0.000275	0.131	CTTGTGTTTGTTTTA											MA0148.3	FOXA1	KhS1404:5980-6357_ETS	91	105	-	7.95918	0.000275	0.131	CTTGTGTTTGTTTTA	MA0148.3	FOXA1	KhS1404:5980-6357_ZIC	91	105	-	7.95918	0.000275	0.131
91MA0619.1																					MA0619.1	LIN54	KhS1404:5980-6357_FoxA	91	99	-	9.19048	0.000494	0.209	TTTCAAATA
92MA0032.2	MA0032.2	FOXC1	KhS1404:5980-6357	92	102	+	6.48	0.000916	0.265	AAAACAAACAC	MA0032.2	FOXC1	KhS1404:5980-6357_T	92	102	+	6.48	0.000916	0.265	AAAACAAACAC											MA0032.2	FOXC1	KhS1404:5980-6357_ETS	92	102	+	6.48	0.000916	0.265	AAAACAAACAC	MA0032.2	FOXC1	KhS1404:5980-6357_ZIC	92	102	+	6.48	0.000916	0.265
92MA0142.1																					MA0142.1	Pou5f1::Sox2	KhS1404:5980-6357_FoxA	92	106	-	9.53226	0.000111	0.183	CCTTGTGTTTCAAAT
92MA0442.2	MA0442.2	SOX10	KhS1404:5980-6357	92	102	+	6.36735	0.000693	0.199	AAAACAAACAC	MA0442.2	SOX10	KhS1404:5980-6357_T	92	102	+	6.36735	0.000693	0.199	AAAACAAACAC											MA0442.2	SOX10	KhS1404:5980-6357_ETS	92	102	+	6.36735	0.000693	0.199	AAAACAAACAC	MA0442.2	SOX10	KhS1404:5980-6357_ZIC	92	102	+	6.36735	0.000693	0.199
92MA0619.1																					MA0619.1	LIN54	KhS1404:5980-6357_FoxA	92	100	+	9.60317	0.000398	0.209	ATTTGAAAC
92MA0846.1	MA0846.1	FOXC2	KhS1404:5980-6357	92	103	+	9.78218	0.000193	0.0977	AAAACAAACACA	MA0846.1	FOXC2	KhS1404:5980-6357_T	92	103	+	9.78218	0.000193	0.0977	AAAACAAACACA											MA0846.1	FOXC2	KhS1404:5980-6357_ETS	92	103	+	9.78218	0.000193	0.0977	AAAACAAACACA	MA0846.1	FOXC2	KhS1404:5980-6357_ZIC	92	103	+	9.78218	0.000193	0.0977
94MA0869.1	MA0869.1	Sox11	KhS1404:5980-6357	94	108	+	-22.9714	0.000347	0.158	AACAAACACAAGGTG	MA0869.1	Sox11	KhS1404:5980-6357_T	94	108	+	-22.9714	0.000347	0.158	AACAAACACAAGGTG											MA0869.1	Sox11	KhS1404:5980-6357_ETS	94	108	+	-22.9714	0.000347	0.158	AACAAACACAAGGTG	MA0869.1	Sox11	KhS1404:5980-6357_ZIC	94	108	+	-22.9714	0.000347	0.158
95MA0033.2	MA0033.2	FOXL1	KhS1404:5980-6357	95	101	+	8.125	0.000679	0.22	ACAAACA	MA0033.2	FOXL1	KhS1404:5980-6357_T	95	101	+	8.125	0.000679	0.22	ACAAACA											MA0033.2	FOXL1	KhS1404:5980-6357_ETS	95	101	+	8.125	0.000679	0.22	ACAAACA	MA0033.2	FOXL1	KhS1404:5980-6357_ZIC	95	101	+	8.125	0.000679	0.22
95MA0847.1	MA0847.1	FOXD2	KhS1404:5980-6357	95	101	+	8.0678	0.000744	0.159	ACAAACA	MA0847.1	FOXD2	KhS1404:5980-6357_T	95	101	+	8.0678	0.000744	0.159	ACAAACA											MA0847.1	FOXD2	KhS1404:5980-6357_ETS	95	101	+	8.0678	0.000744	0.159	ACAAACA	MA0847.1	FOXD2	KhS1404:5980-6357_ZIC	95	101	+	8.0678	0.000744	0.159
95MA0850.1	MA0850.1	FOXP3	KhS1404:5980-6357	95	101	+	8.44444	0.00064	0.195	ACAAACA	MA0850.1	FOXP3	KhS1404:5980-6357_T	95	101	+	8.44444	0.00064	0.195	ACAAACA											MA0850.1	FOXP3	KhS1404:5980-6357_ETS	95	101	+	8.44444	0.00064	0.195	ACAAACA	MA0850.1	FOXP3	KhS1404:5980-6357_ZIC	95	101	+	8.44444	0.00064	0.195
96MA0002.2	MA0002.2	RUNX1	KhS1404:5980-6357	96	106	-	7.5	0.000655	0.461	CCTTGTGTTTG	MA0002.2	RUNX1	KhS1404:5980-6357_T	96	106	-	7.5	0.000655	0.461	CCTTGTGTTTG											MA0002.2	RUNX1	KhS1404:5980-6357_ETS	96	106	-	7.5	0.000655	0.461	CCTTGTGTTTG	MA0002.2	RUNX1	KhS1404:5980-6357_ZIC	96	106	-	7.5	0.000655	0.461
96MA0116.1																					MA0116.1	Znf423	KhS1404:5980-6357_FoxA	96	110	-	-3.47191	0.000643	0.29	AACACCTTGTGTTTC
97MA0007.3	MA0007.3	Ar	KhS1404:5980-6357	97	113	-	-0.568966	0.000528	0.281	TCGAACACCTTGTGTTT	MA0007.3	Ar	KhS1404:5980-6357_T	97	113	-	-0.568966	0.000528	0.281	TCGAACACCTTGTGTTT	MA0007.3	Ar	KhS1404:5980-6357_FoxA	97	113	-	-0.568966	0.000528	0.281	TCGAACACCTTGTGTTT	MA0007.3	Ar	KhS1404:5980-6357_ETS	97	113	-	-0.568966	0.000528	0.281	TCGAACACCTTGTGTTT	MA0007.3	Ar	KhS1404:5980-6357_ZIC	97	113	-	-0.568966	0.000528	0.281
97MA0113.3	MA0113.3	NR3C1	KhS1404:5980-6357	97	113	+	-1.18367	0.000352	0.182	AAACACAAGGTGTTCGA	MA0113.3	NR3C1	KhS1404:5980-6357_T	97	113	+	-1.18367	0.000352	0.182	AAACACAAGGTGTTCGA	MA0113.3	NR3C1	KhS1404:5980-6357_FoxA	97	113	+	-1.18367	0.000352	0.182	AAACACAAGGTGTTCGA	MA0113.3	NR3C1	KhS1404:5980-6357_ETS	97	113	+	-1.18367	0.000352	0.182	AAACACAAGGTGTTCGA	MA0113.3	NR3C1	KhS1404:5980-6357_ZIC	97	113	+	-1.18367	0.000352	0.182
97MA0505.1	MA0505.1	Nr5a2	KhS1404:5980-6357	97	111	+	2.82759	0.000914	0.608	AAACACAAGGTGTTC	MA0505.1	Nr5a2	KhS1404:5980-6357_T	97	111	+	2.82759	0.000914	0.608	AAACACAAGGTGTTC	MA0505.1	Nr5a2	KhS1404:5980-6357_FoxA	97	111	+	2.82759	0.000914	0.608	AAACACAAGGTGTTC	MA0505.1	Nr5a2	KhS1404:5980-6357_ETS	97	111	+	2.82759	0.000914	0.608	AAACACAAGGTGTTC	MA0505.1	Nr5a2	KhS1404:5980-6357_ZIC	97	111	+	2.82759	0.000914	0.608
97MA0727.1	MA0727.1	NR3C2	KhS1404:5980-6357	97	113	+	-1.3617	0.000321	0.148	AAACACAAGGTGTTCGA	MA0727.1	NR3C2	KhS1404:5980-6357_T	97	113	+	-1.3617	0.000321	0.148	AAACACAAGGTGTTCGA	MA0727.1	NR3C2	KhS1404:5980-6357_FoxA	97	113	+	-1.3617	0.000321	0.148	AAACACAAGGTGTTCGA	MA0727.1	NR3C2	KhS1404:5980-6357_ETS	97	113	+	-1.3617	0.000321	0.148	AAACACAAGGTGTTCGA	MA0727.1	NR3C2	KhS1404:5980-6357_ZIC	97	113	+	-1.3617	0.000321	0.148
99MA0109.1	MA0109.1	HLTF	KhS1404:5980-6357	99	108	-	8.13483	0.000498	0.346	CACCTTGTGT	MA0109.1	HLTF	KhS1404:5980-6357_T	99	108	-	8.13483	0.000498	0.346	CACCTTGTGT	MA0109.1	HLTF	KhS1404:5980-6357_FoxA	99	108	-	8.13483	0.000498	0.346	CACCTTGTGT	MA0109.1	HLTF	KhS1404:5980-6357_ETS	99	108	-	8.13483	0.000498	0.346	CACCTTGTGT	MA0109.1	HLTF	KhS1404:5980-6357_ZIC	99	108	-	8.13483	0.000498	0.346
101MA0091.1	MA0091.1	TAL1::TCF3	KhS1404:5980-6357	101	112	-	7.11236	0.00027	0.103	CGAACACCTTGT	MA0091.1	TAL1::TCF3	KhS1404:5980-6357_T	101	112	-	7.11236	0.00027	0.103	CGAACACCTTGT	MA0091.1	TAL1::TCF3	KhS1404:5980-6357_FoxA	101	112	-	7.11236	0.00027	0.103	CGAACACCTTGT	MA0091.1	TAL1::TCF3	KhS1404:5980-6357_ETS	101	112	-	7.11236	0.00027	0.103	CGAACACCTTGT	MA0091.1	TAL1::TCF3	KhS1404:5980-6357_ZIC	101	112	-	7.11236	0.00027	0.103
101MA0665.1	MA0665.1	MSC	KhS1404:5980-6357	101	110	-	7.29268	0.000213	0.0618	AACACCTTGT	MA0665.1	MSC	KhS1404:5980-6357_T	101	110	-	7.29268	0.000213	0.0618	AACACCTTGT	MA0665.1	MSC	KhS1404:5980-6357_FoxA	101	110	-	7.29268	0.000213	0.0618	AACACCTTGT	MA0665.1	MSC	KhS1404:5980-6357_ETS	101	110	-	7.29268	0.000213	0.0618	AACACCTTGT	MA0665.1	MSC	KhS1404:5980-6357_ZIC	101	110	-	7.29268	0.000213	0.0618
101MA0820.1	MA0820.1	FIGLA	KhS1404:5980-6357	101	110	-	8.89655	0.000351	0.0641	AACACCTTGT	MA0820.1	FIGLA	KhS1404:5980-6357_T	101	110	-	8.89655	0.000351	0.0641	AACACCTTGT	MA0820.1	FIGLA	KhS1404:5980-6357_FoxA	101	110	-	8.89655	0.000351	0.0641	AACACCTTGT	MA0820.1	FIGLA	KhS1404:5980-6357_ETS	101	110	-	8.89655	0.000351	0.0641	AACACCTTGT	MA0820.1	FIGLA	KhS1404:5980-6357_ZIC	101	110	-	8.89655	0.000351	0.0641
102MA0694.1	MA0694.1	ZBTB7B	KhS1404:5980-6357	102	113	-	2.51724	0.000832	0.301	TCGAACACCTTG	MA0694.1	ZBTB7B	KhS1404:5980-6357_T	102	113	-	2.51724	0.000832	0.301	TCGAACACCTTG	MA0694.1	ZBTB7B	KhS1404:5980-6357_FoxA	102	113	-	2.51724	0.000832	0.301	TCGAACACCTTG	MA0694.1	ZBTB7B	KhS1404:5980-6357_ETS	102	113	-	2.51724	0.000832	0.301	TCGAACACCTTG	MA0694.1	ZBTB7B	KhS1404:5980-6357_ZIC	102	113	-	2.51724	0.000832	0.301
102MA0734.1	MA0734.1	GLI2	KhS1404:5980-6357	102	113	-	4.68966	0.000755	0.212	TCGAACACCTTG	MA0734.1	GLI2	KhS1404:5980-6357_T	102	113	-	4.68966	0.000755	0.212	TCGAACACCTTG	MA0734.1	GLI2	KhS1404:5980-6357_FoxA	102	113	-	4.68966	0.000755	0.212	TCGAACACCTTG	MA0734.1	GLI2	KhS1404:5980-6357_ETS	102	113	-	4.68966	0.000755	0.212	TCGAACACCTTG	MA0734.1	GLI2	KhS1404:5980-6357_ZIC	102	113	-	4.68966	0.000755	0.212
104MA0803.1	MA0803.1	TBX15	KhS1404:5980-6357	104	111	+	4.75	0.000896	0.145	AGGTGTTC	MA0803.1	TBX15	KhS1404:5980-6357_T	104	111	+	4.75	0.000896	0.145	AGGTGTTC	MA0803.1	TBX15	KhS1404:5980-6357_FoxA	104	111	+	4.75	0.000896	0.145	AGGTGTTC	MA0803.1	TBX15	KhS1404:5980-6357_ETS	104	111	+	4.75	0.000896	0.145	AGGTGTTC	MA0803.1	TBX15	KhS1404:5980-6357_ZIC	104	111	+	4.75	0.000896	0.145
104MA0806.1	MA0806.1	TBX4	KhS1404:5980-6357	104	111	+	7.59184	0.000719	0.147	AGGTGTTC	MA0806.1	TBX4	KhS1404:5980-6357_T	104	111	+	7.59184	0.000719	0.147	AGGTGTTC	MA0806.1	TBX4	KhS1404:5980-6357_FoxA	104	111	+	7.59184	0.000719	0.147	AGGTGTTC	MA0806.1	TBX4	KhS1404:5980-6357_ETS	104	111	+	7.59184	0.000719	0.147	AGGTGTTC	MA0806.1	TBX4	KhS1404:5980-6357_ZIC	104	111	+	7.59184	0.000719	0.147
104MA0807.1	MA0807.1	TBX5	KhS1404:5980-6357	104	111	+	7.53448	0.000855	0.213	AGGTGTTC	MA0807.1	TBX5	KhS1404:5980-6357_T	104	111	+	7.53448	0.000855	0.213	AGGTGTTC	MA0807.1	TBX5	KhS1404:5980-6357_FoxA	104	111	+	7.53448	0.000855	0.213	AGGTGTTC	MA0807.1	TBX5	KhS1404:5980-6357_ETS	104	111	+	7.53448	0.000855	0.213	AGGTGTTC	MA0807.1	TBX5	KhS1404:5980-6357_ZIC	104	111	+	7.53448	0.000855	0.213
111MA0070.1
111MA0499.1	MA0499.1	Myod1	KhS1404:5980-6357	111	123	-	-0.244898	0.000588	0.148	CACAGCTGGATCG	MA0499.1	Myod1	KhS1404:5980-6357_T	111	123	-	-0.244898	0.000588	0.148	CACAGCTGGATCG	MA0499.1	Myod1	KhS1404:5980-6357_FoxA	111	123	-	-0.244898	0.000588	0.148	CACAGCTGGATCG	MA0499.1	Myod1	KhS1404:5980-6357_ETS	111	123	-	-0.244898	0.000588	0.148	CACAGCTGGATCG	MA0499.1	Myod1	KhS1404:5980-6357_ZIC	111	123	-	-0.244898	0.000588	0.148
112MA0050.2	MA0050.2	IRF1	KhS1404:5980-6357	112	132	-	0.935484	0.000956	0.173	GTTTACTTTCACAGCTGGATC	MA0050.2	IRF1	KhS1404:5980-6357_T	112	132	-	0.935484	0.000956	0.173	GTTTACTTTCACAGCTGGATC											MA0050.2	IRF1	KhS1404:5980-6357_ETS	112	132	-	0.935484	0.000956	0.173	GTTTACTTTCACAGCTGGATC	MA0050.2	IRF1	KhS1404:5980-6357_ZIC	112	132	-	0.935484	0.000956	0.173
112MA0091.1	MA0091.1	TAL1::TCF3	KhS1404:5980-6357	112	123	+	6.24719	0.000355	0.103	GATCCAGCTGTG	MA0091.1	TAL1::TCF3	KhS1404:5980-6357_T	112	123	+	6.24719	0.000355	0.103	GATCCAGCTGTG	MA0091.1	TAL1::TCF3	KhS1404:5980-6357_FoxA	112	123	+	6.24719	0.000355	0.103	GATCCAGCTGTG	MA0091.1	TAL1::TCF3	KhS1404:5980-6357_ETS	112	123	+	6.24719	0.000355	0.103	GATCCAGCTGTG	MA0091.1	TAL1::TCF3	KhS1404:5980-6357_ZIC	112	123	+	6.24719	0.000355	0.103
112MA0698.1	MA0698.1	ZBTB18	KhS1404:5980-6357	112	124	+	13.3571	1.43e-05	0.00769	GATCCAGCTGTGA	MA0698.1	ZBTB18	KhS1404:5980-6357_T	112	124	+	13.3571	1.43e-05	0.00769	GATCCAGCTGTGA	MA0698.1	ZBTB18	KhS1404:5980-6357_FoxA	112	124	+	13.3571	1.43e-05	0.00769	GATCCAGCTGTGA	MA0698.1	ZBTB18	KhS1404:5980-6357_ETS	112	124	+	13.3571	1.43e-05	0.00769	GATCCAGCTGTGA	MA0698.1	ZBTB18	KhS1404:5980-6357_ZIC	112	124	+	13.3571	1.43e-05	0.00769
112MA0832.1	MA0832.1	Tcf21	KhS1404:5980-6357	112	125	-	1.55263	0.00025	0.12	TTCACAGCTGGATC	MA0832.1	Tcf21	KhS1404:5980-6357_T	112	125	-	1.55263	0.00025	0.12	TTCACAGCTGGATC	MA0832.1	Tcf21	KhS1404:5980-6357_FoxA	112	125	-	1.55263	0.00025	0.12	TTCACAGCTGGATC	MA0832.1	Tcf21	KhS1404:5980-6357_ETS	112	125	-	1.55263	0.00025	0.12	TTCACAGCTGGATC	MA0832.1	Tcf21	KhS1404:5980-6357_ZIC	112	125	-	1.55263	0.00025	0.12
112MA1100.1	MA1100.1	ASCL1	KhS1404:5980-6357	112	124	+	6.34862	0.000469	0.136	GATCCAGCTGTGA	MA1100.1	ASCL1	KhS1404:5980-6357_T	112	124	+	6.34862	0.000469	0.136	GATCCAGCTGTGA	MA1100.1	ASCL1	KhS1404:5980-6357_FoxA	112	124	+	6.34862	0.000469	0.136	GATCCAGCTGTGA	MA1100.1	ASCL1	KhS1404:5980-6357_ETS	112	124	+	6.34862	0.000469	0.136	GATCCAGCTGTGA	MA1100.1	ASCL1	KhS1404:5980-6357_ZIC	112	124	+	6.34862	0.000469	0.136
112MA1109.1	MA1109.1	NEUROD1	KhS1404:5980-6357	112	124	-	9.25688	0.000174	0.084	TCACAGCTGGATC	MA1109.1	NEUROD1	KhS1404:5980-6357_T	112	124	-	9.25688	0.000174	0.084	TCACAGCTGGATC	MA1109.1	NEUROD1	KhS1404:5980-6357_FoxA	112	124	-	9.25688	0.000174	0.084	TCACAGCTGGATC	MA1109.1	NEUROD1	KhS1404:5980-6357_ETS	112	124	-	9.25688	0.000174	0.084	TCACAGCTGGATC	MA1109.1	NEUROD1	KhS1404:5980-6357_ZIC	112	124	-	9.25688	0.000174	0.084
112MA1123.1	MA1123.1	TWIST1	KhS1404:5980-6357	112	124	+	11.6423	5.46e-05	0.0295	GATCCAGCTGTGA	MA1123.1	TWIST1	KhS1404:5980-6357_T	112	124	+	11.6423	5.46e-05	0.0295	GATCCAGCTGTGA	MA1123.1	TWIST1	KhS1404:5980-6357_FoxA	112	124	+	11.6423	5.46e-05	0.0295	GATCCAGCTGTGA	MA1123.1	TWIST1	KhS1404:5980-6357_ETS	112	124	+	11.6423	5.46e-05	0.0295	GATCCAGCTGTGA	MA1123.1	TWIST1	KhS1404:5980-6357_ZIC	112	124	+	11.6423	5.46e-05	0.0295
113MA0500.1	MA0500.1	Myog	KhS1404:5980-6357	113	123	-	12.1633	5.69e-05	0.0277	CACAGCTGGAT	MA0500.1	Myog	KhS1404:5980-6357_T	113	123	-	12.1633	5.69e-05	0.0277	CACAGCTGGAT	MA0500.1	Myog	KhS1404:5980-6357_FoxA	113	123	-	12.1633	5.69e-05	0.0277	CACAGCTGGAT	MA0500.1	Myog	KhS1404:5980-6357_ETS	113	123	-	12.1633	5.69e-05	0.0277	CACAGCTGGAT	MA0500.1	Myog	KhS1404:5980-6357_ZIC	113	123	-	12.1633	5.69e-05	0.0277
113MA0521.1	MA0521.1	Tcf12	KhS1404:5980-6357	113	123	-	12.3462	5.31e-05	0.0257	CACAGCTGGAT	MA0521.1	Tcf12	KhS1404:5980-6357_T	113	123	-	12.3462	5.31e-05	0.0257	CACAGCTGGAT	MA0521.1	Tcf12	KhS1404:5980-6357_FoxA	113	123	-	12.3462	5.31e-05	0.0257	CACAGCTGGAT	MA0521.1	Tcf12	KhS1404:5980-6357_ETS	113	123	-	12.3462	5.31e-05	0.0257	CACAGCTGGAT	MA0521.1	Tcf12	KhS1404:5980-6357_ZIC	113	123	-	12.3462	5.31e-05	0.0257
113MA0783.1	MA0783.1	PKNOX2	KhS1404:5980-6357	113	124	-	-7.68852	0.000905	0.492	TCACAGCTGGAT	MA0783.1	PKNOX2	KhS1404:5980-6357_T	113	124	-	-7.68852	0.000905	0.492	TCACAGCTGGAT	MA0783.1	PKNOX2	KhS1404:5980-6357_FoxA	113	124	-	-7.68852	0.000905	0.492	TCACAGCTGGAT	MA0783.1	PKNOX2	KhS1404:5980-6357_ETS	113	124	-	-7.68852	0.000905	0.492	TCACAGCTGGAT	MA0783.1	PKNOX2	KhS1404:5980-6357_ZIC	113	124	-	-7.68852	0.000905	0.492
113MA1100.1	MA1100.1	ASCL1	KhS1404:5980-6357	113	125	-	5.81651	0.000578	0.136	TTCACAGCTGGAT	MA1100.1	ASCL1	KhS1404:5980-6357_T	113	125	-	5.81651	0.000578	0.136	TTCACAGCTGGAT	MA1100.1	ASCL1	KhS1404:5980-6357_FoxA	113	125	-	5.81651	0.000578	0.136	TTCACAGCTGGAT	MA1100.1	ASCL1	KhS1404:5980-6357_ETS	113	125	-	5.81651	0.000578	0.136	TTCACAGCTGGAT	MA1100.1	ASCL1	KhS1404:5980-6357_ZIC	113	125	-	5.81651	0.000578	0.136
114MA0048.2	MA0048.2	NHLH1	KhS1404:5980-6357	114	123	-	7.93103	0.000252	0.09	CACAGCTGGA	MA0048.2	NHLH1	KhS1404:5980-6357_T	114	123	-	7.93103	0.000252	0.09	CACAGCTGGA	MA0048.2	NHLH1	KhS1404:5980-6357_FoxA	114	123	-	7.93103	0.000252	0.09	CACAGCTGGA	MA0048.2	NHLH1	KhS1404:5980-6357_ETS	114	123	-	7.93103	0.000252	0.09	CACAGCTGGA	MA0048.2	NHLH1	KhS1404:5980-6357_ZIC	114	123	-	7.93103	0.000252	0.09
114MA0499.1	MA0499.1	Myod1	KhS1404:5980-6357	114	126	+	9.65306	0.000129	0.062	TCCAGCTGTGAAA	MA0499.1	Myod1	KhS1404:5980-6357_T	114	126	+	9.65306	0.000129	0.062	TCCAGCTGTGAAA	MA0499.1	Myod1	KhS1404:5980-6357_FoxA	114	126	+	9.65306	0.000129	0.062	TCCAGCTGTGAAA	MA0499.1	Myod1	KhS1404:5980-6357_ETS	114	126	+	9.65306	0.000129	0.062	TCCAGCTGTGAAA	MA0499.1	Myod1	KhS1404:5980-6357_ZIC	114	126	+	9.65306	0.000129	0.062
114MA0521.1	MA0521.1	Tcf12	KhS1404:5980-6357	114	124	+	-1.53846	0.00057	0.142	TCCAGCTGTGA	MA0521.1	Tcf12	KhS1404:5980-6357_T	114	124	+	-1.53846	0.00057	0.142	TCCAGCTGTGA	MA0521.1	Tcf12	KhS1404:5980-6357_FoxA	114	124	+	-1.53846	0.00057	0.142	TCCAGCTGTGA	MA0521.1	Tcf12	KhS1404:5980-6357_ETS	114	124	+	-1.53846	0.00057	0.142	TCCAGCTGTGA	MA0521.1	Tcf12	KhS1404:5980-6357_ZIC	114	124	+	-1.53846	0.00057	0.142
114MA0522.2	MA0522.2	TCF3	KhS1404:5980-6357	114	123	-	10.3654	0.000137	0.0593	CACAGCTGGA	MA0522.2	TCF3	KhS1404:5980-6357_T	114	123	-	10.3654	0.000137	0.0593	CACAGCTGGA	MA0522.2	TCF3	KhS1404:5980-6357_FoxA	114	123	-	10.3654	0.000137	0.0593	CACAGCTGGA	MA0522.2	TCF3	KhS1404:5980-6357_ETS	114	123	-	10.3654	0.000137	0.0593	CACAGCTGGA	MA0522.2	TCF3	KhS1404:5980-6357_ZIC	114	123	-	10.3654	0.000137	0.0593
114MA0665.1	MA0665.1	MSC	KhS1404:5980-6357	114	123	+	8.65854	0.000136	0.0618	TCCAGCTGTG	MA0665.1	MSC	KhS1404:5980-6357_T	114	123	+	8.65854	0.000136	0.0618	TCCAGCTGTG	MA0665.1	MSC	KhS1404:5980-6357_FoxA	114	123	+	8.65854	0.000136	0.0618	TCCAGCTGTG	MA0665.1	MSC	KhS1404:5980-6357_ETS	114	123	+	8.65854	0.000136	0.0618	TCCAGCTGTG	MA0665.1	MSC	KhS1404:5980-6357_ZIC	114	123	+	8.65854	0.000136	0.0618
114MA0691.1	MA0691.1	TFAP4	KhS1404:5980-6357	114	123	-	8.67273	0.000142	0.0385	CACAGCTGGA	MA0691.1	TFAP4	KhS1404:5980-6357_T	114	123	-	8.67273	0.000142	0.0385	CACAGCTGGA	MA0691.1	TFAP4	KhS1404:5980-6357_FoxA	114	123	-	8.67273	0.000142	0.0385	CACAGCTGGA	MA0691.1	TFAP4	KhS1404:5980-6357_ETS	114	123	-	8.67273	0.000142	0.0385	CACAGCTGGA	MA0691.1	TFAP4	KhS1404:5980-6357_ZIC	114	123	-	8.67273	0.000142	0.0385
114MA0816.1	MA0816.1	Ascl2	KhS1404:5980-6357	114	123	-	7.42857	0.000338	0.0941	CACAGCTGGA	MA0816.1	Ascl2	KhS1404:5980-6357_T	114	123	-	7.42857	0.000338	0.0941	CACAGCTGGA	MA0816.1	Ascl2	KhS1404:5980-6357_FoxA	114	123	-	7.42857	0.000338	0.0941	CACAGCTGGA	MA0816.1	Ascl2	KhS1404:5980-6357_ETS	114	123	-	7.42857	0.000338	0.0941	CACAGCTGGA	MA0816.1	Ascl2	KhS1404:5980-6357_ZIC	114	123	-	7.42857	0.000338	0.0941
114MA0820.1	MA0820.1	FIGLA	KhS1404:5980-6357	114	123	+	10.7069	0.000134	0.0472	TCCAGCTGTG	MA0820.1	FIGLA	KhS1404:5980-6357_T	114	123	+	10.7069	0.000134	0.0472	TCCAGCTGTG	MA0820.1	FIGLA	KhS1404:5980-6357_FoxA	114	123	+	10.7069	0.000134	0.0472	TCCAGCTGTG	MA0820.1	FIGLA	KhS1404:5980-6357_ETS	114	123	+	10.7069	0.000134	0.0472	TCCAGCTGTG	MA0820.1	FIGLA	KhS1404:5980-6357_ZIC	114	123	+	10.7069	0.000134	0.0472
114MA0824.1	MA0824.1	ID4	KhS1404:5980-6357	114	123	-	8.54098	0.000305	0.108	CACAGCTGGA	MA0824.1	ID4	KhS1404:5980-6357_T	114	123	-	8.54098	0.000305	0.108	CACAGCTGGA	MA0824.1	ID4	KhS1404:5980-6357_FoxA	114	123	-	8.54098	0.000305	0.108	CACAGCTGGA	MA0824.1	ID4	KhS1404:5980-6357_ETS	114	123	-	8.54098	0.000305	0.108	CACAGCTGGA	MA0824.1	ID4	KhS1404:5980-6357_ZIC	114	123	-	8.54098	0.000305	0.108
114MA0830.1	MA0830.1	TCF4	KhS1404:5980-6357	114	123	-	10.6327	0.000111	0.0534	CACAGCTGGA	MA0830.1	TCF4	KhS1404:5980-6357_T	114	123	-	10.6327	0.000111	0.0534	CACAGCTGGA	MA0830.1	TCF4	KhS1404:5980-6357_FoxA	114	123	-	10.6327	0.000111	0.0534	CACAGCTGGA	MA0830.1	TCF4	KhS1404:5980-6357_ETS	114	123	-	10.6327	0.000111	0.0534	CACAGCTGGA	MA0830.1	TCF4	KhS1404:5980-6357_ZIC	114	123	-	10.6327	0.000111	0.0534
115MA0607.1	MA0607.1	Bhlha15	KhS1404:5980-6357	115	122	+	10.2131	0.000229	0.113	CCAGCTGT	MA0607.1	Bhlha15	KhS1404:5980-6357_T	115	122	+	10.2131	0.000229	0.113	CCAGCTGT	MA0607.1	Bhlha15	KhS1404:5980-6357_FoxA	115	122	+	10.2131	0.000229	0.113	CCAGCTGT	MA0607.1	Bhlha15	KhS1404:5980-6357_ETS	115	122	+	10.2131	0.000229	0.113	CCAGCTGT	MA0607.1	Bhlha15	KhS1404:5980-6357_ZIC	115	122	+	10.2131	0.000229	0.113
115MA1419.1
116MA0688.1	MA0688.1	TBX2	KhS1404:5980-6357	116	126	+	8.06897	0.000537	0.212	CAGCTGTGAAA	MA0688.1	TBX2	KhS1404:5980-6357_T	116	126	+	8.06897	0.000537	0.212	CAGCTGTGAAA	MA0688.1	TBX2	KhS1404:5980-6357_FoxA	116	126	+	8.06897	0.000537	0.212	CAGCTGTGAAA	MA0688.1	TBX2	KhS1404:5980-6357_ETS	116	126	+	8.06897	0.000537	0.212	CAGCTGTGAAA	MA0688.1	TBX2	KhS1404:5980-6357_ZIC	116	126	+	8.06897	0.000537	0.212
116MA0690.1	MA0690.1	TBX21	KhS1404:5980-6357	116	125	+	6.47273	0.000485	0.22	CAGCTGTGAA	MA0690.1	TBX21	KhS1404:5980-6357_T	116	125	+	6.47273	0.000485	0.22	CAGCTGTGAA	MA0690.1	TBX21	KhS1404:5980-6357_FoxA	116	125	+	6.47273	0.000485	0.22	CAGCTGTGAA	MA0690.1	TBX21	KhS1404:5980-6357_ETS	116	125	+	6.47273	0.000485	0.22	CAGCTGTGAA	MA0690.1	TBX21	KhS1404:5980-6357_ZIC	116	125	+	6.47273	0.000485	0.22
116MA0800.1	MA0800.1	EOMES	KhS1404:5980-6357	116	128	+	7.90244	0.000374	0.203	CAGCTGTGAAAGT	MA0800.1	EOMES	KhS1404:5980-6357_T	116	128	+	7.90244	0.000374	0.203	CAGCTGTGAAAGT	MA0800.1	EOMES	KhS1404:5980-6357_FoxA	116	128	+	7.90244	0.000374	0.203	CAGCTGTGAAAGT	MA0800.1	EOMES	KhS1404:5980-6357_ETS	116	128	+	7.90244	0.000374	0.203	CAGCTGTGAAAGT	MA0800.1	EOMES	KhS1404:5980-6357_ZIC	116	128	+	7.90244	0.000374	0.203
117MA0801.1	MA0801.1	MGA	KhS1404:5980-6357	117	124	+	8.36364	0.000455	0.0984	AGCTGTGA	MA0801.1	MGA	KhS1404:5980-6357_T	117	124	+	8.36364	0.000455	0.0984	AGCTGTGA	MA0801.1	MGA	KhS1404:5980-6357_FoxA	117	124	+	8.36364	0.000455	0.0984	AGCTGTGA	MA0801.1	MGA	KhS1404:5980-6357_ETS	117	124	+	8.36364	0.000455	0.0984	AGCTGTGA	MA0801.1	MGA	KhS1404:5980-6357_ZIC	117	124	+	8.36364	0.000455	0.0984
117MA0802.1	MA0802.1	TBR1	KhS1404:5980-6357	117	126	+	9.87234	0.000138	0.117	AGCTGTGAAA	MA0802.1	TBR1	KhS1404:5980-6357_T	117	126	+	9.87234	0.000138	0.117	AGCTGTGAAA	MA0802.1	TBR1	KhS1404:5980-6357_FoxA	117	126	+	9.87234	0.000138	0.117	AGCTGTGAAA	MA0802.1	TBR1	KhS1404:5980-6357_ETS	117	126	+	9.87234	0.000138	0.117	AGCTGTGAAA	MA0802.1	TBR1	KhS1404:5980-6357_ZIC	117	126	+	9.87234	0.000138	0.117
117MA0803.1	MA0803.1	TBX15	KhS1404:5980-6357	117	124	+	4.88462	0.000842	0.145	AGCTGTGA	MA0803.1	TBX15	KhS1404:5980-6357_T	117	124	+	4.88462	0.000842	0.145	AGCTGTGA	MA0803.1	TBX15	KhS1404:5980-6357_FoxA	117	124	+	4.88462	0.000842	0.145	AGCTGTGA	MA0803.1	TBX15	KhS1404:5980-6357_ETS	117	124	+	4.88462	0.000842	0.145	AGCTGTGA	MA0803.1	TBX15	KhS1404:5980-6357_ZIC	117	124	+	4.88462	0.000842	0.145
117MA0806.1	MA0806.1	TBX4	KhS1404:5980-6357	117	124	+	7.12245	0.000878	0.147	AGCTGTGA	MA0806.1	TBX4	KhS1404:5980-6357_T	117	124	+	7.12245	0.000878	0.147	AGCTGTGA	MA0806.1	TBX4	KhS1404:5980-6357_FoxA	117	124	+	7.12245	0.000878	0.147	AGCTGTGA	MA0806.1	TBX4	KhS1404:5980-6357_ETS	117	124	+	7.12245	0.000878	0.147	AGCTGTGA	MA0806.1	TBX4	KhS1404:5980-6357_ZIC	117	124	+	7.12245	0.000878	0.147
117MA0866.1
117MA0867.1
117MA0868.1
117MA0869.1
117MA0870.1
118MA1116.1	MA1116.1	RBPJ	KhS1404:5980-6357	118	127	+	7.68966	0.000281	0.0871	GCTGTGAAAG	MA1116.1	RBPJ	KhS1404:5980-6357_T	118	127	+	7.68966	0.000281	0.0871	GCTGTGAAAG	MA1116.1	RBPJ	KhS1404:5980-6357_FoxA	118	127	+	7.68966	0.000281	0.0871	GCTGTGAAAG	MA1116.1	RBPJ	KhS1404:5980-6357_ETS	118	127	+	7.68966	0.000281	0.0871	GCTGTGAAAG	MA1116.1	RBPJ	KhS1404:5980-6357_ZIC	118	127	+	7.68966	0.000281	0.0871
121MA0508.2	MA0508.2	PRDM1	KhS1404:5980-6357	121	130	-	14.3091	7.39e-06	0.00803	TTACTTTCAC	MA0508.2	PRDM1	KhS1404:5980-6357_T	121	130	-	14.3091	7.39e-06	0.00803	TTACTTTCAC	MA0508.2	PRDM1	KhS1404:5980-6357_FoxA	121	130	-	12.7273	3.57e-05	0.0154	AAACTTTCAC	MA0508.2	PRDM1	KhS1404:5980-6357_ETS	121	130	-	14.3091	7.39e-06	0.00803	TTACTTTCAC	MA0508.2	PRDM1	KhS1404:5980-6357_ZIC	121	130	-	14.3091	7.39e-06	0.00803
121MA0652.1
121MA0772.1	MA0772.1	IRF7	KhS1404:5980-6357	121	134	+	2.37097	0.000579	0.242	GTGAAAGTAAACAT	MA0772.1	IRF7	KhS1404:5980-6357_T	121	134	+	2.37097	0.000579	0.242	GTGAAAGTAAACAT											MA0772.1	IRF7	KhS1404:5980-6357_ETS	121	134	+	2.37097	0.000579	0.242	GTGAAAGTAAACAT	MA0772.1	IRF7	KhS1404:5980-6357_ZIC	121	134	+	2.37097	0.000579	0.242
121MA1419.1
122MA0030.1	MA0030.1	FOXF2	KhS1404:5980-6357	122	135	+	13.3222	2.08e-05	0.0219	TGAAAGTAAACATA	MA0030.1	FOXF2	KhS1404:5980-6357_T	122	135	+	13.3222	2.08e-05	0.0219	TGAAAGTAAACATA											MA0030.1	FOXF2	KhS1404:5980-6357_ETS	122	135	+	13.3222	2.08e-05	0.0219	TGAAAGTAAACATA	MA0030.1	FOXF2	KhS1404:5980-6357_ZIC	122	135	+	13.3222	2.08e-05	0.0219
122MA0047.2	MA0047.2	Foxa2	KhS1404:5980-6357	122	133	-	12.35	3.66e-05	0.0393	TGTTTACTTTCA	MA0047.2	Foxa2	KhS1404:5980-6357_T	122	133	-	12.35	3.66e-05	0.0393	TGTTTACTTTCA											MA0047.2	Foxa2	KhS1404:5980-6357_ETS	122	133	-	12.35	3.66e-05	0.0393	TGTTTACTTTCA	MA0047.2	Foxa2	KhS1404:5980-6357_ZIC	122	133	-	12.35	3.66e-05	0.0393
122MA0051.1
122MA0851.1	MA0851.1	Foxj3	KhS1404:5980-6357	122	138	+	14.131	8.36e-06	0.00863	TGAAAGTAAACATAGAG	MA0851.1	Foxj3	KhS1404:5980-6357_T	122	138	+	14.131	8.36e-06	0.00863	TGAAAGTAAACATAGAG											MA0851.1	Foxj3	KhS1404:5980-6357_ETS	122	138	+	14.131	8.36e-06	0.00863	TGAAAGTAAACATAGAG	MA0851.1	Foxj3	KhS1404:5980-6357_ZIC	122	138	+	14.131	8.36e-06	0.00863
123MA0148.3	MA0148.3	FOXA1	KhS1404:5980-6357	123	137	-	15.2449	3.21e-06	0.00325	TCTATGTTTACTTTC	MA0148.3	FOXA1	KhS1404:5980-6357_T	123	137	-	15.2449	3.21e-06	0.00325	TCTATGTTTACTTTC											MA0148.3	FOXA1	KhS1404:5980-6357_ETS	123	137	-	15.2449	3.21e-06	0.00325	TCTATGTTTACTTTC	MA0148.3	FOXA1	KhS1404:5980-6357_ZIC	123	137	-	15.2449	3.21e-06	0.00325
123MA0479.1	MA0479.1	FOXH1	KhS1404:5980-6357	123	133	+	3.75	0.000511	0.218	GAAAGTAAACA	MA0479.1	FOXH1	KhS1404:5980-6357_T	123	133	+	3.75	0.000511	0.218	GAAAGTAAACA											MA0479.1	FOXH1	KhS1404:5980-6357_ETS	123	133	+	3.75	0.000511	0.218	GAAAGTAAACA	MA0479.1	FOXH1	KhS1404:5980-6357_ZIC	123	133	+	3.75	0.000511	0.218
124MA0032.2	MA0032.2	FOXC1	KhS1404:5980-6357	124	134	+	14.1	5.72e-06	0.00599	AAAGTAAACAT	MA0032.2	FOXC1	KhS1404:5980-6357_T	124	134	+	14.1	5.72e-06	0.00599	AAAGTAAACAT											MA0032.2	FOXC1	KhS1404:5980-6357_ETS	124	134	+	14.1	5.72e-06	0.00599	AAAGTAAACAT	MA0032.2	FOXC1	KhS1404:5980-6357_ZIC	124	134	+	14.1	5.72e-06	0.00599
124MA0845.1	MA0845.1	FOXB1	KhS1404:5980-6357	124	134	+	13.5	1.32e-05	0.0139	AAAGTAAACAT	MA0845.1	FOXB1	KhS1404:5980-6357_T	124	134	+	13.5	1.32e-05	0.0139	AAAGTAAACAT											MA0845.1	FOXB1	KhS1404:5980-6357_ETS	124	134	+	13.5	1.32e-05	0.0139	AAAGTAAACAT	MA0845.1	FOXB1	KhS1404:5980-6357_ZIC	124	134	+	13.5	1.32e-05	0.0139
124MA0846.1	MA0846.1	FOXC2	KhS1404:5980-6357	124	135	+	14.8416	1.48e-06	0.0016	AAAGTAAACATA	MA0846.1	FOXC2	KhS1404:5980-6357_T	124	135	+	14.8416	1.48e-06	0.0016	AAAGTAAACATA											MA0846.1	FOXC2	KhS1404:5980-6357_ETS	124	135	+	14.8416	1.48e-06	0.0016	AAAGTAAACATA	MA0846.1	FOXC2	KhS1404:5980-6357_ZIC	124	135	+	14.8416	1.48e-06	0.0016
124MA0852.2	MA0852.2	FOXK1	KhS1404:5980-6357	124	137	+	12.1371	3.86e-05	0.0419	AAAGTAAACATAGA	MA0852.2	FOXK1	KhS1404:5980-6357_T	124	137	+	12.1371	3.86e-05	0.0419	AAAGTAAACATAGA											MA0852.2	FOXK1	KhS1404:5980-6357_ETS	124	137	+	12.1371	3.86e-05	0.0419	AAAGTAAACATAGA	MA0852.2	FOXK1	KhS1404:5980-6357_ZIC	124	137	+	12.1371	3.86e-05	0.0419
125MA0041.1	MA0041.1	Foxd3	KhS1404:5980-6357	125	136	-	10.2609	0.000129	0.0914	CTATGTTTACTT	MA0041.1	Foxd3	KhS1404:5980-6357_T	125	136	-	10.2609	0.000129	0.0914	CTATGTTTACTT											MA0041.1	Foxd3	KhS1404:5980-6357_ETS	125	136	-	10.2609	0.000129	0.0914	CTATGTTTACTT	MA0041.1	Foxd3	KhS1404:5980-6357_ZIC	125	136	-	10.2609	0.000129	0.0914
125MA0481.2	MA0481.2	FOXP1	KhS1404:5980-6357	125	136	+	12.8182	2.93e-05	0.0311	AAGTAAACATAG	MA0481.2	FOXP1	KhS1404:5980-6357_T	125	136	+	12.8182	2.93e-05	0.0311	AAGTAAACATAG											MA0481.2	FOXP1	KhS1404:5980-6357_ETS	125	136	+	12.8182	2.93e-05	0.0311	AAGTAAACATAG	MA0481.2	FOXP1	KhS1404:5980-6357_ZIC	125	136	+	12.8182	2.93e-05	0.0311
125MA0593.1	MA0593.1	FOXP2	KhS1404:5980-6357	125	135	+	11.8939	6.24e-05	0.0649	AAGTAAACATA	MA0593.1	FOXP2	KhS1404:5980-6357_T	125	135	+	11.8939	6.24e-05	0.0649	AAGTAAACATA											MA0593.1	FOXP2	KhS1404:5980-6357_ETS	125	135	+	11.8939	6.24e-05	0.0649	AAGTAAACATA	MA0593.1	FOXP2	KhS1404:5980-6357_ZIC	125	135	+	11.8939	6.24e-05	0.0649
125MA1103.1	MA1103.1	FOXK2	KhS1404:5980-6357	125	135	+	12.784	2e-05	0.0202	AAGTAAACATA	MA1103.1	FOXK2	KhS1404:5980-6357_T	125	135	+	12.784	2e-05	0.0202	AAGTAAACATA											MA1103.1	FOXK2	KhS1404:5980-6357_ETS	125	135	+	12.784	2e-05	0.0202	AAGTAAACATA	MA1103.1	FOXK2	KhS1404:5980-6357_ZIC	125	135	+	12.784	2e-05	0.0202
126MA0040.1	MA0040.1	Foxq1	KhS1404:5980-6357	126	136	-	7.66327	0.000282	0.0827	CTATGTTTACT	MA0040.1	Foxq1	KhS1404:5980-6357_T	126	136	-	7.66327	0.000282	0.0827	CTATGTTTACT											MA0040.1	Foxq1	KhS1404:5980-6357_ETS	126	136	-	7.66327	0.000282	0.0827	CTATGTTTACT	MA0040.1	Foxq1	KhS1404:5980-6357_ZIC	126	136	-	7.66327	0.000282	0.0827
126MA0480.1	MA0480.1	Foxo1	KhS1404:5980-6357	126	136	-	7.87931	0.000328	0.319	CTATGTTTACT	MA0480.1	Foxo1	KhS1404:5980-6357_T	126	136	-	7.87931	0.000328	0.319	CTATGTTTACT											MA0480.1	Foxo1	KhS1404:5980-6357_ETS	126	136	-	7.87931	0.000328	0.319	CTATGTTTACT	MA0480.1	Foxo1	KhS1404:5980-6357_ZIC	126	136	-	7.87931	0.000328	0.319
127MA0007.3
127MA0031.1	MA0031.1	FOXD1	KhS1404:5980-6357	127	134	+	13.52	2.18e-05	0.0233	GTAAACAT	MA0031.1	FOXD1	KhS1404:5980-6357_T	127	134	+	13.52	2.18e-05	0.0233	GTAAACAT											MA0031.1	FOXD1	KhS1404:5980-6357_ETS	127	134	+	13.52	2.18e-05	0.0233	GTAAACAT	MA0031.1	FOXD1	KhS1404:5980-6357_ZIC	127	134	+	13.52	2.18e-05	0.0233
127MA0033.2	MA0033.2	FOXL1	KhS1404:5980-6357	127	133	+	12	7.93e-05	0.0869	GTAAACA	MA0033.2	FOXL1	KhS1404:5980-6357_T	127	133	+	12	7.93e-05	0.0869	GTAAACA											MA0033.2	FOXL1	KhS1404:5980-6357_ETS	127	133	+	12	7.93e-05	0.0869	GTAAACA	MA0033.2	FOXL1	KhS1404:5980-6357_ZIC	127	133	+	12	7.93e-05	0.0869
127MA0042.2	MA0042.2	FOXI1	KhS1404:5980-6357	127	133	+	12.9455	7.93e-05	0.0872	GTAAACA	MA0042.2	FOXI1	KhS1404:5980-6357_T	127	133	+	12.9455	7.93e-05	0.0872	GTAAACA											MA0042.2	FOXI1	KhS1404:5980-6357_ETS	127	133	+	12.9455	7.93e-05	0.0872	GTAAACA	MA0042.2	FOXI1	KhS1404:5980-6357_ZIC	127	133	+	12.9455	7.93e-05	0.0872
127MA0157.2	MA0157.2	FOXO3	KhS1404:5980-6357	127	134	+	13.803	4.35e-05	0.0475	GTAAACAT	MA0157.2	FOXO3	KhS1404:5980-6357_T	127	134	+	13.803	4.35e-05	0.0475	GTAAACAT											MA0157.2	FOXO3	KhS1404:5980-6357_ETS	127	134	+	13.803	4.35e-05	0.0475	GTAAACAT	MA0157.2	FOXO3	KhS1404:5980-6357_ZIC	127	134	+	13.803	4.35e-05	0.0475
127MA0613.1	MA0613.1	FOXG1	KhS1404:5980-6357	127	134	+	13.2247	4.35e-05	0.0466	GTAAACAT	MA0613.1	FOXG1	KhS1404:5980-6357_T	127	134	+	13.2247	4.35e-05	0.0466	GTAAACAT											MA0613.1	FOXG1	KhS1404:5980-6357_ETS	127	134	+	13.2247	4.35e-05	0.0466	GTAAACAT	MA0613.1	FOXG1	KhS1404:5980-6357_ZIC	127	134	+	13.2247	4.35e-05	0.0466
127MA0614.1	MA0614.1	Foxj2	KhS1404:5980-6357	127	134	+	11.4032	8.79e-05	0.0941	GTAAACAT	MA0614.1	Foxj2	KhS1404:5980-6357_T	127	134	+	11.4032	8.79e-05	0.0941	GTAAACAT											MA0614.1	Foxj2	KhS1404:5980-6357_ETS	127	134	+	11.4032	8.79e-05	0.0941	GTAAACAT	MA0614.1	Foxj2	KhS1404:5980-6357_ZIC	127	134	+	11.4032	8.79e-05	0.0941
127MA0727.1
127MA0847.1	MA0847.1	FOXD2	KhS1404:5980-6357	127	133	+	11.4237	7.93e-05	0.0828	GTAAACA	MA0847.1	FOXD2	KhS1404:5980-6357_T	127	133	+	11.4237	7.93e-05	0.0828	GTAAACA											MA0847.1	FOXD2	KhS1404:5980-6357_ETS	127	133	+	11.4237	7.93e-05	0.0828	GTAAACA	MA0847.1	FOXD2	KhS1404:5980-6357_ZIC	127	133	+	11.4237	7.93e-05	0.0828
127MA0848.1	MA0848.1	FOXO4	KhS1404:5980-6357	127	133	+	12.4231	7.93e-05	0.0862	GTAAACA	MA0848.1	FOXO4	KhS1404:5980-6357_T	127	133	+	12.4231	7.93e-05	0.0862	GTAAACA											MA0848.1	FOXO4	KhS1404:5980-6357_ETS	127	133	+	12.4231	7.93e-05	0.0862	GTAAACA	MA0848.1	FOXO4	KhS1404:5980-6357_ZIC	127	133	+	12.4231	7.93e-05	0.0862
127MA0849.1	MA0849.1	FOXO6	KhS1404:5980-6357	127	133	+	12.9808	7.93e-05	0.0873	GTAAACA	MA0849.1	FOXO6	KhS1404:5980-6357_T	127	133	+	12.9808	7.93e-05	0.0873	GTAAACA											MA0849.1	FOXO6	KhS1404:5980-6357_ETS	127	133	+	12.9808	7.93e-05	0.0873	GTAAACA	MA0849.1	FOXO6	KhS1404:5980-6357_ZIC	127	133	+	12.9808	7.93e-05	0.0873
127MA0850.1	MA0850.1	FOXP3	KhS1404:5980-6357	127	133	+	11.3611	7.93e-05	0.0872	GTAAACA	MA0850.1	FOXP3	KhS1404:5980-6357_T	127	133	+	11.3611	7.93e-05	0.0872	GTAAACA											MA0850.1	FOXP3	KhS1404:5980-6357_ETS	127	133	+	11.3611	7.93e-05	0.0872	GTAAACA	MA0850.1	FOXP3	KhS1404:5980-6357_ZIC	127	133	+	11.3611	7.93e-05	0.0872
128MA0442.2	MA0442.2	SOX10	KhS1404:5980-6357	128	138	+	7.22449	0.000426	0.185	TAAACATAGAG	MA0442.2	SOX10	KhS1404:5980-6357_T	128	138	+	7.22449	0.000426	0.185	TAAACATAGAG											MA0442.2	SOX10	KhS1404:5980-6357_ETS	128	138	+	7.22449	0.000426	0.185	TAAACATAGAG	MA0442.2	SOX10	KhS1404:5980-6357_ZIC	128	138	+	7.22449	0.000426	0.185
129MA0035.3																					MA0035.3	Gata1	KhS1404:5980-6357_FoxA	129	139	-	0.714286	0.000817	1	GCTCTATCAAA
129MA0070.1																					MA0070.1	PBX1	KhS1404:5980-6357_FoxA	129	140	-	3.82653	0.000962	1	CGCTCTATCAAA
129MA0151.1																					MA0151.1	Arid3a	KhS1404:5980-6357_FoxA	129	134	-	9.42391	0.00078	0.453	ATCAAA
131MA0469.2	MA0469.2	E2F3	KhS1404:5980-6357	131	148	+	-8.08621	0.000658	0.279	ACATAGAGCGCCACCACA	MA0469.2	E2F3	KhS1404:5980-6357_T	131	148	+	-8.08621	0.000658	0.279	ACATAGAGCGCCACCACA	MA0469.2	E2F3	KhS1404:5980-6357_FoxA	131	148	+	-6.24138	0.000467	0.279	TGATAGAGCGCCACCACA	MA0469.2	E2F3	KhS1404:5980-6357_ETS	131	148	+	-8.08621	0.000658	0.279	ACATAGAGCGCCACCACA	MA0469.2	E2F3	KhS1404:5980-6357_ZIC	131	148	+	-8.08621	0.000658	0.279
134MA0024.3	MA0024.3	E2F1	KhS1404:5980-6357	134	145	-	7.68852	0.000314	0.186	GGTGGCGCTCTA	MA0024.3	E2F1	KhS1404:5980-6357_T	134	145	-	7.68852	0.000314	0.186	GGTGGCGCTCTA	MA0024.3	E2F1	KhS1404:5980-6357_FoxA	134	145	-	7.68852	0.000314	0.186	GGTGGCGCTCTA	MA0024.3	E2F1	KhS1404:5980-6357_ETS	134	145	-	7.68852	0.000314	0.186	GGTGGCGCTCTA	MA0024.3	E2F1	KhS1404:5980-6357_ZIC	134	145	-	7.68852	0.000314	0.186
136MA0014.3	MA0014.3	PAX5	KhS1404:5980-6357	136	147	+	8.3	0.000318	0.233	GAGCGCCACCAC	MA0014.3	PAX5	KhS1404:5980-6357_T	136	147	+	8.3	0.000318	0.233	GAGCGCCACCAC	MA0014.3	PAX5	KhS1404:5980-6357_FoxA	136	147	+	8.3	0.000318	0.233	GAGCGCCACCAC	MA0014.3	PAX5	KhS1404:5980-6357_ETS	136	147	+	8.3	0.000318	0.233	GAGCGCCACCAC	MA0014.3	PAX5	KhS1404:5980-6357_ZIC	136	147	+	8.3	0.000318	0.233
136MA1154.1	MA1154.1	ZNF282	KhS1404:5980-6357	136	152	+	-3.31429	0.000854	0.562	GAGCGCCACCACACGAG	MA1154.1	ZNF282	KhS1404:5980-6357_T	136	152	+	-3.31429	0.000854	0.562	GAGCGCCACCACACGAG	MA1154.1	ZNF282	KhS1404:5980-6357_FoxA	136	152	+	-3.31429	0.000854	0.562	GAGCGCCACCACACGAG	MA1154.1	ZNF282	KhS1404:5980-6357_ETS	136	152	+	-3.31429	0.000854	0.562	GAGCGCCACCACACGAG	MA1154.1	ZNF282	KhS1404:5980-6357_ZIC	136	152	+	-3.31429	0.000854	0.562
138MA0839.1	MA0839.1	CREB3L1	KhS1404:5980-6357	138	151	+	3	0.000458	0.163	GCGCCACCACACGA	MA0839.1	CREB3L1	KhS1404:5980-6357_T	138	151	+	3	0.000458	0.163	GCGCCACCACACGA	MA0839.1	CREB3L1	KhS1404:5980-6357_FoxA	138	151	+	3	0.000458	0.163	GCGCCACCACACGA	MA0839.1	CREB3L1	KhS1404:5980-6357_ETS	138	151	+	3	0.000458	0.163	GCGCCACCACACGA	MA0839.1	CREB3L1	KhS1404:5980-6357_ZIC	138	151	+	3	0.000458	0.163
139MA0073.1	MA0073.1	RREB1	KhS1404:5980-6357	139	158	+	3.75229	6.71e-05	0.0338	CGCCACCACACGAGCAACCC	MA0073.1	RREB1	KhS1404:5980-6357_T	139	158	+	3.75229	6.71e-05	0.0338	CGCCACCACACGAGCAACCC	MA0073.1	RREB1	KhS1404:5980-6357_FoxA	139	158	+	3.75229	6.71e-05	0.0338	CGCCACCACACGAGCAACCC	MA0073.1	RREB1	KhS1404:5980-6357_ETS	139	158	+	3.75229	6.71e-05	0.0338	CGCCACCACACGAGCAACCC	MA0073.1	RREB1	KhS1404:5980-6357_ZIC	139	158	+	3.75229	6.71e-05	0.0338
140MA0527.1	MA0527.1	ZBTB33	KhS1404:5980-6357	140	154	-	3.22727	0.000984	0.694	TGCTCGTGTGGTGGC	MA0527.1	ZBTB33	KhS1404:5980-6357_T	140	154	-	3.22727	0.000984	0.694	TGCTCGTGTGGTGGC	MA0527.1	ZBTB33	KhS1404:5980-6357_FoxA	140	154	-	3.22727	0.000984	0.694	TGCTCGTGTGGTGGC	MA0527.1	ZBTB33	KhS1404:5980-6357_ETS	140	154	-	3.22727	0.000984	0.694	TGCTCGTGTGGTGGC	MA0527.1	ZBTB33	KhS1404:5980-6357_ZIC	140	154	-	3.22727	0.000984	0.694
140MA0695.1	MA0695.1	ZBTB7C	KhS1404:5980-6357	140	151	+	7.06452	0.00074	0.309	GCCACCACACGA	MA0695.1	ZBTB7C	KhS1404:5980-6357_T	140	151	+	7.06452	0.00074	0.309	GCCACCACACGA	MA0695.1	ZBTB7C	KhS1404:5980-6357_FoxA	140	151	+	7.06452	0.00074	0.309	GCCACCACACGA	MA0695.1	ZBTB7C	KhS1404:5980-6357_ETS	140	151	+	7.06452	0.00074	0.309	GCCACCACACGA	MA0695.1	ZBTB7C	KhS1404:5980-6357_ZIC	140	151	+	7.06452	0.00074	0.309
140MA0734.1	MA0734.1	GLI2	KhS1404:5980-6357	140	151	+	9.53448	0.000101	0.0733	GCCACCACACGA	MA0734.1	GLI2	KhS1404:5980-6357_T	140	151	+	9.53448	0.000101	0.0733	GCCACCACACGA	MA0734.1	GLI2	KhS1404:5980-6357_FoxA	140	151	+	9.53448	0.000101	0.0733	GCCACCACACGA	MA0734.1	GLI2	KhS1404:5980-6357_ETS	140	151	+	9.53448	0.000101	0.0733	GCCACCACACGA	MA0734.1	GLI2	KhS1404:5980-6357_ZIC	140	151	+	9.53448	0.000101	0.0733
140MA0736.1	MA0736.1	GLIS2	KhS1404:5980-6357	140	153	+	2.52459	0.000449	0.147	GCCACCACACGAGC	MA0736.1	GLIS2	KhS1404:5980-6357_T	140	153	+	2.52459	0.000449	0.147	GCCACCACACGAGC	MA0736.1	GLIS2	KhS1404:5980-6357_FoxA	140	153	+	2.52459	0.000449	0.147	GCCACCACACGAGC	MA0736.1	GLIS2	KhS1404:5980-6357_ETS	140	153	+	2.52459	0.000449	0.147	GCCACCACACGAGC	MA0736.1	GLIS2	KhS1404:5980-6357_ZIC	140	153	+	2.52459	0.000449	0.147
141MA0073.1	MA0073.1	RREB1	KhS1404:5980-6357	141	160	+	-3.6422	0.000509	0.0822	CCACCACACGAGCAACCCTC	MA0073.1	RREB1	KhS1404:5980-6357_T	141	160	+	1.58716	0.000127	0.0373	CCACCACACGAGCAACCCAC	MA0073.1	RREB1	KhS1404:5980-6357_FoxA	141	160	+	-3.6422	0.000509	0.0822	CCACCACACGAGCAACCCTC	MA0073.1	RREB1	KhS1404:5980-6357_ETS	141	160	+	-3.6422	0.000509	0.0822	CCACCACACGAGCAACCCTC	MA0073.1	RREB1	KhS1404:5980-6357_ZIC	141	160	+	-3.6422	0.000509	0.0822
141MA0511.2	MA0511.2	RUNX2	KhS1404:5980-6357	141	149	+	6.19231	0.000891	0.521	CCACCACAC	MA0511.2	RUNX2	KhS1404:5980-6357_T	141	149	+	6.19231	0.000891	0.521	CCACCACAC	MA0511.2	RUNX2	KhS1404:5980-6357_FoxA	141	149	+	6.19231	0.000891	0.521	CCACCACAC	MA0511.2	RUNX2	KhS1404:5980-6357_ETS	141	149	+	6.19231	0.000891	0.521	CCACCACAC	MA0511.2	RUNX2	KhS1404:5980-6357_ZIC	141	149	+	6.19231	0.000891	0.521
141MA0616.1	MA0616.1	Hes2	KhS1404:5980-6357	141	153	+	8.33333	0.00049	0.35	CCACCACACGAGC	MA0616.1	Hes2	KhS1404:5980-6357_T	141	153	+	8.33333	0.00049	0.35	CCACCACACGAGC	MA0616.1	Hes2	KhS1404:5980-6357_FoxA	141	153	+	8.33333	0.00049	0.35	CCACCACACGAGC	MA0616.1	Hes2	KhS1404:5980-6357_ETS	141	153	+	8.33333	0.00049	0.35	CCACCACACGAGC	MA0616.1	Hes2	KhS1404:5980-6357_ZIC	141	153	+	8.33333	0.00049	0.35
141MA0684.1	MA0684.1	RUNX3	KhS1404:5980-6357	141	150	+	6	0.000931	0.543	CCACCACACG	MA0684.1	RUNX3	KhS1404:5980-6357_T	141	150	+	6	0.000931	0.543	CCACCACACG	MA0684.1	RUNX3	KhS1404:5980-6357_FoxA	141	150	+	6	0.000931	0.543	CCACCACACG	MA0684.1	RUNX3	KhS1404:5980-6357_ETS	141	150	+	6	0.000931	0.543	CCACCACACG	MA0684.1	RUNX3	KhS1404:5980-6357_ZIC	141	150	+	6	0.000931	0.543
142MA0073.1	MA0073.1	RREB1	KhS1404:5980-6357	142	161	+	2.33028	0.000103	0.0338	CACCACACGAGCAACCCTCA	MA0073.1	RREB1	KhS1404:5980-6357_T	142	161	+	4.30275	5.67e-05	0.0338	CACCACACGAGCAACCCACA	MA0073.1	RREB1	KhS1404:5980-6357_FoxA	142	161	+	2.33028	0.000103	0.0338	CACCACACGAGCAACCCTCA	MA0073.1	RREB1	KhS1404:5980-6357_ETS	142	161	+	2.33028	0.000103	0.0338	CACCACACGAGCAACCCTCA	MA0073.1	RREB1	KhS1404:5980-6357_ZIC	142	161	+	2.33028	0.000103	0.0338
142MA0130.1	MA0130.1	ZNF354C	KhS1404:5980-6357	142	147	+	8.37755	0.000821	0.385	CACCAC	MA0130.1	ZNF354C	KhS1404:5980-6357_T	142	147	+	8.37755	0.000821	0.385	CACCAC	MA0130.1	ZNF354C	KhS1404:5980-6357_FoxA	142	147	+	8.37755	0.000821	0.385	CACCAC	MA0130.1	ZNF354C	KhS1404:5980-6357_ETS	142	147	+	8.37755	0.000821	0.385	CACCAC	MA0130.1	ZNF354C	KhS1404:5980-6357_ZIC	142	147	+	8.37755	0.000821	0.385
143MA0871.1	MA0871.1	TFEC	KhS1404:5980-6357	143	152	+	8.52439	0.00043	0.302	ACCACACGAG	MA0871.1	TFEC	KhS1404:5980-6357_T	143	152	+	8.52439	0.00043	0.302	ACCACACGAG	MA0871.1	TFEC	KhS1404:5980-6357_FoxA	143	152	+	8.52439	0.00043	0.302	ACCACACGAG	MA0871.1	TFEC	KhS1404:5980-6357_ETS	143	152	+	8.52439	0.00043	0.302	ACCACACGAG	MA0871.1	TFEC	KhS1404:5980-6357_ZIC	143	152	+	8.52439	0.00043	0.302
144MA0073.1											MA0073.1	RREB1	KhS1404:5980-6357_T	144	163	+	-5.94495	0.000895	0.133	CCACACGAGCAACCCACACA
145MA0058.3	MA0058.3	MAX	KhS1404:5980-6357	145	154	+	5.38462	0.000992	0.236	CACACGAGCA	MA0058.3	MAX	KhS1404:5980-6357_T	145	154	+	5.38462	0.000992	0.236	CACACGAGCA	MA0058.3	MAX	KhS1404:5980-6357_FoxA	145	154	+	5.38462	0.000992	0.236	CACACGAGCA	MA0058.3	MAX	KhS1404:5980-6357_ETS	145	154	+	5.38462	0.000992	0.236	CACACGAGCA	MA0058.3	MAX	KhS1404:5980-6357_ZIC	145	154	+	5.38462	0.000992	0.236
145MA0464.2	MA0464.2	BHLHE40	KhS1404:5980-6357	145	154	+	4.96154	0.000768	0.551	CACACGAGCA	MA0464.2	BHLHE40	KhS1404:5980-6357_T	145	154	+	4.96154	0.000768	0.551	CACACGAGCA	MA0464.2	BHLHE40	KhS1404:5980-6357_FoxA	145	154	+	4.96154	0.000768	0.551	CACACGAGCA	MA0464.2	BHLHE40	KhS1404:5980-6357_ETS	145	154	+	4.96154	0.000768	0.551	CACACGAGCA	MA0464.2	BHLHE40	KhS1404:5980-6357_ZIC	145	154	+	4.96154	0.000768	0.551
145MA1099.1	MA1099.1	Hes1	KhS1404:5980-6357	145	154	+	7.25175	0.000941	0.684	CACACGAGCA	MA1099.1	Hes1	KhS1404:5980-6357_T	145	154	+	7.25175	0.000941	0.684	CACACGAGCA	MA1099.1	Hes1	KhS1404:5980-6357_FoxA	145	154	+	7.25175	0.000941	0.684	CACACGAGCA	MA1099.1	Hes1	KhS1404:5980-6357_ETS	145	154	+	7.25175	0.000941	0.684	CACACGAGCA	MA1099.1	Hes1	KhS1404:5980-6357_ZIC	145	154	+	7.25175	0.000941	0.684
146MA0073.1											MA0073.1	RREB1	KhS1404:5980-6357_T	146	165	+	-1.38532	0.000286	0.0581	ACACGAGCAACCCACACAGC
146MA0617.1	MA0617.1	Id2	KhS1404:5980-6357	146	153	-	-2.27869	0.000955	0.342	GCTCGTGT	MA0617.1	Id2	KhS1404:5980-6357_T	146	153	-	-2.27869	0.000955	0.342	GCTCGTGT	MA0617.1	Id2	KhS1404:5980-6357_FoxA	146	153	-	-2.27869	0.000955	0.342	GCTCGTGT	MA0617.1	Id2	KhS1404:5980-6357_ETS	146	153	-	-2.27869	0.000955	0.342	GCTCGTGT	MA0617.1	Id2	KhS1404:5980-6357_ZIC	146	153	-	-2.27869	0.000955	0.342
146MA0622.1	MA0622.1	Mlxip	KhS1404:5980-6357	146	153	-	-1.06557	0.000258	0.152	GCTCGTGT	MA0622.1	Mlxip	KhS1404:5980-6357_T	146	153	-	-1.06557	0.000258	0.152	GCTCGTGT	MA0622.1	Mlxip	KhS1404:5980-6357_FoxA	146	153	-	-1.06557	0.000258	0.152	GCTCGTGT	MA0622.1	Mlxip	KhS1404:5980-6357_ETS	146	153	-	-1.06557	0.000258	0.152	GCTCGTGT	MA0622.1	Mlxip	KhS1404:5980-6357_ZIC	146	153	-	-1.06557	0.000258	0.152
148MA0138.2
151MA0479.1											MA0479.1	FOXH1	KhS1404:5980-6357_T	151	161	+	-3.76923	0.000911	0.288	AGCAACCCACA
152MA0694.1											MA0694.1	ZBTB7B	KhS1404:5980-6357_T	152	163	+	3.63793	0.000621	0.301	GCAACCCACACA
152MA0747.1											MA0747.1	SP8	KhS1404:5980-6357_T	152	163	+	5.73684	0.000855	1	GCAACCCACACA
153MA0646.1	MA0646.1	GCM1	KhS1404:5980-6357	153	163	-	5.63265	0.000666	0.484	TGTGAGGGTTG	MA0646.1	GCM1	KhS1404:5980-6357_T	153	163	-	5.44898	0.000716	0.484	TGTGTGGGTTG	MA0646.1	GCM1	KhS1404:5980-6357_FoxA	153	163	-	5.63265	0.000666	0.484	TGTGAGGGTTG	MA0646.1	GCM1	KhS1404:5980-6357_ETS	153	163	-	5.63265	0.000666	0.484	TGTGAGGGTTG	MA0646.1	GCM1	KhS1404:5980-6357_ZIC	153	163	-	5.63265	0.000666	0.484
153MA0736.1											MA0736.1	GLIS2	KhS1404:5980-6357_T	153	166	+	-0.0819672	0.000948	0.279	CAACCCACACAGCT
153MA0751.1
153MA1107.1											MA1107.1	KLF9	KhS1404:5980-6357_T	153	165	+	6.09174	0.000562	0.971	CAACCCACACAGC
154MA0002.2											MA0002.2	RUNX1	KhS1404:5980-6357_T	154	164	-	10.1379	0.000146	0.412	CTGTGTGGGTT
154MA0073.1
154MA0088.2
154MA0511.2											MA0511.2	RUNX2	KhS1404:5980-6357_T	154	162	+	6.96154	0.000704	0.521	AACCCACAC
154MA0684.1											MA0684.1	RUNX3	KhS1404:5980-6357_T	154	163	+	8.03846	0.000398	0.543	AACCCACACA
154MA0767.1	MA0767.1	GCM2	KhS1404:5980-6357	154	163	-	7.98361	0.000443	0.326	TGTGAGGGTT	MA0767.1	GCM2	KhS1404:5980-6357_T	154	163	-	8.57377	0.000331	0.326	TGTGTGGGTT	MA0767.1	GCM2	KhS1404:5980-6357_FoxA	154	163	-	7.98361	0.000443	0.326	TGTGAGGGTT	MA0767.1	GCM2	KhS1404:5980-6357_ETS	154	163	-	7.98361	0.000443	0.326	TGTGAGGGTT	MA0767.1	GCM2	KhS1404:5980-6357_ZIC	154	163	-	7.98361	0.000443	0.326
155MA0509.1																																									MA0509.1	Rfx1	KhS1404:5980-6357_ZIC	155	168	+	3.75862	0.000767	1
157MA0073.1
157MA0499.1	MA0499.1	Myod1	KhS1404:5980-6357	157	169	-	11.5102	7.54e-05	0.062	TCCAGCTGTGAGG	MA0499.1	Myod1	KhS1404:5980-6357_T	157	169	-	11.3265	8.13e-05	0.062	TCCAGCTGTGTGG	MA0499.1	Myod1	KhS1404:5980-6357_FoxA	157	169	-	11.5102	7.54e-05	0.062	TCCAGCTGTGAGG	MA0499.1	Myod1	KhS1404:5980-6357_ETS	157	169	-	11.5102	7.54e-05	0.062	TCCAGCTGTGAGG
157MA0804.1	MA0804.1	TBX19	KhS1404:5980-6357	157	176	-	10.8537	3.22e-05	0.0115	GGTGGCATCCAGCTGTGAGG											MA0804.1	TBX19	KhS1404:5980-6357_FoxA	157	176	-	10.8537	3.22e-05	0.0115	GGTGGCATCCAGCTGTGAGG	MA0804.1	TBX19	KhS1404:5980-6357_ETS	157	176	-	10.8537	3.22e-05	0.0115	GGTGGCATCCAGCTGTGAGG	MA0804.1	TBX19	KhS1404:5980-6357_ZIC	157	176	-	12.7317	1.25e-05	0.0115
158MA0139.1											MA0139.1	CTCF	KhS1404:5980-6357_T	158	176	+	2.32787	0.000747	0.353	CACACAGCTGGAGGCCCCC
158MA0690.1
158MA0832.1	MA0832.1	Tcf21	KhS1404:5980-6357	158	171	+	2	0.000222	0.12	CTCACAGCTGGATG	MA0832.1	Tcf21	KhS1404:5980-6357_T	158	171	+	3.64474	0.000145	0.12	CACACAGCTGGAGG	MA0832.1	Tcf21	KhS1404:5980-6357_FoxA	158	171	+	2	0.000222	0.12	CTCACAGCTGGATG	MA0832.1	Tcf21	KhS1404:5980-6357_ETS	158	171	+	2	0.000222	0.12	CTCACAGCTGGATG
158MA1100.1	MA1100.1	ASCL1	KhS1404:5980-6357	158	170	+	6.80734	0.00039	0.136	CTCACAGCTGGAT	MA1100.1	ASCL1	KhS1404:5980-6357_T	158	170	+	8.6055	0.000172	0.136	CACACAGCTGGAG	MA1100.1	ASCL1	KhS1404:5980-6357_FoxA	158	170	+	6.80734	0.00039	0.136	CTCACAGCTGGAT	MA1100.1	ASCL1	KhS1404:5980-6357_ETS	158	170	+	6.80734	0.00039	0.136	CTCACAGCTGGAT
159MA0009.2	MA0009.2	T	KhS1404:5980-6357	159	174	+	10.75	2.17e-05	0.00558	TCACAGCTGGATGCCA											MA0009.2	T	KhS1404:5980-6357_FoxA	159	174	+	10.75	2.17e-05	0.00558	TCACAGCTGGATGCCA	MA0009.2	T	KhS1404:5980-6357_ETS	159	174	+	10.75	2.17e-05	0.00558	TCACAGCTGGATGCCA	MA0009.2	T	KhS1404:5980-6357_ZIC	159	174	-	12.2115	1.14e-05	0.0043
159MA0521.1	MA0521.1	Tcf12	KhS1404:5980-6357	159	169	-	-1.53846	0.00057	0.142	TCCAGCTGTGA	MA0521.1	Tcf12	KhS1404:5980-6357_T	159	169	-	-1.92308	0.000588	0.142	TCCAGCTGTGT	MA0521.1	Tcf12	KhS1404:5980-6357_FoxA	159	169	-	-1.53846	0.00057	0.142	TCCAGCTGTGA	MA0521.1	Tcf12	KhS1404:5980-6357_ETS	159	169	-	-1.53846	0.00057	0.142	TCCAGCTGTGA
159MA0697.1	MA0697.1	ZIC3	KhS1404:5980-6357	159	173	-	0.442857	0.00076	0.386	GGCATCCAGCTGTGA	MA0697.1	ZIC3	KhS1404:5980-6357_T	159	173	-	5.51429	0.000169	0.133	GGCCTCCAGCTGTGT	MA0697.1	ZIC3	KhS1404:5980-6357_FoxA	159	173	-	0.442857	0.00076	0.386	GGCATCCAGCTGTGA	MA0697.1	ZIC3	KhS1404:5980-6357_ETS	159	173	-	0.442857	0.00076	0.386	GGCATCCAGCTGTGA
159MA0698.1	MA0698.1	ZBTB18	KhS1404:5980-6357	159	171	-	14.1	1.01e-05	0.00769	CATCCAGCTGTGA	MA0698.1	ZBTB18	KhS1404:5980-6357_T	159	171	-	12.3857	2.2e-05	0.0106	CCTCCAGCTGTGT	MA0698.1	ZBTB18	KhS1404:5980-6357_FoxA	159	171	-	14.1	1.01e-05	0.00769	CATCCAGCTGTGA	MA0698.1	ZBTB18	KhS1404:5980-6357_ETS	159	171	-	14.1	1.01e-05	0.00769	CATCCAGCTGTGA
159MA0751.1	MA0751.1	ZIC4	KhS1404:5980-6357	159	173	-	6.94231	0.000336	0.171	GGCATCCAGCTGTGA	MA0751.1	ZIC4	KhS1404:5980-6357_T	159	173	-	10.7885	5.41e-05	0.0424	GGCCTCCAGCTGTGT	MA0751.1	ZIC4	KhS1404:5980-6357_FoxA	159	173	-	6.94231	0.000336	0.171	GGCATCCAGCTGTGA	MA0751.1	ZIC4	KhS1404:5980-6357_ETS	159	173	-	6.94231	0.000336	0.171	GGCATCCAGCTGTGA
159MA0783.1	MA0783.1	PKNOX2	KhS1404:5980-6357	159	170	+	-7.68852	0.000905	0.492	TCACAGCTGGAT											MA0783.1	PKNOX2	KhS1404:5980-6357_FoxA	159	170	+	-7.68852	0.000905	0.492	TCACAGCTGGAT	MA0783.1	PKNOX2	KhS1404:5980-6357_ETS	159	170	+	-7.68852	0.000905	0.492	TCACAGCTGGAT
159MA0801.1	MA0801.1	MGA	KhS1404:5980-6357	159	166	-	8.36364	0.000455	0.0984	AGCTGTGA											MA0801.1	MGA	KhS1404:5980-6357_FoxA	159	166	-	8.36364	0.000455	0.0984	AGCTGTGA	MA0801.1	MGA	KhS1404:5980-6357_ETS	159	166	-	8.36364	0.000455	0.0984	AGCTGTGA	MA0801.1	MGA	KhS1404:5980-6357_ZIC	159	166	-	8.36364	0.000455	0.0984
159MA0803.1	MA0803.1	TBX15	KhS1404:5980-6357	159	166	-	4.88462	0.000842	0.145	AGCTGTGA											MA0803.1	TBX15	KhS1404:5980-6357_FoxA	159	166	-	4.88462	0.000842	0.145	AGCTGTGA	MA0803.1	TBX15	KhS1404:5980-6357_ETS	159	166	-	4.88462	0.000842	0.145	AGCTGTGA	MA0803.1	TBX15	KhS1404:5980-6357_ZIC	159	166	-	4.88462	0.000842	0.145
159MA0806.1	MA0806.1	TBX4	KhS1404:5980-6357	159	166	-	7.12245	0.000878	0.147	AGCTGTGA											MA0806.1	TBX4	KhS1404:5980-6357_FoxA	159	166	-	7.12245	0.000878	0.147	AGCTGTGA	MA0806.1	TBX4	KhS1404:5980-6357_ETS	159	166	-	7.12245	0.000878	0.147	AGCTGTGA	MA0806.1	TBX4	KhS1404:5980-6357_ZIC	159	166	-	7.12245	0.000878	0.147
159MA1100.1	MA1100.1	ASCL1	KhS1404:5980-6357	159	171	-	5.82569	0.000575	0.136	CATCCAGCTGTGA	MA1100.1	ASCL1	KhS1404:5980-6357_T	159	171	-	6.93578	0.000369	0.136	CCTCCAGCTGTGT	MA1100.1	ASCL1	KhS1404:5980-6357_FoxA	159	171	-	5.82569	0.000575	0.136	CATCCAGCTGTGA	MA1100.1	ASCL1	KhS1404:5980-6357_ETS	159	171	-	5.82569	0.000575	0.136	CATCCAGCTGTGA
159MA1109.1	MA1109.1	NEUROD1	KhS1404:5980-6357	159	171	+	9.33945	0.000166	0.084	TCACAGCTGGATG	MA1109.1	NEUROD1	KhS1404:5980-6357_T	159	171	+	10.0275	0.000106	0.084	ACACAGCTGGAGG	MA1109.1	NEUROD1	KhS1404:5980-6357_FoxA	159	171	+	9.33945	0.000166	0.084	TCACAGCTGGATG	MA1109.1	NEUROD1	KhS1404:5980-6357_ETS	159	171	+	9.33945	0.000166	0.084	TCACAGCTGGATG
159MA1123.1	MA1123.1	TWIST1	KhS1404:5980-6357	159	171	-	11.4309	6.19e-05	0.0295	CATCCAGCTGTGA	MA1123.1	TWIST1	KhS1404:5980-6357_T	159	171	-	11.4715	6.04e-05	0.0295	CCTCCAGCTGTGT	MA1123.1	TWIST1	KhS1404:5980-6357_FoxA	159	171	-	11.4309	6.19e-05	0.0295	CATCCAGCTGTGA	MA1123.1	TWIST1	KhS1404:5980-6357_ETS	159	171	-	11.4309	6.19e-05	0.0295	CATCCAGCTGTGA
160MA0048.2	MA0048.2	NHLH1	KhS1404:5980-6357	160	169	+	7.93103	0.000252	0.09	CACAGCTGGA	MA0048.2	NHLH1	KhS1404:5980-6357_T	160	169	+	7.93103	0.000252	0.09	CACAGCTGGA	MA0048.2	NHLH1	KhS1404:5980-6357_FoxA	160	169	+	7.93103	0.000252	0.09	CACAGCTGGA	MA0048.2	NHLH1	KhS1404:5980-6357_ETS	160	169	+	7.93103	0.000252	0.09	CACAGCTGGA
160MA0091.1	MA0091.1	TAL1::TCF3	KhS1404:5980-6357	160	171	-	7.05618	0.000275	0.103	CATCCAGCTGTG	MA0091.1	TAL1::TCF3	KhS1404:5980-6357_T	160	171	-	7.49438	0.00024	0.103	CCTCCAGCTGTG	MA0091.1	TAL1::TCF3	KhS1404:5980-6357_FoxA	160	171	-	7.05618	0.000275	0.103	CATCCAGCTGTG	MA0091.1	TAL1::TCF3	KhS1404:5980-6357_ETS	160	171	-	7.05618	0.000275	0.103	CATCCAGCTGTG
160MA0499.1	MA0499.1	Myod1	KhS1404:5980-6357	160	172	+	-0.877551	0.000617	0.148	CACAGCTGGATGC	MA0499.1	Myod1	KhS1404:5980-6357_T	160	172	+	-0.387755	0.000595	0.148	CACAGCTGGAGGC	MA0499.1	Myod1	KhS1404:5980-6357_FoxA	160	172	+	-0.877551	0.000617	0.148	CACAGCTGGATGC	MA0499.1	Myod1	KhS1404:5980-6357_ETS	160	172	+	-0.877551	0.000617	0.148	CACAGCTGGATGC
160MA0500.1	MA0500.1	Myog	KhS1404:5980-6357	160	170	+	12.1633	5.69e-05	0.0277	CACAGCTGGAT	MA0500.1	Myog	KhS1404:5980-6357_T	160	170	+	13.7551	1.94e-05	0.0277	CACAGCTGGAG	MA0500.1	Myog	KhS1404:5980-6357_FoxA	160	170	+	12.1633	5.69e-05	0.0277	CACAGCTGGAT	MA0500.1	Myog	KhS1404:5980-6357_ETS	160	170	+	12.1633	5.69e-05	0.0277	CACAGCTGGAT
160MA0521.1	MA0521.1	Tcf12	KhS1404:5980-6357	160	170	+	12.3462	5.31e-05	0.0257	CACAGCTGGAT	MA0521.1	Tcf12	KhS1404:5980-6357_T	160	170	+	13.7692	2.05e-05	0.0257	CACAGCTGGAG	MA0521.1	Tcf12	KhS1404:5980-6357_FoxA	160	170	+	12.3462	5.31e-05	0.0257	CACAGCTGGAT	MA0521.1	Tcf12	KhS1404:5980-6357_ETS	160	170	+	12.3462	5.31e-05	0.0257	CACAGCTGGAT
160MA0522.2	MA0522.2	TCF3	KhS1404:5980-6357	160	169	+	10.3654	0.000137	0.0593	CACAGCTGGA	MA0522.2	TCF3	KhS1404:5980-6357_T	160	169	+	10.3654	0.000137	0.0593	CACAGCTGGA	MA0522.2	TCF3	KhS1404:5980-6357_FoxA	160	169	+	10.3654	0.000137	0.0593	CACAGCTGGA	MA0522.2	TCF3	KhS1404:5980-6357_ETS	160	169	+	10.3654	0.000137	0.0593	CACAGCTGGA
160MA0665.1	MA0665.1	MSC	KhS1404:5980-6357	160	169	-	8.65854	0.000136	0.0618	TCCAGCTGTG	MA0665.1	MSC	KhS1404:5980-6357_T	160	169	-	8.65854	0.000136	0.0618	TCCAGCTGTG	MA0665.1	MSC	KhS1404:5980-6357_FoxA	160	169	-	8.65854	0.000136	0.0618	TCCAGCTGTG	MA0665.1	MSC	KhS1404:5980-6357_ETS	160	169	-	8.65854	0.000136	0.0618	TCCAGCTGTG
160MA0691.1	MA0691.1	TFAP4	KhS1404:5980-6357	160	169	+	8.67273	0.000142	0.0385	CACAGCTGGA	MA0691.1	TFAP4	KhS1404:5980-6357_T	160	169	+	8.67273	0.000142	0.0385	CACAGCTGGA	MA0691.1	TFAP4	KhS1404:5980-6357_FoxA	160	169	+	8.67273	0.000142	0.0385	CACAGCTGGA	MA0691.1	TFAP4	KhS1404:5980-6357_ETS	160	169	+	8.67273	0.000142	0.0385	CACAGCTGGA
160MA0696.1	MA0696.1	ZIC1	KhS1404:5980-6357	160	173	-	4.10638	0.000136	0.0691	GGCATCCAGCTGTG	MA0696.1	ZIC1	KhS1404:5980-6357_T	160	173	-	8.91489	2.81e-05	0.027	GGCCTCCAGCTGTG	MA0696.1	ZIC1	KhS1404:5980-6357_FoxA	160	173	-	4.10638	0.000136	0.0691	GGCATCCAGCTGTG	MA0696.1	ZIC1	KhS1404:5980-6357_ETS	160	173	-	4.10638	0.000136	0.0691	GGCATCCAGCTGTG
160MA0736.1											MA0736.1	GLIS2	KhS1404:5980-6357_T	160	173	-	4.2623	0.000262	0.147	GGCCTCCAGCTGTG
160MA0816.1	MA0816.1	Ascl2	KhS1404:5980-6357	160	169	+	7.42857	0.000338	0.0941	CACAGCTGGA	MA0816.1	Ascl2	KhS1404:5980-6357_T	160	169	+	7.42857	0.000338	0.0941	CACAGCTGGA	MA0816.1	Ascl2	KhS1404:5980-6357_FoxA	160	169	+	7.42857	0.000338	0.0941	CACAGCTGGA	MA0816.1	Ascl2	KhS1404:5980-6357_ETS	160	169	+	7.42857	0.000338	0.0941	CACAGCTGGA
160MA0820.1	MA0820.1	FIGLA	KhS1404:5980-6357	160	169	-	10.7069	0.000134	0.0472	TCCAGCTGTG	MA0820.1	FIGLA	KhS1404:5980-6357_T	160	169	-	10.7069	0.000134	0.0472	TCCAGCTGTG	MA0820.1	FIGLA	KhS1404:5980-6357_FoxA	160	169	-	10.7069	0.000134	0.0472	TCCAGCTGTG	MA0820.1	FIGLA	KhS1404:5980-6357_ETS	160	169	-	10.7069	0.000134	0.0472	TCCAGCTGTG
160MA0824.1	MA0824.1	ID4	KhS1404:5980-6357	160	169	+	8.54098	0.000305	0.108	CACAGCTGGA	MA0824.1	ID4	KhS1404:5980-6357_T	160	169	+	8.54098	0.000305	0.108	CACAGCTGGA	MA0824.1	ID4	KhS1404:5980-6357_FoxA	160	169	+	8.54098	0.000305	0.108	CACAGCTGGA	MA0824.1	ID4	KhS1404:5980-6357_ETS	160	169	+	8.54098	0.000305	0.108	CACAGCTGGA
160MA0830.1	MA0830.1	TCF4	KhS1404:5980-6357	160	169	+	10.6327	0.000111	0.0534	CACAGCTGGA	MA0830.1	TCF4	KhS1404:5980-6357_T	160	169	+	10.6327	0.000111	0.0534	CACAGCTGGA	MA0830.1	TCF4	KhS1404:5980-6357_FoxA	160	169	+	10.6327	0.000111	0.0534	CACAGCTGGA	MA0830.1	TCF4	KhS1404:5980-6357_ETS	160	169	+	10.6327	0.000111	0.0534	CACAGCTGGA
161MA0119.1
161MA0607.1	MA0607.1	Bhlha15	KhS1404:5980-6357	161	168	-	10.2131	0.000229	0.113	CCAGCTGT	MA0607.1	Bhlha15	KhS1404:5980-6357_T	161	168	-	10.2131	0.000229	0.113	CCAGCTGT	MA0607.1	Bhlha15	KhS1404:5980-6357_FoxA	161	168	-	10.2131	0.000229	0.113	CCAGCTGT	MA0607.1	Bhlha15	KhS1404:5980-6357_ETS	161	168	-	10.2131	0.000229	0.113	CCAGCTGT
161MA0610.1																																									MA0610.1	DMRT3	KhS1404:5980-6357_ZIC	161	171	-	7.45902	0.000776	0.554
162MA0163.1											MA0163.1	PLAG1	KhS1404:5980-6357_T	162	175	-	-2.10204	0.000602	1	GGGGCCTCCAGCTG
162MA0743.1
162MA1102.1											MA1102.1	CTCFL	KhS1404:5980-6357_T	162	175	+	7.20325	0.000236	0.377	CAGCTGGAGGCCCC
163MA0003.3											MA0003.3	TFAP2A	KhS1404:5980-6357_T	163	173	-	8.98182	0.000244	0.419	GGCCTCCAGCT
163MA0812.1											MA0812.1	TFAP2B(var.2)	KhS1404:5980-6357_T	163	173	+	7.6	0.000284	0.369	AGCTGGAGGCC
163MA0814.1											MA0814.1	TFAP2C(var.2)	KhS1404:5980-6357_T	163	173	-	8.32692	0.000308	0.416	GGCCTCCAGCT
163MA0822.1																																									MA0822.1	HES7	KhS1404:5980-6357_ZIC	163	174	+	-4.75862	0.000483	0.496
164MA0657.1
165MA1121.1																																									MA1121.1	TEAD2	KhS1404:5980-6357_ZIC	165	177	+	8.32727	0.000342	1
166MA0741.1
166MA0746.1
166MA0747.1
167MA0019.1	MA0019.1	Ddit3::Cebpa	KhS1404:5980-6357	167	178	+	6.87778	0.000711	1	GGATGCCACCAC											MA0019.1	Ddit3::Cebpa	KhS1404:5980-6357_FoxA	167	178	+	6.87778	0.000711	1	GGATGCCACCAC	MA0019.1	Ddit3::Cebpa	KhS1404:5980-6357_ETS	167	178	+	6.87778	0.000711	1	GGATGCCACCAC
167MA0740.1											MA0740.1	KLF14	KhS1404:5980-6357_T	167	180	+	1.53448	0.00069	1	GGAGGCCCCCACCT
167MA0808.1																																									MA0808.1	TEAD3	KhS1404:5980-6357_ZIC	167	174	+	9.36735	0.000278	0.521
167MA1154.1
168MA0146.2											MA0146.2	Zfx	KhS1404:5980-6357_T	168	181	-	3.90909	0.000702	1	TAGGTGGGGGCCTC
168MA0670.1
168MA1102.1
169MA0074.1																																									MA0074.1	RXRA::VDR	KhS1404:5980-6357_ZIC	169	183	+	-1.79817	0.000671	0.527
169MA0646.1
169MA0735.1											MA0735.1	GLIS1	KhS1404:5980-6357_T	169	184	+	-11.2909	9.57e-05	0.246	AGGCCCCCACCTACGG
169MA0737.1											MA0737.1	GLIS3	KhS1404:5980-6357_T	169	182	+	-6.31148	0.000743	0.539	AGGCCCCCACCTAC
169MA0738.1	MA0738.1	HIC2	KhS1404:5980-6357	169	177	+	8.29091	0.000627	0.6	ATGCCACCA											MA0738.1	HIC2	KhS1404:5980-6357_FoxA	169	177	+	8.29091	0.000627	0.6	ATGCCACCA	MA0738.1	HIC2	KhS1404:5980-6357_ETS	169	177	+	8.29091	0.000627	0.6	ATGCCACCA	MA0738.1	HIC2	KhS1404:5980-6357_ZIC	169	177	+	8.29091	0.000627	0.6
169MA0739.1	MA0739.1	Hic1	KhS1404:5980-6357	169	177	+	10.8654	9.57e-05	0.105	ATGCCACCA											MA0739.1	Hic1	KhS1404:5980-6357_FoxA	169	177	+	10.8654	9.57e-05	0.105	ATGCCACCA	MA0739.1	Hic1	KhS1404:5980-6357_ETS	169	177	+	10.8654	9.57e-05	0.105	ATGCCACCA	MA0739.1	Hic1	KhS1404:5980-6357_ZIC	169	177	+	10.8654	9.57e-05	0.105
170MA0139.1	MA0139.1	CTCF	KhS1404:5980-6357	170	188	-	6.91803	0.000141	0.201	TGCGCCGTAGGTGGTGGCA	MA0139.1	CTCF	KhS1404:5980-6357_T	170	188	-	2.60656	0.000681	0.353	TGCGCCGTAGGTGGGGGCC	MA0139.1	CTCF	KhS1404:5980-6357_FoxA	170	188	-	6.91803	0.000141	0.201	TGCGCCGTAGGTGGTGGCA	MA0139.1	CTCF	KhS1404:5980-6357_ETS	170	188	-	6.91803	0.000141	0.201	TGCGCCGTAGGTGGTGGCA
170MA0154.3
170MA0524.2
170MA0696.1
170MA0736.1											MA0736.1	GLIS2	KhS1404:5980-6357_T	170	183	+	6.03279	0.000146	0.125	GGCCCCCACCTACG
170MA0737.1
170MA0751.1
170MA0767.1											MA0767.1	GCM2	KhS1404:5980-6357_T	170	179	-	7.55738	0.000535	0.337	GGTGGGGGCC
170MA0810.1
170MA0811.1
171MA0493.1	MA0493.1	Klf1	KhS1404:5980-6357	171	181	+	3.36364	0.000695	0.76	GCCACCACCTA	MA0493.1	Klf1	KhS1404:5980-6357_T	171	181	+	8.78788	0.000156	0.68	GCCCCCACCTA	MA0493.1	Klf1	KhS1404:5980-6357_FoxA	171	181	+	3.36364	0.000695	0.76	GCCACCACCTA	MA0493.1	Klf1	KhS1404:5980-6357_ETS	171	181	+	3.36364	0.000695	0.76	GCCACCACCTA
171MA0694.1	MA0694.1	ZBTB7B	KhS1404:5980-6357	171	182	+	8.82759	0.000135	0.195	GCCACCACCTAC	MA0694.1	ZBTB7B	KhS1404:5980-6357_T	171	182	+	6.15517	0.000315	0.301	GCCCCCACCTAC	MA0694.1	ZBTB7B	KhS1404:5980-6357_FoxA	171	182	+	8.82759	0.000135	0.195	GCCACCACCTAC	MA0694.1	ZBTB7B	KhS1404:5980-6357_ETS	171	182	+	8.82759	0.000135	0.195	GCCACCACCTAC
171MA0695.1	MA0695.1	ZBTB7C	KhS1404:5980-6357	171	182	+	12.0161	3.66e-05	0.0535	GCCACCACCTAC	MA0695.1	ZBTB7C	KhS1404:5980-6357_T	171	182	+	10.129	0.000137	0.133	GCCCCCACCTAC	MA0695.1	ZBTB7C	KhS1404:5980-6357_FoxA	171	182	+	12.0161	3.66e-05	0.0535	GCCACCACCTAC	MA0695.1	ZBTB7C	KhS1404:5980-6357_ETS	171	182	+	12.0161	3.66e-05	0.0535	GCCACCACCTAC
171MA0734.1	MA0734.1	GLI2	KhS1404:5980-6357	171	182	+	5	0.000673	0.212	GCCACCACCTAC											MA0734.1	GLI2	KhS1404:5980-6357_FoxA	171	182	+	5	0.000673	0.212	GCCACCACCTAC	MA0734.1	GLI2	KhS1404:5980-6357_ETS	171	182	+	5	0.000673	0.212	GCCACCACCTAC
171MA0747.1
171MA0753.1											MA0753.1	ZNF740	KhS1404:5980-6357_T	171	180	+	7.65138	0.00031	1	GCCCCCACCT
171MA0820.1																																									MA0820.1	FIGLA	KhS1404:5980-6357_ZIC	171	180	+	7.2069	0.000711	0.125
171MA0824.1																																									MA0824.1	ID4	KhS1404:5980-6357_ZIC	171	180	+	5.37705	0.000904	0.155
171MA1102.1	MA1102.1	CTCFL	KhS1404:5980-6357	171	184	-	5.37398	0.000513	0.377	CCGTAGGTGGTGGC	MA1102.1	CTCFL	KhS1404:5980-6357_T	171	184	-	5.34146	0.000519	0.377	CCGTAGGTGGGGGC	MA1102.1	CTCFL	KhS1404:5980-6357_FoxA	171	184	-	5.37398	0.000513	0.377	CCGTAGGTGGTGGC	MA1102.1	CTCFL	KhS1404:5980-6357_ETS	171	184	-	5.37398	0.000513	0.377	CCGTAGGTGGTGGC
171MA1107.1											MA1107.1	KLF9	KhS1404:5980-6357_T	171	183	+	7.9633	0.000246	0.971	GCCCCCACCTACG
172MA0056.1											MA0056.1	MZF1	KhS1404:5980-6357_T	172	177	-	7.65306	0.000869	1	TGGGGG
172MA0079.3	MA0079.3	SP1	KhS1404:5980-6357	172	182	+	4.59615	0.000372	0.201	CCACCACCTAC	MA0079.3	SP1	KhS1404:5980-6357_T	172	182	+	10.9615	6.67e-05	0.201	CCCCCACCTAC	MA0079.3	SP1	KhS1404:5980-6357_FoxA	172	182	+	4.59615	0.000372	0.201	CCACCACCTAC	MA0079.3	SP1	KhS1404:5980-6357_ETS	172	182	+	4.59615	0.000372	0.201	CCACCACCTAC
172MA0516.1	MA0516.1	SP2	KhS1404:5980-6357	172	186	+	6.01724	0.000346	0.376	CCACCACCTACGGCG	MA0516.1	SP2	KhS1404:5980-6357_T	172	186	+	11.0345	5.05e-05	0.22	CCCCCACCTACGGCG	MA0516.1	SP2	KhS1404:5980-6357_FoxA	172	186	+	6.01724	0.000346	0.376	CCACCACCTACGGCG	MA0516.1	SP2	KhS1404:5980-6357_ETS	172	186	+	6.01724	0.000346	0.376	CCACCACCTACGGCG
172MA0599.1											MA0599.1	KLF5	KhS1404:5980-6357_T	172	181	+	8.89796	0.000164	0.725	CCCCCACCTA
172MA0735.1	MA0735.1	GLIS1	KhS1404:5980-6357	172	187	+	-16.5455	0.000255	0.246	CCACCACCTACGGCGC											MA0735.1	GLIS1	KhS1404:5980-6357_FoxA	172	187	+	-16.5455	0.000255	0.246	CCACCACCTACGGCGC	MA0735.1	GLIS1	KhS1404:5980-6357_ETS	172	187	+	-16.5455	0.000255	0.246	CCACCACCTACGGCGC
172MA0741.1											MA0741.1	KLF16	KhS1404:5980-6357_T	172	182	+	8.62069	0.000167	0.5	CCCCCACCTAC
172MA0746.1	MA0746.1	SP3	KhS1404:5980-6357	172	182	+	7.85366	0.000457	0.497	CCACCACCTAC	MA0746.1	SP3	KhS1404:5980-6357_T	172	182	+	11.4309	5.28e-05	0.23	CCCCCACCTAC	MA0746.1	SP3	KhS1404:5980-6357_FoxA	172	182	+	7.85366	0.000457	0.497	CCACCACCTAC	MA0746.1	SP3	KhS1404:5980-6357_ETS	172	182	+	7.85366	0.000457	0.497	CCACCACCTAC
172MA1108.1
173MA0103.3																																									MA0103.3	ZEB1	KhS1404:5980-6357_ZIC	173	183	-	7.63265	0.000363	0.214
173MA0130.1	MA0130.1	ZNF354C	KhS1404:5980-6357	173	178	+	8.37755	0.000821	0.385	CACCAC											MA0130.1	ZNF354C	KhS1404:5980-6357_FoxA	173	178	+	8.37755	0.000821	0.385	CACCAC	MA0130.1	ZNF354C	KhS1404:5980-6357_ETS	173	178	+	8.37755	0.000821	0.385	CACCAC
173MA0696.1	MA0696.1	ZIC1	KhS1404:5980-6357	173	186	+	10.9362	1.33e-05	0.0164	CACCACCTACGGCG	MA0696.1	ZIC1	KhS1404:5980-6357_T	173	186	+	8.12766	3.72e-05	0.0292	CCCCACCTACGGCG	MA0696.1	ZIC1	KhS1404:5980-6357_FoxA	173	186	+	10.9362	1.33e-05	0.0164	CACCACCTACGGCG	MA0696.1	ZIC1	KhS1404:5980-6357_ETS	173	186	+	10.9362	1.33e-05	0.0164	CACCACCTACGGCG
173MA0697.1	MA0697.1	ZIC3	KhS1404:5980-6357	173	187	+	13.8429	5.58e-06	0.00689	CACCACCTACGGCGC	MA0697.1	ZIC3	KhS1404:5980-6357_T	173	187	+	11.7857	1.49e-05	0.0143	CCCCACCTACGGCGC	MA0697.1	ZIC3	KhS1404:5980-6357_FoxA	173	187	+	13.8429	5.58e-06	0.00689	CACCACCTACGGCGC	MA0697.1	ZIC3	KhS1404:5980-6357_ETS	173	187	+	13.8429	5.58e-06	0.00689	CACCACCTACGGCGC
173MA0736.1	MA0736.1	GLIS2	KhS1404:5980-6357	173	186	+	7.59016	8.42e-05	0.103	CACCACCTACGGCG	MA0736.1	GLIS2	KhS1404:5980-6357_T	173	186	+	4.77049	0.000223	0.147	CCCCACCTACGGCG	MA0736.1	GLIS2	KhS1404:5980-6357_FoxA	173	186	+	7.59016	8.42e-05	0.103	CACCACCTACGGCG	MA0736.1	GLIS2	KhS1404:5980-6357_ETS	173	186	+	7.59016	8.42e-05	0.103	CACCACCTACGGCG
173MA0737.1	MA0737.1	GLIS3	KhS1404:5980-6357	173	186	+	5.62295	3.89e-05	0.0484	CACCACCTACGGCG	MA0737.1	GLIS3	KhS1404:5980-6357_T	173	186	+	-1.81967	0.000274	0.265	CCCCACCTACGGCG	MA0737.1	GLIS3	KhS1404:5980-6357_FoxA	173	186	+	5.62295	3.89e-05	0.0484	CACCACCTACGGCG	MA0737.1	GLIS3	KhS1404:5980-6357_ETS	173	186	+	5.62295	3.89e-05	0.0484	CACCACCTACGGCG
173MA0751.1	MA0751.1	ZIC4	KhS1404:5980-6357	173	187	+	13.4423	1.17e-05	0.0145	CACCACCTACGGCGC	MA0751.1	ZIC4	KhS1404:5980-6357_T	173	187	+	11.8462	3.03e-05	0.0291	CCCCACCTACGGCGC	MA0751.1	ZIC4	KhS1404:5980-6357_FoxA	173	187	+	13.4423	1.17e-05	0.0145	CACCACCTACGGCGC	MA0751.1	ZIC4	KhS1404:5980-6357_ETS	173	187	+	13.4423	1.17e-05	0.0145	CACCACCTACGGCGC
173MA0753.1											MA0753.1	ZNF740	KhS1404:5980-6357_T	173	182	+	6.45872	0.000527	1	CCCCACCTAC
173MA0803.1											MA0803.1	TBX15	KhS1404:5980-6357_T	173	180	-	5.88462	0.000588	0.145	AGGTGGGG
173MA0807.1											MA0807.1	TBX5	KhS1404:5980-6357_T	173	180	-	8.06897	0.000621	0.213	AGGTGGGG
173MA1100.1											MA1100.1	ASCL1	KhS1404:5980-6357_T	173	185	-	4.3211	0.000998	0.222	GCCGTAGGTGGGG
174MA0103.3	MA0103.3	ZEB1	KhS1404:5980-6357	174	184	+	7.77551	0.000335	0.214	ACCACCTACGG	MA0103.3	ZEB1	KhS1404:5980-6357_T	174	184	+	9.36735	0.000191	0.214	CCCACCTACGG	MA0103.3	ZEB1	KhS1404:5980-6357_FoxA	174	184	+	7.77551	0.000335	0.214	ACCACCTACGG	MA0103.3	ZEB1	KhS1404:5980-6357_ETS	174	184	+	7.77551	0.000335	0.214	ACCACCTACGG
174MA0116.1	MA0116.1	Znf423	KhS1404:5980-6357	174	188	+	-1.70787	0.000347	0.272	ACCACCTACGGCGCA	MA0116.1	Znf423	KhS1404:5980-6357_T	174	188	+	-2.22472	0.000422	0.272	CCCACCTACGGCGCA	MA0116.1	Znf423	KhS1404:5980-6357_FoxA	174	188	+	-1.70787	0.000347	0.272	ACCACCTACGGCGCA	MA0116.1	Znf423	KhS1404:5980-6357_ETS	174	188	+	-1.70787	0.000347	0.272	ACCACCTACGGCGCA
174MA0522.2
174MA0637.1	MA0637.1	CENPB	KhS1404:5980-6357	174	188	+	5.76923	0.000551	0.479	ACCACCTACGGCGCA	MA0637.1	CENPB	KhS1404:5980-6357_T	174	188	+	9.07692	0.000132	0.383	CCCACCTACGGCGCA	MA0637.1	CENPB	KhS1404:5980-6357_FoxA	174	188	+	5.76923	0.000551	0.479	ACCACCTACGGCGCA	MA0637.1	CENPB	KhS1404:5980-6357_ETS	174	188	+	5.76923	0.000551	0.479	ACCACCTACGGCGCA	MA0637.1	CENPB	KhS1404:5980-6357_ZIC	174	188	+	4.67308	0.000838	0.521
174MA0830.1
174MA1148.1	MA1148.1	PPARA::RXRA	KhS1404:5980-6357	174	191	-	6.04167	0.000934	0.674	AAGTGCGCCGTAGGTGGT	MA1148.1	PPARA::RXRA	KhS1404:5980-6357_T	174	191	-	6.03472	0.000937	0.674	AAGTGCGCCGTAGGTGGG	MA1148.1	PPARA::RXRA	KhS1404:5980-6357_FoxA	174	191	-	6.04167	0.000934	0.674	AAGTGCGCCGTAGGTGGT	MA1148.1	PPARA::RXRA	KhS1404:5980-6357_ETS	174	191	-	6.04167	0.000934	0.674	AAGTGCGCCGTAGGTGGT
175MA0472.2	MA0472.2	EGR2	KhS1404:5980-6357	175	185	+	3.60345	0.000675	0.35	CCACCTACGGC	MA0472.2	EGR2	KhS1404:5980-6357_T	175	185	+	3.60345	0.000675	0.35	CCACCTACGGC	MA0472.2	EGR2	KhS1404:5980-6357_FoxA	175	185	+	3.60345	0.000675	0.35	CCACCTACGGC	MA0472.2	EGR2	KhS1404:5980-6357_ETS	175	185	+	3.60345	0.000675	0.35	CCACCTACGGC
175MA0646.1
175MA0860.1	MA0860.1	Rarg(var.2)	KhS1404:5980-6357	175	191	-	-20.7273	0.000991	0.503	AAGTGCGCCGTAGGTGG	MA0860.1	Rarg(var.2)	KhS1404:5980-6357_T	175	191	-	-20.7273	0.000991	0.503	AAGTGCGCCGTAGGTGG	MA0860.1	Rarg(var.2)	KhS1404:5980-6357_FoxA	175	191	-	-20.7273	0.000991	0.503	AAGTGCGCCGTAGGTGG	MA0860.1	Rarg(var.2)	KhS1404:5980-6357_ETS	175	191	-	-20.7273	0.000991	0.503	AAGTGCGCCGTAGGTGG
176MA0003.3	MA0003.3	TFAP2A	KhS1404:5980-6357	176	186	+	6.90909	0.000619	0.419	CACCTACGGCG	MA0003.3	TFAP2A	KhS1404:5980-6357_T	176	186	+	6.90909	0.000619	0.419	CACCTACGGCG	MA0003.3	TFAP2A	KhS1404:5980-6357_FoxA	176	186	+	6.90909	0.000619	0.419	CACCTACGGCG	MA0003.3	TFAP2A	KhS1404:5980-6357_ETS	176	186	+	6.90909	0.000619	0.419	CACCTACGGCG
176MA0088.2
176MA0163.1
176MA0767.1
176MA0810.1
176MA0812.1	MA0812.1	TFAP2B(var.2)	KhS1404:5980-6357	176	186	+	5.25455	0.000654	0.369	CACCTACGGCG	MA0812.1	TFAP2B(var.2)	KhS1404:5980-6357_T	176	186	+	5.25455	0.000654	0.369	CACCTACGGCG	MA0812.1	TFAP2B(var.2)	KhS1404:5980-6357_FoxA	176	186	+	5.25455	0.000654	0.369	CACCTACGGCG	MA0812.1	TFAP2B(var.2)	KhS1404:5980-6357_ETS	176	186	+	5.25455	0.000654	0.369	CACCTACGGCG
176MA0814.1	MA0814.1	TFAP2C(var.2)	KhS1404:5980-6357	176	186	+	6.07692	0.00083	0.416	CACCTACGGCG	MA0814.1	TFAP2C(var.2)	KhS1404:5980-6357_T	176	186	+	6.07692	0.00083	0.416	CACCTACGGCG	MA0814.1	TFAP2C(var.2)	KhS1404:5980-6357_FoxA	176	186	+	6.07692	0.00083	0.416	CACCTACGGCG	MA0814.1	TFAP2C(var.2)	KhS1404:5980-6357_ETS	176	186	+	6.07692	0.00083	0.416	CACCTACGGCG
177MA0469.2	MA0469.2	E2F3	KhS1404:5980-6357	177	194	-	-8.75862	0.000743	0.279	TGAAAGTGCGCCGTAGGT	MA0469.2	E2F3	KhS1404:5980-6357_T	177	194	-	-8.75862	0.000743	0.279	TGAAAGTGCGCCGTAGGT	MA0469.2	E2F3	KhS1404:5980-6357_FoxA	177	194	-	-8.75862	0.000743	0.279	TGAAAGTGCGCCGTAGGT	MA0469.2	E2F3	KhS1404:5980-6357_ETS	177	194	-	-8.75862	0.000743	0.279	TGAAAGTGCGCCGTAGGT	MA0469.2	E2F3	KhS1404:5980-6357_ZIC	177	194	-	-6.22414	0.000466	0.279
178MA0506.1
183MA0114.3	MA0114.3	Hnf4a	KhS1404:5980-6357	183	198	-	-8.16364	0.000887	0.343	TTGTTGAAAGTGCGCC	MA0114.3	Hnf4a	KhS1404:5980-6357_T	183	198	-	-8.16364	0.000887	0.343	TTGTTGAAAGTGCGCC	MA0114.3	Hnf4a	KhS1404:5980-6357_FoxA	183	198	-	-8.16364	0.000887	0.343	TTGTTGAAAGTGCGCC	MA0114.3	Hnf4a	KhS1404:5980-6357_ETS	183	198	-	-8.16364	0.000887	0.343	TTGTTGAAAGTGCGCC	MA0114.3	Hnf4a	KhS1404:5980-6357_ZIC	183	198	-	-8.16364	0.000887	0.343
185MA0122.2	MA0122.2	NKX3-2	KhS1404:5980-6357	185	193	+	7.12727	0.000881	0.639	CGCACTTTC	MA0122.2	NKX3-2	KhS1404:5980-6357_T	185	193	+	7.12727	0.000881	0.639	CGCACTTTC	MA0122.2	NKX3-2	KhS1404:5980-6357_FoxA	185	193	+	7.12727	0.000881	0.639	CGCACTTTC	MA0122.2	NKX3-2	KhS1404:5980-6357_ETS	185	193	+	7.12727	0.000881	0.639	CGCACTTTC	MA0122.2	NKX3-2	KhS1404:5980-6357_ZIC	185	193	+	7.12727	0.000881	0.639
185MA0124.2	MA0124.2	Nkx3-1	KhS1404:5980-6357	185	193	+	6.87273	0.000786	0.57	CGCACTTTC	MA0124.2	Nkx3-1	KhS1404:5980-6357_T	185	193	+	6.87273	0.000786	0.57	CGCACTTTC	MA0124.2	Nkx3-1	KhS1404:5980-6357_FoxA	185	193	+	6.87273	0.000786	0.57	CGCACTTTC	MA0124.2	Nkx3-1	KhS1404:5980-6357_ETS	185	193	+	6.87273	0.000786	0.57	CGCACTTTC	MA0124.2	Nkx3-1	KhS1404:5980-6357_ZIC	185	193	+	6.87273	0.000786	0.57
185MA1149.1																					MA1149.1	RARA::RXRG	KhS1404:5980-6357_FoxA	185	202	-	6.18182	0.000606	1	AAGTTTGTTGAAAGTGCG
186MA0508.2	MA0508.2	PRDM1	KhS1404:5980-6357	186	195	+	12.0545	5.51e-05	0.0154	GCACTTTCAA	MA0508.2	PRDM1	KhS1404:5980-6357_T	186	195	+	12.0545	5.51e-05	0.0154	GCACTTTCAA	MA0508.2	PRDM1	KhS1404:5980-6357_FoxA	186	195	+	12.0545	5.51e-05	0.0154	GCACTTTCAA	MA0508.2	PRDM1	KhS1404:5980-6357_ETS	186	195	+	12.0545	5.51e-05	0.0154	GCACTTTCAA	MA0508.2	PRDM1	KhS1404:5980-6357_ZIC	186	195	+	12.0545	5.51e-05	0.0154
186MA0523.1	MA0523.1	TCF7L2	KhS1404:5980-6357	186	199	-	4.98182	0.000805	0.282	TTTGTTGAAAGTGC	MA0523.1	TCF7L2	KhS1404:5980-6357_T	186	199	-	4.98182	0.000805	0.282	TTTGTTGAAAGTGC	MA0523.1	TCF7L2	KhS1404:5980-6357_FoxA	186	199	-	4.98182	0.000805	0.282	TTTGTTGAAAGTGC	MA0523.1	TCF7L2	KhS1404:5980-6357_ETS	186	199	-	4.98182	0.000805	0.282	TTTGTTGAAAGTGC	MA0523.1	TCF7L2	KhS1404:5980-6357_ZIC	186	199	-	4.98182	0.000805	0.282
186MA0914.1	MA0914.1	ISL2	KhS1404:5980-6357	186	193	+	7.9115	0.000688	0.475	GCACTTTC	MA0914.1	ISL2	KhS1404:5980-6357_T	186	193	+	7.9115	0.000688	0.475	GCACTTTC	MA0914.1	ISL2	KhS1404:5980-6357_FoxA	186	193	+	7.9115	0.000688	0.475	GCACTTTC	MA0914.1	ISL2	KhS1404:5980-6357_ETS	186	193	+	7.9115	0.000688	0.475	GCACTTTC	MA0914.1	ISL2	KhS1404:5980-6357_ZIC	186	193	+	7.9115	0.000688	0.475
188MA1146.1																					MA1146.1	NR1A4::RXRA	KhS1404:5980-6357_FoxA	188	202	-	6.08511	0.000781	1	AAGTTTGTTGAAAGT
191MA0148.3	MA0148.3	FOXA1	KhS1404:5980-6357	191	205	-	6.26531	0.000441	0.132	TTTATGTTTGTTGAA	MA0148.3	FOXA1	KhS1404:5980-6357_T	191	205	-	6.26531	0.000441	0.132	TTTATGTTTGTTGAA											MA0148.3	FOXA1	KhS1404:5980-6357_ETS	191	205	-	6.26531	0.000441	0.132	TTTATGTTTGTTGAA	MA0148.3	FOXA1	KhS1404:5980-6357_ZIC	191	205	-	6.26531	0.000441	0.132
192MA0846.1	MA0846.1	FOXC2	KhS1404:5980-6357	192	203	+	8.29703	0.000424	0.135	TCAACAAACATA	MA0846.1	FOXC2	KhS1404:5980-6357_T	192	203	+	8.29703	0.000424	0.135	TCAACAAACATA											MA0846.1	FOXC2	KhS1404:5980-6357_ETS	192	203	+	8.29703	0.000424	0.135	TCAACAAACATA	MA0846.1	FOXC2	KhS1404:5980-6357_ZIC	192	203	+	8.29703	0.000424	0.135
194MA0040.1	MA0040.1	Foxq1	KhS1404:5980-6357	194	204	-	7.79592	0.000274	0.0827	TTATGTTTGTT	MA0040.1	Foxq1	KhS1404:5980-6357_T	194	204	-	7.79592	0.000274	0.0827	TTATGTTTGTT	MA0040.1	Foxq1	KhS1404:5980-6357_FoxA	194	204	-	9.15306	0.000187	0.0827	TAAAGTTTGTT	MA0040.1	Foxq1	KhS1404:5980-6357_ETS	194	204	-	7.79592	0.000274	0.0827	TTATGTTTGTT	MA0040.1	Foxq1	KhS1404:5980-6357_ZIC	194	204	-	7.79592	0.000274	0.0827
194MA0051.1																					MA0051.1	IRF2	KhS1404:5980-6357_FoxA	194	211	-	-3.07339	0.000687	0.448	TGAAATTTAAAGTTTGTT
194MA0114.3																					MA0114.3	Hnf4a	KhS1404:5980-6357_FoxA	194	209	-	-6.03636	0.000576	0.343	AAATTTAAAGTTTGTT
195MA0033.2	MA0033.2	FOXL1	KhS1404:5980-6357	195	201	+	8.125	0.000679	0.22	ACAAACA	MA0033.2	FOXL1	KhS1404:5980-6357_T	195	201	+	8.125	0.000679	0.22	ACAAACA											MA0033.2	FOXL1	KhS1404:5980-6357_ETS	195	201	+	8.125	0.000679	0.22	ACAAACA	MA0033.2	FOXL1	KhS1404:5980-6357_ZIC	195	201	+	8.125	0.000679	0.22
195MA0847.1	MA0847.1	FOXD2	KhS1404:5980-6357	195	201	+	8.0678	0.000744	0.159	ACAAACA	MA0847.1	FOXD2	KhS1404:5980-6357_T	195	201	+	8.0678	0.000744	0.159	ACAAACA											MA0847.1	FOXD2	KhS1404:5980-6357_ETS	195	201	+	8.0678	0.000744	0.159	ACAAACA	MA0847.1	FOXD2	KhS1404:5980-6357_ZIC	195	201	+	8.0678	0.000744	0.159
195MA0850.1	MA0850.1	FOXP3	KhS1404:5980-6357	195	201	+	8.44444	0.00064	0.195	ACAAACA	MA0850.1	FOXP3	KhS1404:5980-6357_T	195	201	+	8.44444	0.00064	0.195	ACAAACA											MA0850.1	FOXP3	KhS1404:5980-6357_ETS	195	201	+	8.44444	0.00064	0.195	ACAAACA	MA0850.1	FOXP3	KhS1404:5980-6357_ZIC	195	201	+	8.44444	0.00064	0.195
196MA0465.1	MA0465.1	CDX2	KhS1404:5980-6357	196	206	+	-2.34921	0.000778	0.392	CAAACATAAAA	MA0465.1	CDX2	KhS1404:5980-6357_T	196	206	+	-2.34921	0.000778	0.392	CAAACATAAAA											MA0465.1	CDX2	KhS1404:5980-6357_ETS	196	206	+	-2.34921	0.000778	0.392	CAAACATAAAA	MA0465.1	CDX2	KhS1404:5980-6357_ZIC	196	206	+	-2.34921	0.000778	0.392
196MA0512.2																					MA0512.2	Rxra	KhS1404:5980-6357_FoxA	196	209	-	-5.17073	0.000625	0.407	AAATTTAAAGTTTG
196MA0855.1																					MA0855.1	RXRB	KhS1404:5980-6357_FoxA	196	209	-	-6	0.000324	0.381	AAATTTAAAGTTTG
196MA0856.1																					MA0856.1	RXRG	KhS1404:5980-6357_FoxA	196	209	-	-3.80851	0.00026	0.464	AAATTTAAAGTTTG
197MA0651.1	MA0651.1	HOXC11	KhS1404:5980-6357	197	207	+	5.46552	0.00097	0.724	AAACATAAAAT	MA0651.1	HOXC11	KhS1404:5980-6357_T	197	207	+	5.46552	0.00097	0.724	AAACATAAAAT											MA0651.1	HOXC11	KhS1404:5980-6357_ETS	197	207	+	5.46552	0.00097	0.724	AAACATAAAAT	MA0651.1	HOXC11	KhS1404:5980-6357_ZIC	197	207	+	5.46552	0.00097	0.724
197MA1421.1	MA1421.1	TCF7L1	KhS1404:5980-6357	197	208	+	4.63158	0.000383	0.328	AAACATAAAATT	MA1421.1	TCF7L1	KhS1404:5980-6357_T	197	208	+	4.63158	0.000383	0.328	AAACATAAAATT											MA1421.1	TCF7L1	KhS1404:5980-6357_ETS	197	208	+	4.63158	0.000383	0.328	AAACATAAAATT	MA1421.1	TCF7L1	KhS1404:5980-6357_ZIC	197	208	+	4.63158	0.000383	0.328
198MA0485.1																					MA0485.1	Hoxc9	KhS1404:5980-6357_FoxA	198	210	+	4.87302	0.00099	1	AACTTTAAATTTC
198MA0512.2																					MA0512.2	Rxra	KhS1404:5980-6357_FoxA	198	211	+	-6.5	0.000862	0.407	AACTTTAAATTTCA
198MA0855.1																					MA0855.1	RXRB	KhS1404:5980-6357_FoxA	198	211	+	-9.36364	0.000652	0.381	AACTTTAAATTTCA
198MA0856.1																					MA0856.1	RXRG	KhS1404:5980-6357_FoxA	198	211	+	-9.93617	0.000947	0.997	AACTTTAAATTTCA
198MA1419.1																					MA1419.1	IRF4	KhS1404:5980-6357_FoxA	198	212	-	-7.01515	0.000416	0.355	TTGAAATTTAAAGTT
199MA0135.1																					MA0135.1	Lhx3	KhS1404:5980-6357_FoxA	199	211	+	3.88119	0.000625	1	ACTTTAAATTTCA
199MA0652.1																					MA0652.1	IRF8	KhS1404:5980-6357_FoxA	199	212	-	-11.2545	0.000346	0.441	TTGAAATTTAAAGT
199MA0653.1																					MA0653.1	IRF9	KhS1404:5980-6357_FoxA	199	213	-	-10.8364	0.000368	0.618	TTTGAAATTTAAAGT
199MA0772.1																					MA0772.1	IRF7	KhS1404:5980-6357_FoxA	199	212	-	2.87097	0.000497	0.242	TTGAAATTTAAAGT
200MA0142.1																					MA0142.1	Pou5f1::Sox2	KhS1404:5980-6357_FoxA	200	214	-	9.72581	0.0001	0.183	TTTTGAAATTTAAAG
200MA0619.1																					MA0619.1	LIN54	KhS1404:5980-6357_FoxA	200	208	+	9.98413	0.000306	0.209	CTTTAAATT
201MA0602.1	MA0602.1	Arid5a	KhS1404:5980-6357	201	214	+	8.47619	0.000417	0.333	ATAAAATTTCAAAA	MA0602.1	Arid5a	KhS1404:5980-6357_T	201	214	+	8.47619	0.000417	0.333	ATAAAATTTCAAAA											MA0602.1	Arid5a	KhS1404:5980-6357_ETS	201	214	+	8.47619	0.000417	0.333	ATAAAATTTCAAAA	MA0602.1	Arid5a	KhS1404:5980-6357_ZIC	201	214	+	8.47619	0.000417	0.333
204MA0523.1	MA0523.1	TCF7L2	KhS1404:5980-6357	204	217	+	7.87273	0.000292	0.205	AAATTTCAAAAAGA	MA0523.1	TCF7L2	KhS1404:5980-6357_T	204	217	+	7.87273	0.000292	0.205	AAATTTCAAAAAGA	MA0523.1	TCF7L2	KhS1404:5980-6357_FoxA	204	217	+	7.87273	0.000292	0.205	AAATTTCAAAAAGA	MA0523.1	TCF7L2	KhS1404:5980-6357_ETS	204	217	+	7.87273	0.000292	0.205	AAATTTCAAAAAGA	MA0523.1	TCF7L2	KhS1404:5980-6357_ZIC	204	217	+	7.87273	0.000292	0.205
204MA0768.1	MA0768.1	LEF1	KhS1404:5980-6357	204	218	+	0.919355	0.00087	0.668	AAATTTCAAAAAGAA	MA0768.1	LEF1	KhS1404:5980-6357_T	204	218	+	0.919355	0.00087	0.668	AAATTTCAAAAAGAA	MA0768.1	LEF1	KhS1404:5980-6357_FoxA	204	218	+	0.919355	0.00087	0.668	AAATTTCAAAAAGAA	MA0768.1	LEF1	KhS1404:5980-6357_ETS	204	218	+	0.919355	0.00087	0.668	AAATTTCAAAAAGAA	MA0768.1	LEF1	KhS1404:5980-6357_ZIC	204	218	+	0.919355	0.00087	0.668
204MA0769.1	MA0769.1	Tcf7	KhS1404:5980-6357	204	215	+	2	0.000868	0.564	AAATTTCAAAAA	MA0769.1	Tcf7	KhS1404:5980-6357_T	204	215	+	2	0.000868	0.564	AAATTTCAAAAA	MA0769.1	Tcf7	KhS1404:5980-6357_FoxA	204	215	+	2	0.000868	0.564	AAATTTCAAAAA	MA0769.1	Tcf7	KhS1404:5980-6357_ETS	204	215	+	2	0.000868	0.564	AAATTTCAAAAA	MA0769.1	Tcf7	KhS1404:5980-6357_ZIC	204	215	+	2	0.000868	0.564
205MA0112.3
206MA0142.1	MA0142.1	Pou5f1::Sox2	KhS1404:5980-6357	206	220	-	5.37903	0.000815	0.371	TCTTCTTTTTGAAAT	MA0142.1	Pou5f1::Sox2	KhS1404:5980-6357_T	206	220	-	5.37903	0.000815	0.371	TCTTCTTTTTGAAAT	MA0142.1	Pou5f1::Sox2	KhS1404:5980-6357_FoxA	206	220	-	5.37903	0.000815	0.371	TCTTCTTTTTGAAAT	MA0142.1	Pou5f1::Sox2	KhS1404:5980-6357_ETS	206	220	-	5.37903	0.000815	0.371	TCTTCTTTTTGAAAT	MA0142.1	Pou5f1::Sox2	KhS1404:5980-6357_ZIC	206	220	-	5.37903	0.000815	0.371
206MA0144.2	MA0144.2	STAT3	KhS1404:5980-6357	206	216	-	6.91837	0.000439	0.311	CTTTTTGAAAT	MA0144.2	STAT3	KhS1404:5980-6357_T	206	216	-	6.91837	0.000439	0.311	CTTTTTGAAAT	MA0144.2	STAT3	KhS1404:5980-6357_FoxA	206	216	-	6.91837	0.000439	0.311	CTTTTTGAAAT	MA0144.2	STAT3	KhS1404:5980-6357_ETS	206	216	-	6.91837	0.000439	0.311	CTTTTTGAAAT	MA0144.2	STAT3	KhS1404:5980-6357_ZIC	206	216	-	6.91837	0.000439	0.311
206MA0619.1	MA0619.1	LIN54	KhS1404:5980-6357	206	214	-	9.26984	0.000482	0.209	TTTTGAAAT	MA0619.1	LIN54	KhS1404:5980-6357_T	206	214	-	9.26984	0.000482	0.209	TTTTGAAAT	MA0619.1	LIN54	KhS1404:5980-6357_FoxA	206	214	-	9.26984	0.000482	0.209	TTTTGAAAT	MA0619.1	LIN54	KhS1404:5980-6357_ETS	206	214	-	9.26984	0.000482	0.209	TTTTGAAAT	MA0619.1	LIN54	KhS1404:5980-6357_ZIC	206	214	-	9.26984	0.000482	0.209
207MA0050.2	MA0050.2	IRF1	KhS1404:5980-6357	207	227	-	2.3871	0.000634	0.168	CATAACTTCTTCTTTTTGAAA	MA0050.2	IRF1	KhS1404:5980-6357_T	207	227	-	2.3871	0.000634	0.168	CATAACTTCTTCTTTTTGAAA	MA0050.2	IRF1	KhS1404:5980-6357_FoxA	207	227	-	2.3871	0.000634	0.168	CATAACTTCTTCTTTTTGAAA	MA0050.2	IRF1	KhS1404:5980-6357_ETS	207	227	-	2.3871	0.000634	0.168	CATAACTTCTTCTTTTTGAAA	MA0050.2	IRF1	KhS1404:5980-6357_ZIC	207	227	-	2.3871	0.000634	0.168
211MA0080.4	MA0080.4	SPI1	KhS1404:5980-6357	211	224	+	14.6364	1.71e-06	0.00136	AAAAAGAAGAAGTT	MA0080.4	SPI1	KhS1404:5980-6357_T	211	224	+	14.6364	1.71e-06	0.00136	AAAAAGAAGAAGTT	MA0080.4	SPI1	KhS1404:5980-6357_FoxA	211	224	+	14.6364	1.71e-06	0.00136	AAAAAGAAGAAGTT	MA0080.4	SPI1	KhS1404:5980-6357_ETS	211	224	+	14.6364	1.71e-06	0.00136	AAAAAGAAGAAGTT	MA0080.4	SPI1	KhS1404:5980-6357_ZIC	211	224	+	14.6364	1.71e-06	0.00136
211MA0517.1	MA0517.1	STAT1::STAT2	KhS1404:5980-6357	211	225	-	4.06061	0.000522	0.148	TAACTTCTTCTTTTT	MA0517.1	STAT1::STAT2	KhS1404:5980-6357_T	211	225	-	4.06061	0.000522	0.148	TAACTTCTTCTTTTT	MA0517.1	STAT1::STAT2	KhS1404:5980-6357_FoxA	211	225	-	4.06061	0.000522	0.148	TAACTTCTTCTTTTT	MA0517.1	STAT1::STAT2	KhS1404:5980-6357_ETS	211	225	-	4.06061	0.000522	0.148	TAACTTCTTCTTTTT	MA0517.1	STAT1::STAT2	KhS1404:5980-6357_ZIC	211	225	-	4.06061	0.000522	0.148
213MA0141.3
213MA0505.1
214MA0072.1
214MA0592.2
214MA0643.1
214MA0665.1
214MA1112.1
215MA0071.1
215MA0730.1
215MA0835.1	MA0835.1	BATF3	KhS1404:5980-6357	215	228	+	-10.2879	0.00073	0.072	AGAAGAAGTTATGA	MA0835.1	BATF3	KhS1404:5980-6357_T	215	228	+	-10.2879	0.00073	0.072	AGAAGAAGTTATGA	MA0835.1	BATF3	KhS1404:5980-6357_FoxA	215	228	+	-10.2879	0.00073	0.072	AGAAGAAGTTATGA	MA0835.1	BATF3	KhS1404:5980-6357_ETS	215	228	+	-10.2879	0.00073	0.072	AGAAGAAGTTATGA	MA0835.1	BATF3	KhS1404:5980-6357_ZIC	215	228	+	-10.2879	0.00073	0.072
215MA0858.1
215MA0897.1
215MA1149.1
216MA0794.1	MA0794.1	PROX1	KhS1404:5980-6357	216	227	-	5.72727	0.000206	0.0861	CATAACTTCTTC	MA0794.1	PROX1	KhS1404:5980-6357_T	216	227	-	5.72727	0.000206	0.0861	CATAACTTCTTC	MA0794.1	PROX1	KhS1404:5980-6357_FoxA	216	227	-	5.72727	0.000206	0.0861	CATAACTTCTTC	MA0794.1	PROX1	KhS1404:5980-6357_ETS	216	227	-	5.72727	0.000206	0.0861	CATAACTTCTTC	MA0794.1	PROX1	KhS1404:5980-6357_ZIC	216	227	-	5.72727	0.000206	0.0861
218MA0676.1	MA0676.1	Nr2e1	KhS1404:5980-6357	218	226	+	7.77586	0.000547	0.43	AGAAGTTAT	MA0676.1	Nr2e1	KhS1404:5980-6357_T	218	226	+	7.77586	0.000547	0.43	AGAAGTTAT	MA0676.1	Nr2e1	KhS1404:5980-6357_FoxA	218	226	+	7.77586	0.000547	0.43	AGAAGTTAT	MA0676.1	Nr2e1	KhS1404:5980-6357_ETS	218	226	+	7.77586	0.000547	0.43	AGAAGTTAT	MA0676.1	Nr2e1	KhS1404:5980-6357_ZIC	218	226	+	7.77586	0.000547	0.43
218MA0895.1
219MA0618.1
219MA0728.1	MA0728.1	Nr2f6(var.2)	KhS1404:5980-6357	219	233	+	-9.68571	0.000171	0.209	GAAGTTATGACGTCA	MA0728.1	Nr2f6(var.2)	KhS1404:5980-6357_T	219	233	+	-9.68571	0.000171	0.209	GAAGTTATGACGTCA	MA0728.1	Nr2f6(var.2)	KhS1404:5980-6357_FoxA	219	233	+	-9.68571	0.000171	0.209	GAAGTTATGACGTCA	MA0728.1	Nr2f6(var.2)	KhS1404:5980-6357_ETS	219	233	+	-9.68571	0.000171	0.209	GAAGTTATGACGTCA	MA0728.1	Nr2f6(var.2)	KhS1404:5980-6357_ZIC	219	233	+	-9.68571	0.000171	0.209
219MA0776.1
219MA0859.1	MA0859.1	Rarg	KhS1404:5980-6357	219	234	+	-15.234	0.000866	0.668	GAAGTTATGACGTCAC	MA0859.1	Rarg	KhS1404:5980-6357_T	219	234	+	-15.234	0.000866	0.668	GAAGTTATGACGTCAC	MA0859.1	Rarg	KhS1404:5980-6357_FoxA	219	234	+	-15.234	0.000866	0.668	GAAGTTATGACGTCAC	MA0859.1	Rarg	KhS1404:5980-6357_ETS	219	234	+	-15.234	0.000866	0.668	GAAGTTATGACGTCAC	MA0859.1	Rarg	KhS1404:5980-6357_ZIC	219	234	+	-15.234	0.000866	0.668
219MA0911.1
220MA0651.1
220MA0899.1
220MA0905.1	MA0905.1	HOXC10	KhS1404:5980-6357	220	229	-	7.12727	0.000774	0.403	GTCATAACTT	MA0905.1	HOXC10	KhS1404:5980-6357_T	220	229	-	7.12727	0.000774	0.403	GTCATAACTT	MA0905.1	HOXC10	KhS1404:5980-6357_FoxA	220	229	-	7.12727	0.000774	0.403	GTCATAACTT	MA0905.1	HOXC10	KhS1404:5980-6357_ETS	220	229	-	7.12727	0.000774	0.403	GTCATAACTT	MA0905.1	HOXC10	KhS1404:5980-6357_ZIC	220	229	-	7.12727	0.000774	0.403
220MA0908.1	MA0908.1	HOXD11	KhS1404:5980-6357	220	229	-	5.86567	0.000938	0.967	GTCATAACTT	MA0908.1	HOXD11	KhS1404:5980-6357_T	220	229	-	5.86567	0.000938	0.967	GTCATAACTT	MA0908.1	HOXD11	KhS1404:5980-6357_FoxA	220	229	-	5.86567	0.000938	0.967	GTCATAACTT	MA0908.1	HOXD11	KhS1404:5980-6357_ETS	220	229	-	5.86567	0.000938	0.967	GTCATAACTT	MA0908.1	HOXD11	KhS1404:5980-6357_ZIC	220	229	-	5.86567	0.000938	0.967
220MA1126.1	MA1126.1	FOS::JUN(var.2)	KhS1404:5980-6357	220	235	-	16.4379	4.04e-07	0.000175	TGTGACGTCATAACTT	MA1126.1	FOS::JUN(var.2)	KhS1404:5980-6357_T	220	235	-	16.4379	4.04e-07	0.000175	TGTGACGTCATAACTT	MA1126.1	FOS::JUN(var.2)	KhS1404:5980-6357_FoxA	220	235	-	16.4379	4.04e-07	0.000175	TGTGACGTCATAACTT	MA1126.1	FOS::JUN(var.2)	KhS1404:5980-6357_ETS	220	235	-	16.4379	4.04e-07	0.000175	TGTGACGTCATAACTT	MA1126.1	FOS::JUN(var.2)	KhS1404:5980-6357_ZIC	220	235	-	16.4379	4.04e-07	0.000175
221MA0479.1
221MA0492.1	MA0492.1	JUND(var.2)	KhS1404:5980-6357	221	235	+	12.7021	2.67e-05	0.00366	AGTTATGACGTCACA	MA0492.1	JUND(var.2)	KhS1404:5980-6357_T	221	235	+	12.7021	2.67e-05	0.00366	AGTTATGACGTCACA	MA0492.1	JUND(var.2)	KhS1404:5980-6357_FoxA	221	235	+	12.7021	2.67e-05	0.00366	AGTTATGACGTCACA	MA0492.1	JUND(var.2)	KhS1404:5980-6357_ETS	221	235	+	12.7021	2.67e-05	0.00366	AGTTATGACGTCACA	MA0492.1	JUND(var.2)	KhS1404:5980-6357_ZIC	221	235	+	12.7021	2.67e-05	0.00366
221MA0615.1	MA0615.1	Gmeb1	KhS1404:5980-6357	221	237	-	7.79268	0.000929	0.2	ATTGTGACGTCATAACT	MA0615.1	Gmeb1	KhS1404:5980-6357_T	221	237	-	7.79268	0.000929	0.2	ATTGTGACGTCATAACT	MA0615.1	Gmeb1	KhS1404:5980-6357_FoxA	221	237	-	7.79268	0.000929	0.2	ATTGTGACGTCATAACT	MA0615.1	Gmeb1	KhS1404:5980-6357_ETS	221	237	-	7.79268	0.000929	0.2	ATTGTGACGTCATAACT	MA0615.1	Gmeb1	KhS1404:5980-6357_ZIC	221	237	-	7.79268	0.000929	0.2
221MA0878.1
222MA0017.2	MA0017.2	NR2F1	KhS1404:5980-6357	222	234	-	-0.326531	0.000908	0.114	GTGACGTCATAAC	MA0017.2	NR2F1	KhS1404:5980-6357_T	222	234	-	-0.326531	0.000908	0.114	GTGACGTCATAAC	MA0017.2	NR2F1	KhS1404:5980-6357_FoxA	222	234	-	-0.326531	0.000908	0.114	GTGACGTCATAAC	MA0017.2	NR2F1	KhS1404:5980-6357_ETS	222	234	-	-0.326531	0.000908	0.114	GTGACGTCATAAC	MA0017.2	NR2F1	KhS1404:5980-6357_ZIC	222	234	-	-0.326531	0.000908	0.114
222MA0488.1	MA0488.1	JUN	KhS1404:5980-6357	222	234	+	12.6939	2.61e-05	0.00348	GTTATGACGTCAC	MA0488.1	JUN	KhS1404:5980-6357_T	222	234	+	12.6939	2.61e-05	0.00348	GTTATGACGTCAC	MA0488.1	JUN	KhS1404:5980-6357_FoxA	222	234	+	12.6939	2.61e-05	0.00348	GTTATGACGTCAC	MA0488.1	JUN	KhS1404:5980-6357_ETS	222	234	+	12.6939	2.61e-05	0.00348	GTTATGACGTCAC	MA0488.1	JUN	KhS1404:5980-6357_ZIC	222	234	+	12.6939	2.61e-05	0.00348
222MA0615.1	MA0615.1	Gmeb1	KhS1404:5980-6357	222	238	+	8.21951	0.000703	0.189	GTTATGACGTCACAATC	MA0615.1	Gmeb1	KhS1404:5980-6357_T	222	238	+	8.21951	0.000703	0.189	GTTATGACGTCACAATC	MA0615.1	Gmeb1	KhS1404:5980-6357_FoxA	222	238	+	8.21951	0.000703	0.189	GTTATGACGTCACAATC	MA0615.1	Gmeb1	KhS1404:5980-6357_ETS	222	238	+	8.21951	0.000703	0.189	GTTATGACGTCACAATC	MA0615.1	Gmeb1	KhS1404:5980-6357_ZIC	222	238	+	8.21951	0.000703	0.189
222MA0895.1
222MA1105.1
222MA1145.1	MA1145.1	FOSL2::JUND(var.2)	KhS1404:5980-6357	222	236	-	15.8065	2.55e-06	0.000398	TTGTGACGTCATAAC	MA1145.1	FOSL2::JUND(var.2)	KhS1404:5980-6357_T	222	236	-	15.8065	2.55e-06	0.000398	TTGTGACGTCATAAC	MA1145.1	FOSL2::JUND(var.2)	KhS1404:5980-6357_FoxA	222	236	-	15.8065	2.55e-06	0.000398	TTGTGACGTCATAAC	MA1145.1	FOSL2::JUND(var.2)	KhS1404:5980-6357_ETS	222	236	-	15.8065	2.55e-06	0.000398	TTGTGACGTCATAAC	MA1145.1	FOSL2::JUND(var.2)	KhS1404:5980-6357_ZIC	222	236	-	15.8065	2.55e-06	0.000398
223MA0618.1
223MA0638.1	MA0638.1	CREB3	KhS1404:5980-6357	223	236	-	10.5143	4.79e-05	0.0205	TTGTGACGTCATAA	MA0638.1	CREB3	KhS1404:5980-6357_T	223	236	-	10.5143	4.79e-05	0.0205	TTGTGACGTCATAA	MA0638.1	CREB3	KhS1404:5980-6357_FoxA	223	236	-	10.5143	4.79e-05	0.0205	TTGTGACGTCATAA	MA0638.1	CREB3	KhS1404:5980-6357_ETS	223	236	-	10.5143	4.79e-05	0.0205	TTGTGACGTCATAA	MA0638.1	CREB3	KhS1404:5980-6357_ZIC	223	236	-	10.5143	4.79e-05	0.0205
223MA0647.1
223MA0833.1	MA0833.1	ATF4	KhS1404:5980-6357	223	235	+	7.62295	0.00015	0.0234	TTATGACGTCACA	MA0833.1	ATF4	KhS1404:5980-6357_T	223	235	+	7.62295	0.00015	0.0234	TTATGACGTCACA	MA0833.1	ATF4	KhS1404:5980-6357_FoxA	223	235	+	7.62295	0.00015	0.0234	TTATGACGTCACA	MA0833.1	ATF4	KhS1404:5980-6357_ETS	223	235	+	7.62295	0.00015	0.0234	TTATGACGTCACA	MA0833.1	ATF4	KhS1404:5980-6357_ZIC	223	235	+	7.62295	0.00015	0.0234
223MA0834.1	MA0834.1	ATF7	KhS1404:5980-6357	223	236	+	17.2571	1.53e-06	0.000277	TTATGACGTCACAA	MA0834.1	ATF7	KhS1404:5980-6357_T	223	236	+	17.2571	1.53e-06	0.000277	TTATGACGTCACAA	MA0834.1	ATF7	KhS1404:5980-6357_FoxA	223	236	+	17.2571	1.53e-06	0.000277	TTATGACGTCACAA	MA0834.1	ATF7	KhS1404:5980-6357_ETS	223	236	+	17.2571	1.53e-06	0.000277	TTATGACGTCACAA	MA0834.1	ATF7	KhS1404:5980-6357_ZIC	223	236	+	17.2571	1.53e-06	0.000277
223MA0835.1	MA0835.1	BATF3	KhS1404:5980-6357	223	236	+	11.5	3.28e-06	0.000452	TTATGACGTCACAA	MA0835.1	BATF3	KhS1404:5980-6357_T	223	236	+	11.5	3.28e-06	0.000452	TTATGACGTCACAA	MA0835.1	BATF3	KhS1404:5980-6357_FoxA	223	236	+	11.5	3.28e-06	0.000452	TTATGACGTCACAA	MA0835.1	BATF3	KhS1404:5980-6357_ETS	223	236	+	11.5	3.28e-06	0.000452	TTATGACGTCACAA	MA0835.1	BATF3	KhS1404:5980-6357_ZIC	223	236	+	11.5	3.28e-06	0.000452
223MA1145.1	MA1145.1	FOSL2::JUND(var.2)	KhS1404:5980-6357	223	237	+	15.129	4.28e-06	0.000577	TTATGACGTCACAAT	MA1145.1	FOSL2::JUND(var.2)	KhS1404:5980-6357_T	223	237	+	15.129	4.28e-06	0.000577	TTATGACGTCACAAT	MA1145.1	FOSL2::JUND(var.2)	KhS1404:5980-6357_FoxA	223	237	+	15.129	4.28e-06	0.000577	TTATGACGTCACAAT	MA1145.1	FOSL2::JUND(var.2)	KhS1404:5980-6357_ETS	223	237	+	15.129	4.28e-06	0.000577	TTATGACGTCACAAT	MA1145.1	FOSL2::JUND(var.2)	KhS1404:5980-6357_ZIC	223	237	+	15.129	4.28e-06	0.000577
224MA0018.3	MA0018.3	CREB1	KhS1404:5980-6357	224	235	+	15.3404	4.07e-06	0.000534	TATGACGTCACA	MA0018.3	CREB1	KhS1404:5980-6357_T	224	235	+	15.3404	4.07e-06	0.000534	TATGACGTCACA	MA0018.3	CREB1	KhS1404:5980-6357_FoxA	224	235	+	15.3404	4.07e-06	0.000534	TATGACGTCACA	MA0018.3	CREB1	KhS1404:5980-6357_ETS	224	235	+	15.3404	4.07e-06	0.000534	TATGACGTCACA	MA0018.3	CREB1	KhS1404:5980-6357_ZIC	224	235	+	15.3404	4.07e-06	0.000534
224MA0043.2	MA0043.2	HLF	KhS1404:5980-6357	224	235	+	9.40678	0.000237	0.058	TATGACGTCACA	MA0043.2	HLF	KhS1404:5980-6357_T	224	235	+	9.40678	0.000237	0.058	TATGACGTCACA	MA0043.2	HLF	KhS1404:5980-6357_FoxA	224	235	+	9.40678	0.000237	0.058	TATGACGTCACA	MA0043.2	HLF	KhS1404:5980-6357_ETS	224	235	+	9.40678	0.000237	0.058	TATGACGTCACA	MA0043.2	HLF	KhS1404:5980-6357_ZIC	224	235	+	9.40678	0.000237	0.058
224MA0145.3
224MA0492.1	MA0492.1	JUND(var.2)	KhS1404:5980-6357	224	238	-	13.4043	1.81e-05	0.00327	GATTGTGACGTCATA	MA0492.1	JUND(var.2)	KhS1404:5980-6357_T	224	238	-	13.4043	1.81e-05	0.00327	GATTGTGACGTCATA	MA0492.1	JUND(var.2)	KhS1404:5980-6357_FoxA	224	238	-	13.4043	1.81e-05	0.00327	GATTGTGACGTCATA	MA0492.1	JUND(var.2)	KhS1404:5980-6357_ETS	224	238	-	13.4043	1.81e-05	0.00327	GATTGTGACGTCATA	MA0492.1	JUND(var.2)	KhS1404:5980-6357_ZIC	224	238	-	13.4043	1.81e-05	0.00327
224MA0605.1	MA0605.1	Atf3	KhS1404:5980-6357	224	231	+	11.0492	0.000122	0.0191	TATGACGT	MA0605.1	Atf3	KhS1404:5980-6357_T	224	231	+	11.0492	0.000122	0.0191	TATGACGT	MA0605.1	Atf3	KhS1404:5980-6357_FoxA	224	231	+	11.0492	0.000122	0.0191	TATGACGT	MA0605.1	Atf3	KhS1404:5980-6357_ETS	224	231	+	11.0492	0.000122	0.0191	TATGACGT	MA0605.1	Atf3	KhS1404:5980-6357_ZIC	224	231	+	11.0492	0.000122	0.0191
224MA0609.1	MA0609.1	Crem	KhS1404:5980-6357	224	233	+	14.623	3.56e-06	0.000982	TATGACGTCA	MA0609.1	Crem	KhS1404:5980-6357_T	224	233	+	14.623	3.56e-06	0.000982	TATGACGTCA	MA0609.1	Crem	KhS1404:5980-6357_FoxA	224	233	+	14.623	3.56e-06	0.000982	TATGACGTCA	MA0609.1	Crem	KhS1404:5980-6357_ETS	224	233	+	14.623	3.56e-06	0.000982	TATGACGTCA	MA0609.1	Crem	KhS1404:5980-6357_ZIC	224	233	+	14.623	3.56e-06	0.000982
224MA0639.1	MA0639.1	DBP	KhS1404:5980-6357	224	235	+	8.4717	0.000214	0.0416	TATGACGTCACA	MA0639.1	DBP	KhS1404:5980-6357_T	224	235	+	8.4717	0.000214	0.0416	TATGACGTCACA	MA0639.1	DBP	KhS1404:5980-6357_FoxA	224	235	+	8.4717	0.000214	0.0416	TATGACGTCACA	MA0639.1	DBP	KhS1404:5980-6357_ETS	224	235	+	8.4717	0.000214	0.0416	TATGACGTCACA	MA0639.1	DBP	KhS1404:5980-6357_ZIC	224	235	+	8.4717	0.000214	0.0416
224MA0656.1	MA0656.1	JDP2(var.2)	KhS1404:5980-6357	224	235	+	17.0612	1.54e-06	0.000281	TATGACGTCACA	MA0656.1	JDP2(var.2)	KhS1404:5980-6357_T	224	235	+	17.0612	1.54e-06	0.000281	TATGACGTCACA	MA0656.1	JDP2(var.2)	KhS1404:5980-6357_FoxA	224	235	+	17.0612	1.54e-06	0.000281	TATGACGTCACA	MA0656.1	JDP2(var.2)	KhS1404:5980-6357_ETS	224	235	+	17.0612	1.54e-06	0.000281	TATGACGTCACA	MA0656.1	JDP2(var.2)	KhS1404:5980-6357_ZIC	224	235	+	17.0612	1.54e-06	0.000281
224MA0794.1	MA0794.1	PROX1	KhS1404:5980-6357	224	235	+	2.83636	0.000537	0.0895	TATGACGTCACA	MA0794.1	PROX1	KhS1404:5980-6357_T	224	235	+	2.83636	0.000537	0.0895	TATGACGTCACA	MA0794.1	PROX1	KhS1404:5980-6357_FoxA	224	235	+	2.83636	0.000537	0.0895	TATGACGTCACA	MA0794.1	PROX1	KhS1404:5980-6357_ETS	224	235	+	2.83636	0.000537	0.0895	TATGACGTCACA	MA0794.1	PROX1	KhS1404:5980-6357_ZIC	224	235	+	2.83636	0.000537	0.0895
224MA0833.1	MA0833.1	ATF4	KhS1404:5980-6357	224	236	-	6.70492	0.000207	0.0277	TTGTGACGTCATA	MA0833.1	ATF4	KhS1404:5980-6357_T	224	236	-	6.70492	0.000207	0.0277	TTGTGACGTCATA	MA0833.1	ATF4	KhS1404:5980-6357_FoxA	224	236	-	6.70492	0.000207	0.0277	TTGTGACGTCATA	MA0833.1	ATF4	KhS1404:5980-6357_ETS	224	236	-	6.70492	0.000207	0.0277	TTGTGACGTCATA	MA0833.1	ATF4	KhS1404:5980-6357_ZIC	224	236	-	6.70492	0.000207	0.0277
224MA0840.1	MA0840.1	Creb5	KhS1404:5980-6357	224	235	+	17.0909	1.58e-06	0.000278	TATGACGTCACA	MA0840.1	Creb5	KhS1404:5980-6357_T	224	235	+	17.0909	1.58e-06	0.000278	TATGACGTCACA	MA0840.1	Creb5	KhS1404:5980-6357_FoxA	224	235	+	17.0909	1.58e-06	0.000278	TATGACGTCACA	MA0840.1	Creb5	KhS1404:5980-6357_ETS	224	235	+	17.0909	1.58e-06	0.000278	TATGACGTCACA	MA0840.1	Creb5	KhS1404:5980-6357_ZIC	224	235	+	17.0909	1.58e-06	0.000278
224MA0843.1	MA0843.1	TEF	KhS1404:5980-6357	224	235	+	5.32727	0.000529	0.127	TATGACGTCACA	MA0843.1	TEF	KhS1404:5980-6357_T	224	235	+	5.32727	0.000529	0.127	TATGACGTCACA	MA0843.1	TEF	KhS1404:5980-6357_FoxA	224	235	+	5.32727	0.000529	0.127	TATGACGTCACA	MA0843.1	TEF	KhS1404:5980-6357_ETS	224	235	+	5.32727	0.000529	0.127	TATGACGTCACA	MA0843.1	TEF	KhS1404:5980-6357_ZIC	224	235	+	5.32727	0.000529	0.127
224MA0844.1	MA0844.1	XBP1	KhS1404:5980-6357	224	237	-	8.11538	0.000136	0.0622	ATTGTGACGTCATA	MA0844.1	XBP1	KhS1404:5980-6357_T	224	237	-	8.11538	0.000136	0.0622	ATTGTGACGTCATA	MA0844.1	XBP1	KhS1404:5980-6357_FoxA	224	237	-	8.11538	0.000136	0.0622	ATTGTGACGTCATA	MA0844.1	XBP1	KhS1404:5980-6357_ETS	224	237	-	8.11538	0.000136	0.0622	ATTGTGACGTCATA	MA0844.1	XBP1	KhS1404:5980-6357_ZIC	224	237	-	8.11538	0.000136	0.0622
224MA1126.1	MA1126.1	FOS::JUN(var.2)	KhS1404:5980-6357	224	239	+	13.9941	5.08e-06	0.000679	TATGACGTCACAATCC	MA1126.1	FOS::JUN(var.2)	KhS1404:5980-6357_T	224	239	+	13.9941	5.08e-06	0.000679	TATGACGTCACAATCC	MA1126.1	FOS::JUN(var.2)	KhS1404:5980-6357_FoxA	224	239	+	13.9941	5.08e-06	0.000679	TATGACGTCACAATCC	MA1126.1	FOS::JUN(var.2)	KhS1404:5980-6357_ETS	224	239	+	13.9941	5.08e-06	0.000679	TATGACGTCACAATCC	MA1126.1	FOS::JUN(var.2)	KhS1404:5980-6357_ZIC	224	239	+	13.9941	5.08e-06	0.000679
224MA1127.1	MA1127.1	FOSB::JUN	KhS1404:5980-6357	224	234	+	15.3566	2.94e-06	0.000456	TATGACGTCAC	MA1127.1	FOSB::JUN	KhS1404:5980-6357_T	224	234	+	15.3566	2.94e-06	0.000456	TATGACGTCAC	MA1127.1	FOSB::JUN	KhS1404:5980-6357_FoxA	224	234	+	15.3566	2.94e-06	0.000456	TATGACGTCAC	MA1127.1	FOSB::JUN	KhS1404:5980-6357_ETS	224	234	+	15.3566	2.94e-06	0.000456	TATGACGTCAC	MA1127.1	FOSB::JUN	KhS1404:5980-6357_ZIC	224	234	+	15.3566	2.94e-06	0.000456
224MA1131.1	MA1131.1	FOSL2::JUN(var.2)	KhS1404:5980-6357	224	234	+	15.4435	3.98e-06	0.000538	TATGACGTCAC	MA1131.1	FOSL2::JUN(var.2)	KhS1404:5980-6357_T	224	234	+	15.4435	3.98e-06	0.000538	TATGACGTCAC	MA1131.1	FOSL2::JUN(var.2)	KhS1404:5980-6357_FoxA	224	234	+	15.4435	3.98e-06	0.000538	TATGACGTCAC	MA1131.1	FOSL2::JUN(var.2)	KhS1404:5980-6357_ETS	224	234	+	15.4435	3.98e-06	0.000538	TATGACGTCAC	MA1131.1	FOSL2::JUN(var.2)	KhS1404:5980-6357_ZIC	224	234	+	15.4435	3.98e-06	0.000538
224MA1133.1	MA1133.1	JUN::JUNB(var.2)	KhS1404:5980-6357	224	235	-	16.9048	3.98e-07	0.000213	TGTGACGTCATA	MA1133.1	JUN::JUNB(var.2)	KhS1404:5980-6357_T	224	235	-	16.9048	3.98e-07	0.000213	TGTGACGTCATA	MA1133.1	JUN::JUNB(var.2)	KhS1404:5980-6357_FoxA	224	235	-	16.9048	3.98e-07	0.000213	TGTGACGTCATA	MA1133.1	JUN::JUNB(var.2)	KhS1404:5980-6357_ETS	224	235	-	16.9048	3.98e-07	0.000213	TGTGACGTCATA	MA1133.1	JUN::JUNB(var.2)	KhS1404:5980-6357_ZIC	224	235	-	16.9048	3.98e-07	0.000213
224MA1139.1	MA1139.1	FOSL2::JUNB(var.2)	KhS1404:5980-6357	224	235	-	16.184	2.02e-06	0.000277	TGTGACGTCATA	MA1139.1	FOSL2::JUNB(var.2)	KhS1404:5980-6357_T	224	235	-	16.184	2.02e-06	0.000277	TGTGACGTCATA	MA1139.1	FOSL2::JUNB(var.2)	KhS1404:5980-6357_FoxA	224	235	-	16.184	2.02e-06	0.000277	TGTGACGTCATA	MA1139.1	FOSL2::JUNB(var.2)	KhS1404:5980-6357_ETS	224	235	-	16.184	2.02e-06	0.000277	TGTGACGTCATA	MA1139.1	FOSL2::JUNB(var.2)	KhS1404:5980-6357_ZIC	224	235	-	16.184	2.02e-06	0.000277
225MA0017.2	MA0017.2	NR2F1	KhS1404:5980-6357	225	237	+	0.612245	0.000813	0.114	ATGACGTCACAAT	MA0017.2	NR2F1	KhS1404:5980-6357_T	225	237	+	0.612245	0.000813	0.114	ATGACGTCACAAT	MA0017.2	NR2F1	KhS1404:5980-6357_FoxA	225	237	+	0.612245	0.000813	0.114	ATGACGTCACAAT	MA0017.2	NR2F1	KhS1404:5980-6357_ETS	225	237	+	0.612245	0.000813	0.114	ATGACGTCACAAT	MA0017.2	NR2F1	KhS1404:5980-6357_ZIC	225	237	+	0.612245	0.000813	0.114
225MA0488.1	MA0488.1	JUN	KhS1404:5980-6357	225	237	-	13.0816	2.13e-05	0.00348	ATTGTGACGTCAT	MA0488.1	JUN	KhS1404:5980-6357_T	225	237	-	13.0816	2.13e-05	0.00348	ATTGTGACGTCAT	MA0488.1	JUN	KhS1404:5980-6357_FoxA	225	237	-	13.0816	2.13e-05	0.00348	ATTGTGACGTCAT	MA0488.1	JUN	KhS1404:5980-6357_ETS	225	237	-	13.0816	2.13e-05	0.00348	ATTGTGACGTCAT	MA0488.1	JUN	KhS1404:5980-6357_ZIC	225	237	-	13.0816	2.13e-05	0.00348
225MA0595.1	MA0595.1	SREBF1	KhS1404:5980-6357	225	234	+	1.76829	0.000914	0.285	ATGACGTCAC	MA0595.1	SREBF1	KhS1404:5980-6357_T	225	234	+	1.76829	0.000914	0.285	ATGACGTCAC	MA0595.1	SREBF1	KhS1404:5980-6357_FoxA	225	234	+	1.76829	0.000914	0.285	ATGACGTCAC	MA0595.1	SREBF1	KhS1404:5980-6357_ETS	225	234	+	1.76829	0.000914	0.285	ATGACGTCAC	MA0595.1	SREBF1	KhS1404:5980-6357_ZIC	225	234	+	1.76829	0.000914	0.285
225MA0604.1	MA0604.1	Atf1	KhS1404:5980-6357	225	232	+	11.2131	0.000113	0.0128	ATGACGTC	MA0604.1	Atf1	KhS1404:5980-6357_T	225	232	+	11.2131	0.000113	0.0128	ATGACGTC	MA0604.1	Atf1	KhS1404:5980-6357_FoxA	225	232	+	11.2131	0.000113	0.0128	ATGACGTC	MA0604.1	Atf1	KhS1404:5980-6357_ETS	225	232	+	11.2131	0.000113	0.0128	ATGACGTC	MA0604.1	Atf1	KhS1404:5980-6357_ZIC	225	232	+	11.2131	0.000113	0.0128
225MA0828.1	MA0828.1	SREBF2(var.2)	KhS1404:5980-6357	225	234	+	1.81818	0.000972	0.208	ATGACGTCAC	MA0828.1	SREBF2(var.2)	KhS1404:5980-6357_T	225	234	+	1.81818	0.000972	0.208	ATGACGTCAC	MA0828.1	SREBF2(var.2)	KhS1404:5980-6357_FoxA	225	234	+	1.81818	0.000972	0.208	ATGACGTCAC	MA0828.1	SREBF2(var.2)	KhS1404:5980-6357_ETS	225	234	+	1.81818	0.000972	0.208	ATGACGTCAC	MA0828.1	SREBF2(var.2)	KhS1404:5980-6357_ZIC	225	234	+	1.81818	0.000972	0.208
225MA1127.1	MA1127.1	FOSB::JUN	KhS1404:5980-6357	225	235	-	14.958	4.45e-06	0.000603	TGTGACGTCAT	MA1127.1	FOSB::JUN	KhS1404:5980-6357_T	225	235	-	14.958	4.45e-06	0.000603	TGTGACGTCAT	MA1127.1	FOSB::JUN	KhS1404:5980-6357_FoxA	225	235	-	14.958	4.45e-06	0.000603	TGTGACGTCAT	MA1127.1	FOSB::JUN	KhS1404:5980-6357_ETS	225	235	-	14.958	4.45e-06	0.000603	TGTGACGTCAT	MA1127.1	FOSB::JUN	KhS1404:5980-6357_ZIC	225	235	-	14.958	4.45e-06	0.000603
225MA1129.1	MA1129.1	FOSL1::JUN(var.2)	KhS1404:5980-6357	225	234	-	15.0769	2.02e-06	0.000362	GTGACGTCAT	MA1129.1	FOSL1::JUN(var.2)	KhS1404:5980-6357_T	225	234	-	15.0769	2.02e-06	0.000362	GTGACGTCAT	MA1129.1	FOSL1::JUN(var.2)	KhS1404:5980-6357_FoxA	225	234	-	15.0769	2.02e-06	0.000362	GTGACGTCAT	MA1129.1	FOSL1::JUN(var.2)	KhS1404:5980-6357_ETS	225	234	-	15.0769	2.02e-06	0.000362	GTGACGTCAT	MA1129.1	FOSL1::JUN(var.2)	KhS1404:5980-6357_ZIC	225	234	-	15.0769	2.02e-06	0.000362
225MA1131.1	MA1131.1	FOSL2::JUN(var.2)	KhS1404:5980-6357	225	235	-	15.879	2.44e-06	0.00044	TGTGACGTCAT	MA1131.1	FOSL2::JUN(var.2)	KhS1404:5980-6357_T	225	235	-	15.879	2.44e-06	0.00044	TGTGACGTCAT	MA1131.1	FOSL2::JUN(var.2)	KhS1404:5980-6357_FoxA	225	235	-	15.879	2.44e-06	0.00044	TGTGACGTCAT	MA1131.1	FOSL2::JUN(var.2)	KhS1404:5980-6357_ETS	225	235	-	15.879	2.44e-06	0.00044	TGTGACGTCAT	MA1131.1	FOSL2::JUN(var.2)	KhS1404:5980-6357_ZIC	225	235	-	15.879	2.44e-06	0.00044
225MA1136.1	MA1136.1	FOSB::JUNB(var.2)	KhS1404:5980-6357	225	234	-	16.042	2.02e-06	0.000365	GTGACGTCAT	MA1136.1	FOSB::JUNB(var.2)	KhS1404:5980-6357_T	225	234	-	16.042	2.02e-06	0.000365	GTGACGTCAT	MA1136.1	FOSB::JUNB(var.2)	KhS1404:5980-6357_FoxA	225	234	-	16.042	2.02e-06	0.000365	GTGACGTCAT	MA1136.1	FOSB::JUNB(var.2)	KhS1404:5980-6357_ETS	225	234	-	16.042	2.02e-06	0.000365	GTGACGTCAT	MA1136.1	FOSB::JUNB(var.2)	KhS1404:5980-6357_ZIC	225	234	-	16.042	2.02e-06	0.000365
225MA1140.1	MA1140.1	JUNB(var.2)	KhS1404:5980-6357	225	234	-	14.5059	2.02e-06	0.000357	GTGACGTCAT	MA1140.1	JUNB(var.2)	KhS1404:5980-6357_T	225	234	-	14.5059	2.02e-06	0.000357	GTGACGTCAT	MA1140.1	JUNB(var.2)	KhS1404:5980-6357_FoxA	225	234	-	14.5059	2.02e-06	0.000357	GTGACGTCAT	MA1140.1	JUNB(var.2)	KhS1404:5980-6357_ETS	225	234	-	14.5059	2.02e-06	0.000357	GTGACGTCAT	MA1140.1	JUNB(var.2)	KhS1404:5980-6357_ZIC	225	234	-	14.5059	2.02e-06	0.000357
225MA1143.1	MA1143.1	FOSL1::JUND(var.2)	KhS1404:5980-6357	225	234	+	13.2485	3.36e-06	0.000976	ATGACGTCAC	MA1143.1	FOSL1::JUND(var.2)	KhS1404:5980-6357_T	225	234	+	13.2485	3.36e-06	0.000976	ATGACGTCAC	MA1143.1	FOSL1::JUND(var.2)	KhS1404:5980-6357_FoxA	225	234	+	13.2485	3.36e-06	0.000976	ATGACGTCAC	MA1143.1	FOSL1::JUND(var.2)	KhS1404:5980-6357_ETS	225	234	+	13.2485	3.36e-06	0.000976	ATGACGTCAC	MA1143.1	FOSL1::JUND(var.2)	KhS1404:5980-6357_ZIC	225	234	+	13.2485	3.36e-06	0.000976
226MA0608.1	MA0608.1	Creb3l2	KhS1404:5980-6357	226	234	-	7	0.000223	0.0695	GTGACGTCA	MA0608.1	Creb3l2	KhS1404:5980-6357_T	226	234	-	7	0.000223	0.0695	GTGACGTCA	MA0608.1	Creb3l2	KhS1404:5980-6357_FoxA	226	234	-	7	0.000223	0.0695	GTGACGTCA	MA0608.1	Creb3l2	KhS1404:5980-6357_ETS	226	234	-	7	0.000223	0.0695	GTGACGTCA	MA0608.1	Creb3l2	KhS1404:5980-6357_ZIC	226	234	-	7	0.000223	0.0695
226MA0609.1	MA0609.1	Crem	KhS1404:5980-6357	226	235	-	13.0656	2.46e-05	0.00387	TGTGACGTCA	MA0609.1	Crem	KhS1404:5980-6357_T	226	235	-	13.0656	2.46e-05	0.00387	TGTGACGTCA	MA0609.1	Crem	KhS1404:5980-6357_FoxA	226	235	-	13.0656	2.46e-05	0.00387	TGTGACGTCA	MA0609.1	Crem	KhS1404:5980-6357_ETS	226	235	-	13.0656	2.46e-05	0.00387	TGTGACGTCA	MA0609.1	Crem	KhS1404:5980-6357_ZIC	226	235	-	13.0656	2.46e-05	0.00387
226MA0862.1	MA0862.1	GMEB2	KhS1404:5980-6357	226	233	+	9.98485	0.000214	0.0295	TGACGTCA	MA0862.1	GMEB2	KhS1404:5980-6357_T	226	233	+	9.98485	0.000214	0.0295	TGACGTCA	MA0862.1	GMEB2	KhS1404:5980-6357_FoxA	226	233	+	9.98485	0.000214	0.0295	TGACGTCA	MA0862.1	GMEB2	KhS1404:5980-6357_ETS	226	233	+	9.98485	0.000214	0.0295	TGACGTCA	MA0862.1	GMEB2	KhS1404:5980-6357_ZIC	226	233	+	9.98485	0.000214	0.0295
227MA0604.1	MA0604.1	Atf1	KhS1404:5980-6357	227	234	-	11.2459	9.81e-05	0.0128	GTGACGTC	MA0604.1	Atf1	KhS1404:5980-6357_T	227	234	-	11.2459	9.81e-05	0.0128	GTGACGTC	MA0604.1	Atf1	KhS1404:5980-6357_FoxA	227	234	-	11.2459	9.81e-05	0.0128	GTGACGTC	MA0604.1	Atf1	KhS1404:5980-6357_ETS	227	234	-	11.2459	9.81e-05	0.0128	GTGACGTC	MA0604.1	Atf1	KhS1404:5980-6357_ZIC	227	234	-	11.2459	9.81e-05	0.0128
227MA0860.1
228MA0605.1	MA0605.1	Atf3	KhS1404:5980-6357	228	235	-	9.06557	0.000333	0.0386	TGTGACGT	MA0605.1	Atf3	KhS1404:5980-6357_T	228	235	-	9.06557	0.000333	0.0386	TGTGACGT	MA0605.1	Atf3	KhS1404:5980-6357_FoxA	228	235	-	9.06557	0.000333	0.0386	TGTGACGT	MA0605.1	Atf3	KhS1404:5980-6357_ETS	228	235	-	9.06557	0.000333	0.0386	TGTGACGT	MA0605.1	Atf3	KhS1404:5980-6357_ZIC	228	235	-	9.06557	0.000333	0.0386
229MA0009.2
229MA0084.1
230MA0442.2
230MA0514.1
230MA0515.1
230MA1152.1
231MA1120.1
232MA0029.1	MA0029.1	Mecom	KhS1404:5980-6357	232	245	-	2.01124	0.000516	0.27	TATACAGGATTGTG	MA0029.1	Mecom	KhS1404:5980-6357_T	232	245	-	2.01124	0.000516	0.27	TATACAGGATTGTG	MA0029.1	Mecom	KhS1404:5980-6357_FoxA	232	245	-	3.48315	0.000338	0.27	AATACAGGATTGTG	MA0029.1	Mecom	KhS1404:5980-6357_ETS	232	245	-	2.01124	0.000516	0.27	TATACAGGATTGTG	MA0029.1	Mecom	KhS1404:5980-6357_ZIC	232	245	-	2.01124	0.000516	0.27
232MA0143.3
232MA1105.1																					MA1105.1	GRHL2	KhS1404:5980-6357_FoxA	232	246	+	6.00813	0.00099	0.372	CACAATCCTGTATTT
233MA0629.1
234MA0647.1																					MA0647.1	GRHL1	KhS1404:5980-6357_FoxA	234	245	-	5.46552	0.000608	0.272	AATACAGGATTG
234MA0665.1
234MA0820.1
235MA0631.1
235MA0868.1																					MA0868.1	SOX8	KhS1404:5980-6357_FoxA	235	250	-	-11.8182	5.7e-05	0.16	AACAAAATACAGGATT
236MA0106.3	MA0106.3	TP53	KhS1404:5980-6357	236	253	+	-0.816327	0.000655	0.385	ATCCTGTATAAACTTGCA	MA0106.3	TP53	KhS1404:5980-6357_T	236	253	+	1.81633	0.000311	0.385	ATCCTGTATAAACTTGCT											MA0106.3	TP53	KhS1404:5980-6357_ETS	236	253	+	-0.816327	0.000655	0.385	ATCCTGTATAAACTTGCA	MA0106.3	TP53	KhS1404:5980-6357_ZIC	236	253	+	-0.816327	0.000655	0.385
236MA0525.2	MA0525.2	TP63	KhS1404:5980-6357	236	253	-	-12.4483	0.000488	0.268	TGCAAGTTTATACAGGAT	MA0525.2	TP63	KhS1404:5980-6357_T	236	253	-	-8.65517	0.00025	0.268	AGCAAGTTTATACAGGAT											MA0525.2	TP63	KhS1404:5980-6357_ETS	236	253	-	-12.4483	0.000488	0.268	TGCAAGTTTATACAGGAT	MA0525.2	TP63	KhS1404:5980-6357_ZIC	236	253	-	-12.4483	0.000488	0.268
236MA0688.1
236MA0689.1
236MA0861.1	MA0861.1	TP73	KhS1404:5980-6357	236	253	-	6.5	0.00014	0.0477	TGCAAGTTTATACAGGAT	MA0861.1	TP73	KhS1404:5980-6357_T	236	253	-	6.46154	0.000142	0.0477	AGCAAGTTTATACAGGAT											MA0861.1	TP73	KhS1404:5980-6357_ETS	236	253	-	6.5	0.00014	0.0477	TGCAAGTTTATACAGGAT	MA0861.1	TP73	KhS1404:5980-6357_ZIC	236	253	-	6.5	0.00014	0.0477
236MA1146.1
239MA0148.3	MA0148.3	FOXA1	KhS1404:5980-6357	239	253	-	4.5102	0.000654	0.156	TGCAAGTTTATACAG	MA0148.3	FOXA1	KhS1404:5980-6357_T	239	253	-	3.4898	0.000795	0.184	AGCAAGTTTATACAG											MA0148.3	FOXA1	KhS1404:5980-6357_ETS	239	253	-	4.5102	0.000654	0.156	TGCAAGTTTATACAG	MA0148.3	FOXA1	KhS1404:5980-6357_ZIC	239	253	-	4.5102	0.000654	0.156
242MA0040.1	MA0040.1	Foxq1	KhS1404:5980-6357	242	252	-	8.03061	0.000259	0.0827	GCAAGTTTATA	MA0040.1	Foxq1	KhS1404:5980-6357_T	242	252	-	8.03061	0.000259	0.0827	GCAAGTTTATA											MA0040.1	Foxq1	KhS1404:5980-6357_ETS	242	252	-	8.03061	0.000259	0.0827	GCAAGTTTATA	MA0040.1	Foxq1	KhS1404:5980-6357_ZIC	242	252	-	8.03061	0.000259	0.0827
242MA0114.3	MA0114.3	Hnf4a	KhS1404:5980-6357	242	257	-	-6.90909	0.000689	0.343	CGGGTGCAAGTTTATA																					MA0114.3	Hnf4a	KhS1404:5980-6357_ETS	242	257	-	-6.90909	0.000689	0.343	CGGGTGCAAGTTTATA	MA0114.3	Hnf4a	KhS1404:5980-6357_ZIC	242	257	-	-6.90909	0.000689	0.343
243MA0913.1																					MA0913.1	Hoxd9	KhS1404:5980-6357_FoxA	243	252	-	8.55556	0.000472	1	GCAACAAAAT
244MA0465.1																					MA0465.1	CDX2	KhS1404:5980-6357_FoxA	244	254	-	-1.07937	0.000538	0.392	GTGCAACAAAA
244MA0480.1
244MA0512.2	MA0512.2	Rxra	KhS1404:5980-6357	244	257	-	-0.939024	0.00021	0.221	CGGGTGCAAGTTTA																					MA0512.2	Rxra	KhS1404:5980-6357_ETS	244	257	-	-0.939024	0.00021	0.221	CGGGTGCAAGTTTA	MA0512.2	Rxra	KhS1404:5980-6357_ZIC	244	257	-	-0.939024	0.00021	0.221
244MA0677.1	MA0677.1	Nr2f6	KhS1404:5980-6357	244	257	-	3.56061	0.000534	0.569	CGGGTGCAAGTTTA																					MA0677.1	Nr2f6	KhS1404:5980-6357_ETS	244	257	-	3.56061	0.000534	0.569	CGGGTGCAAGTTTA	MA0677.1	Nr2f6	KhS1404:5980-6357_ZIC	244	257	-	3.56061	0.000534	0.569
244MA0693.2	MA0693.2	VDR	KhS1404:5980-6357	244	251	-	8.0493	0.000544	0.257	CAAGTTTA	MA0693.2	VDR	KhS1404:5980-6357_T	244	251	-	8.0493	0.000544	0.257	CAAGTTTA											MA0693.2	VDR	KhS1404:5980-6357_ETS	244	251	-	8.0493	0.000544	0.257	CAAGTTTA	MA0693.2	VDR	KhS1404:5980-6357_ZIC	244	251	-	8.0493	0.000544	0.257
244MA0855.1	MA0855.1	RXRB	KhS1404:5980-6357	244	257	-	-9.63636	0.00069	0.381	CGGGTGCAAGTTTA																					MA0855.1	RXRB	KhS1404:5980-6357_ETS	244	257	-	-9.63636	0.00069	0.381	CGGGTGCAAGTTTA	MA0855.1	RXRB	KhS1404:5980-6357_ZIC	244	257	-	-9.63636	0.00069	0.381
245MA0637.1																					MA0637.1	CENPB	KhS1404:5980-6357_FoxA	245	259	-	9.36538	0.000115	0.383	CTCGGGTGCAACAAA
245MA0745.1											MA0745.1	SNAI2	KhS1404:5980-6357_T	245	253	-	7.16279	0.00094	0.328	AGCAAGTTT
247MA0804.1	MA0804.1	TBX19	KhS1404:5980-6357	247	266	+	10.7073	3.45e-05	0.0115	ACTTGCACCCGAGTGTGATT											MA0804.1	TBX19	KhS1404:5980-6357_FoxA	247	266	+	12.1829	1.67e-05	0.0115	TGTTGCACCCGAGTGTGATT	MA0804.1	TBX19	KhS1404:5980-6357_ETS	247	266	+	10.7073	3.45e-05	0.0115	ACTTGCACCCGAGTGTGATT	MA0804.1	TBX19	KhS1404:5980-6357_ZIC	247	266	+	10.7073	3.45e-05	0.0115
248MA1102.1																					MA1102.1	CTCFL	KhS1404:5980-6357_FoxA	248	261	-	3.77236	0.000967	0.648	CACTCGGGTGCAAC
249MA0009.2	MA0009.2	T	KhS1404:5980-6357	249	264	-	12.1346	1.18e-05	0.0043	TCACACTCGGGTGCAA											MA0009.2	T	KhS1404:5980-6357_FoxA	249	264	-	12.1346	1.18e-05	0.0043	TCACACTCGGGTGCAA	MA0009.2	T	KhS1404:5980-6357_ETS	249	264	-	12.1346	1.18e-05	0.0043	TCACACTCGGGTGCAA	MA0009.2	T	KhS1404:5980-6357_ZIC	249	264	-	12.1346	1.18e-05	0.0043
250MA0693.2	MA0693.2	VDR	KhS1404:5980-6357	250	257	-	8.09155	0.000523	0.257	CGGGTGCA											MA0693.2	VDR	KhS1404:5980-6357_FoxA	250	257	-	8.09155	0.000523	0.257	CGGGTGCA	MA0693.2	VDR	KhS1404:5980-6357_ETS	250	257	-	8.09155	0.000523	0.257	CGGGTGCA	MA0693.2	VDR	KhS1404:5980-6357_ZIC	250	257	-	8.09155	0.000523	0.257
250MA0779.1	MA0779.1	PAX1	KhS1404:5980-6357	250	266	-	-5.21818	0.000942	0.906	AATCACACTCGGGTGCA											MA0779.1	PAX1	KhS1404:5980-6357_FoxA	250	266	-	-5.21818	0.000942	0.906	AATCACACTCGGGTGCA	MA0779.1	PAX1	KhS1404:5980-6357_ETS	250	266	-	-5.21818	0.000942	0.906	AATCACACTCGGGTGCA	MA0779.1	PAX1	KhS1404:5980-6357_ZIC	250	266	-	-5.21818	0.000942	0.906
251MA0154.3											MA0154.3	EBF1	KhS1404:5980-6357_T	251	264	+	1	0.000921	1	GCTCCCGAGAGTGA
252MA0069.1	MA0069.1	Pax6	KhS1404:5980-6357	252	265	-	5.31111	0.00096	0.897	ATCACACTCGGGTG											MA0069.1	Pax6	KhS1404:5980-6357_FoxA	252	265	-	5.31111	0.00096	0.897	ATCACACTCGGGTG	MA0069.1	Pax6	KhS1404:5980-6357_ETS	252	265	-	5.31111	0.00096	0.897	ATCACACTCGGGTG	MA0069.1	Pax6	KhS1404:5980-6357_ZIC	252	265	-	5.31111	0.00096	0.897
254MA0672.1	MA0672.1	NKX2-3	KhS1404:5980-6357	254	263	-	6.21154	0.000999	0.644	CACACTCGGG											MA0672.1	NKX2-3	KhS1404:5980-6357_FoxA	254	263	-	6.21154	0.000999	0.644	CACACTCGGG	MA0672.1	NKX2-3	KhS1404:5980-6357_ETS	254	263	-	6.21154	0.000999	0.644	CACACTCGGG	MA0672.1	NKX2-3	KhS1404:5980-6357_ZIC	254	263	-	6.21154	0.000999	0.644
256MA0494.1	MA0494.1	Nr1h3::Rxra	KhS1404:5980-6357	256	274	-	7.6129	0.000324	0.234	TGCCTCCAAATCACACTCG	MA0494.1	Nr1h3::Rxra	KhS1404:5980-6357_T	256	274	-	7.56452	0.000331	0.234	TGCCTCCAAATCACTCTCG	MA0494.1	Nr1h3::Rxra	KhS1404:5980-6357_FoxA	256	274	-	7.6129	0.000324	0.234	TGCCTCCAAATCACACTCG	MA0494.1	Nr1h3::Rxra	KhS1404:5980-6357_ETS	256	274	-	7.6129	0.000324	0.234	TGCCTCCAAATCACACTCG	MA0494.1	Nr1h3::Rxra	KhS1404:5980-6357_ZIC	256	274	-	7.6129	0.000324	0.234
256MA0688.1	MA0688.1	TBX2	KhS1404:5980-6357	256	266	+	6.87931	0.000991	0.265	CGAGTGTGATT											MA0688.1	TBX2	KhS1404:5980-6357_FoxA	256	266	+	6.87931	0.000991	0.265	CGAGTGTGATT	MA0688.1	TBX2	KhS1404:5980-6357_ETS	256	266	+	6.87931	0.000991	0.265	CGAGTGTGATT	MA0688.1	TBX2	KhS1404:5980-6357_ZIC	256	266	+	6.87931	0.000991	0.265
256MA0690.1	MA0690.1	TBX21	KhS1404:5980-6357	256	265	+	6.25455	0.000535	0.22	CGAGTGTGAT											MA0690.1	TBX21	KhS1404:5980-6357_FoxA	256	265	+	6.25455	0.000535	0.22	CGAGTGTGAT	MA0690.1	TBX21	KhS1404:5980-6357_ETS	256	265	+	6.25455	0.000535	0.22	CGAGTGTGAT	MA0690.1	TBX21	KhS1404:5980-6357_ZIC	256	265	+	6.25455	0.000535	0.22
256MA0800.1	MA0800.1	EOMES	KhS1404:5980-6357	256	268	+	6.85366	0.000599	0.203	CGAGTGTGATTTG											MA0800.1	EOMES	KhS1404:5980-6357_FoxA	256	268	+	6.85366	0.000599	0.203	CGAGTGTGATTTG	MA0800.1	EOMES	KhS1404:5980-6357_ETS	256	268	+	6.85366	0.000599	0.203	CGAGTGTGATTTG	MA0800.1	EOMES	KhS1404:5980-6357_ZIC	256	268	+	6.85366	0.000599	0.203
257MA0801.1	MA0801.1	MGA	KhS1404:5980-6357	257	264	+	9.66667	0.000222	0.0984	GAGTGTGA											MA0801.1	MGA	KhS1404:5980-6357_FoxA	257	264	+	9.66667	0.000222	0.0984	GAGTGTGA	MA0801.1	MGA	KhS1404:5980-6357_ETS	257	264	+	9.66667	0.000222	0.0984	GAGTGTGA	MA0801.1	MGA	KhS1404:5980-6357_ZIC	257	264	+	9.66667	0.000222	0.0984
257MA0802.1	MA0802.1	TBR1	KhS1404:5980-6357	257	266	+	7.10638	0.000527	0.205	GAGTGTGATT											MA0802.1	TBR1	KhS1404:5980-6357_FoxA	257	266	+	7.10638	0.000527	0.205	GAGTGTGATT	MA0802.1	TBR1	KhS1404:5980-6357_ETS	257	266	+	7.10638	0.000527	0.205	GAGTGTGATT	MA0802.1	TBR1	KhS1404:5980-6357_ZIC	257	266	+	7.10638	0.000527	0.205
257MA0803.1	MA0803.1	TBX15	KhS1404:5980-6357	257	264	+	6.94231	0.000361	0.145	GAGTGTGA											MA0803.1	TBX15	KhS1404:5980-6357_FoxA	257	264	+	6.94231	0.000361	0.145	GAGTGTGA	MA0803.1	TBX15	KhS1404:5980-6357_ETS	257	264	+	6.94231	0.000361	0.145	GAGTGTGA	MA0803.1	TBX15	KhS1404:5980-6357_ZIC	257	264	+	6.94231	0.000361	0.145
257MA0805.1	MA0805.1	TBX1	KhS1404:5980-6357	257	264	+	8.65306	0.000214	0.166	GAGTGTGA											MA0805.1	TBX1	KhS1404:5980-6357_FoxA	257	264	+	8.65306	0.000214	0.166	GAGTGTGA	MA0805.1	TBX1	KhS1404:5980-6357_ETS	257	264	+	8.65306	0.000214	0.166	GAGTGTGA	MA0805.1	TBX1	KhS1404:5980-6357_ZIC	257	264	+	8.65306	0.000214	0.166
257MA0806.1	MA0806.1	TBX4	KhS1404:5980-6357	257	264	+	8.16327	0.000523	0.147	GAGTGTGA											MA0806.1	TBX4	KhS1404:5980-6357_FoxA	257	264	+	8.16327	0.000523	0.147	GAGTGTGA	MA0806.1	TBX4	KhS1404:5980-6357_ETS	257	264	+	8.16327	0.000523	0.147	GAGTGTGA	MA0806.1	TBX4	KhS1404:5980-6357_ZIC	257	264	+	8.16327	0.000523	0.147
257MA0807.1	MA0807.1	TBX5	KhS1404:5980-6357	257	264	+	8	0.000672	0.213	GAGTGTGA											MA0807.1	TBX5	KhS1404:5980-6357_FoxA	257	264	+	8	0.000672	0.213	GAGTGTGA	MA0807.1	TBX5	KhS1404:5980-6357_ETS	257	264	+	8	0.000672	0.213	GAGTGTGA	MA0807.1	TBX5	KhS1404:5980-6357_ZIC	257	264	+	8	0.000672	0.213
258MA0659.1	MA0659.1	MAFG	KhS1404:5980-6357	258	278	+	4.06122	0.000891	0.609	AGTGTGATTTGGAGGCAGAAT	MA0659.1	MAFG	KhS1404:5980-6357_T	258	278	+	4.2551	0.000825	0.609	AGAGTGATTTGGAGGCAGAAT	MA0659.1	MAFG	KhS1404:5980-6357_FoxA	258	278	+	4.06122	0.000891	0.609	AGTGTGATTTGGAGGCAGAAT	MA0659.1	MAFG	KhS1404:5980-6357_ETS	258	278	+	4.06122	0.000891	0.609	AGTGTGATTTGGAGGCAGAAT	MA0659.1	MAFG	KhS1404:5980-6357_ZIC	258	278	+	4.06122	0.000891	0.609
259MA0038.1	MA0038.1	Gfi1	KhS1404:5980-6357	259	268	-	12.1707	1.39e-05	0.00998	CAAATCACAC	MA0038.1	Gfi1	KhS1404:5980-6357_T	259	268	-	12.3049	8.74e-06	0.00998	CAAATCACTC	MA0038.1	Gfi1	KhS1404:5980-6357_FoxA	259	268	-	12.1707	1.39e-05	0.00998	CAAATCACAC	MA0038.1	Gfi1	KhS1404:5980-6357_ETS	259	268	-	12.1707	1.39e-05	0.00998	CAAATCACAC	MA0038.1	Gfi1	KhS1404:5980-6357_ZIC	259	268	-	12.1707	1.39e-05	0.00998
264MA0516.1	MA0516.1	SP2	KhS1404:5980-6357	264	278	-	2.03448	0.000978	0.426	ATTCTGCCTCCAAAT	MA0516.1	SP2	KhS1404:5980-6357_T	264	278	-	2.03448	0.000978	0.426	ATTCTGCCTCCAAAT	MA0516.1	SP2	KhS1404:5980-6357_FoxA	264	278	-	2.03448	0.000978	0.426	ATTCTGCCTCCAAAT	MA0516.1	SP2	KhS1404:5980-6357_ETS	264	278	-	2.03448	0.000978	0.426	ATTCTGCCTCCAAAT	MA0516.1	SP2	KhS1404:5980-6357_ZIC	264	278	-	2.03448	0.000978	0.426
264MA0758.1	MA0758.1	E2F7	KhS1404:5980-6357	264	277	-	-7.37705	0.00012	0.0871	TTCTGCCTCCAAAT	MA0758.1	E2F7	KhS1404:5980-6357_T	264	277	-	-7.37705	0.00012	0.0871	TTCTGCCTCCAAAT	MA0758.1	E2F7	KhS1404:5980-6357_FoxA	264	277	-	-7.37705	0.00012	0.0871	TTCTGCCTCCAAAT	MA0758.1	E2F7	KhS1404:5980-6357_ETS	264	277	-	-7.37705	0.00012	0.0871	TTCTGCCTCCAAAT	MA0758.1	E2F7	KhS1404:5980-6357_ZIC	264	277	-	-7.37705	0.00012	0.0871
265MA0865.1	MA0865.1	E2F8	KhS1404:5980-6357	265	276	-	-5.12195	0.000921	0.385	TCTGCCTCCAAA	MA0865.1	E2F8	KhS1404:5980-6357_T	265	276	-	-5.12195	0.000921	0.385	TCTGCCTCCAAA	MA0865.1	E2F8	KhS1404:5980-6357_FoxA	265	276	-	-5.12195	0.000921	0.385	TCTGCCTCCAAA	MA0865.1	E2F8	KhS1404:5980-6357_ETS	265	276	-	-5.12195	0.000921	0.385	TCTGCCTCCAAA	MA0865.1	E2F8	KhS1404:5980-6357_ZIC	265	276	-	-5.12195	0.000921	0.385
267MA0471.1	MA0471.1	E2F6	KhS1404:5980-6357	267	277	+	5.82759	0.000264	0.111	TGGAGGCAGAA	MA0471.1	E2F6	KhS1404:5980-6357_T	267	277	+	5.82759	0.000264	0.111	TGGAGGCAGAA	MA0471.1	E2F6	KhS1404:5980-6357_FoxA	267	277	+	5.82759	0.000264	0.111	TGGAGGCAGAA	MA0471.1	E2F6	KhS1404:5980-6357_ETS	267	277	+	5.82759	0.000264	0.111	TGGAGGCAGAA	MA0471.1	E2F6	KhS1404:5980-6357_ZIC	267	277	+	5.82759	0.000264	0.111
268MA0079.3	MA0079.3	SP1	KhS1404:5980-6357	268	278	-	3.30769	0.000456	0.201	ATTCTGCCTCC	MA0079.3	SP1	KhS1404:5980-6357_T	268	278	-	3.30769	0.000456	0.201	ATTCTGCCTCC	MA0079.3	SP1	KhS1404:5980-6357_FoxA	268	278	-	3.30769	0.000456	0.201	ATTCTGCCTCC	MA0079.3	SP1	KhS1404:5980-6357_ETS	268	278	-	3.30769	0.000456	0.201	ATTCTGCCTCC	MA0079.3	SP1	KhS1404:5980-6357_ZIC	268	278	-	3.30769	0.000456	0.201
272MA0090.2	MA0090.2	TEAD1	KhS1404:5980-6357	272	281	-	8.82258	0.000418	0.295	AACATTCTGC	MA0090.2	TEAD1	KhS1404:5980-6357_T	272	281	-	8.82258	0.000418	0.295	AACATTCTGC	MA0090.2	TEAD1	KhS1404:5980-6357_FoxA	272	281	-	8.82258	0.000418	0.295	AACATTCTGC	MA0090.2	TEAD1	KhS1404:5980-6357_ETS	272	281	-	8.82258	0.000418	0.295	AACATTCTGC	MA0090.2	TEAD1	KhS1404:5980-6357_ZIC	272	281	-	8.82258	0.000418	0.295
272MA0809.1	MA0809.1	TEAD4	KhS1404:5980-6357	272	281	-	9.46774	0.000315	0.223	AACATTCTGC	MA0809.1	TEAD4	KhS1404:5980-6357_T	272	281	-	9.46774	0.000315	0.223	AACATTCTGC	MA0809.1	TEAD4	KhS1404:5980-6357_FoxA	272	281	-	9.46774	0.000315	0.223	AACATTCTGC	MA0809.1	TEAD4	KhS1404:5980-6357_ETS	272	281	-	9.46774	0.000315	0.223	AACATTCTGC	MA0809.1	TEAD4	KhS1404:5980-6357_ZIC	272	281	-	9.46774	0.000315	0.223
275MA0480.1	MA0480.1	Foxo1	KhS1404:5980-6357	275	285	+	2.10345	0.000812	0.319	GAATGTTTTCG	MA0480.1	Foxo1	KhS1404:5980-6357_T	275	285	+	2.10345	0.000812	0.319	GAATGTTTTCG	MA0480.1	Foxo1	KhS1404:5980-6357_FoxA	275	285	+	2.10345	0.000812	0.319	GAATGTTTTCG	MA0480.1	Foxo1	KhS1404:5980-6357_ETS	275	285	+	2.10345	0.000812	0.319	GAATGTTTTCG	MA0480.1	Foxo1	KhS1404:5980-6357_ZIC	275	285	+	2.10345	0.000812	0.319
275MA0486.2	MA0486.2	HSF1	KhS1404:5980-6357	275	287	-	2.98361	0.000263	0.192	TTCGAAAACATTC	MA0486.2	HSF1	KhS1404:5980-6357_T	275	287	-	2.98361	0.000263	0.192	TTCGAAAACATTC	MA0486.2	HSF1	KhS1404:5980-6357_FoxA	275	287	-	2.98361	0.000263	0.192	TTCGAAAACATTC	MA0486.2	HSF1	KhS1404:5980-6357_ETS	275	287	-	2.98361	0.000263	0.192	TTCGAAAACATTC	MA0486.2	HSF1	KhS1404:5980-6357_ZIC	275	287	-	2.98361	0.000263	0.192
275MA0770.1	MA0770.1	HSF2	KhS1404:5980-6357	275	287	-	6.81818	0.00016	0.117	TTCGAAAACATTC	MA0770.1	HSF2	KhS1404:5980-6357_T	275	287	-	6.81818	0.00016	0.117	TTCGAAAACATTC	MA0770.1	HSF2	KhS1404:5980-6357_FoxA	275	287	-	6.81818	0.00016	0.117	TTCGAAAACATTC	MA0770.1	HSF2	KhS1404:5980-6357_ETS	275	287	-	6.81818	0.00016	0.117	TTCGAAAACATTC	MA0770.1	HSF2	KhS1404:5980-6357_ZIC	275	287	-	6.81818	0.00016	0.117
275MA0771.1	MA0771.1	HSF4	KhS1404:5980-6357	275	287	-	5.20732	0.000864	0.631	TTCGAAAACATTC	MA0771.1	HSF4	KhS1404:5980-6357_T	275	287	-	5.20732	0.000864	0.631	TTCGAAAACATTC	MA0771.1	HSF4	KhS1404:5980-6357_FoxA	275	287	-	5.20732	0.000864	0.631	TTCGAAAACATTC	MA0771.1	HSF4	KhS1404:5980-6357_ETS	275	287	-	5.20732	0.000864	0.631	TTCGAAAACATTC	MA0771.1	HSF4	KhS1404:5980-6357_ZIC	275	287	-	5.20732	0.000864	0.631
276MA0030.1	MA0030.1	FOXF2	KhS1404:5980-6357	276	289	-	2.98889	0.000743	0.298	GCTTCGAAAACATT	MA0030.1	FOXF2	KhS1404:5980-6357_T	276	289	-	2.98889	0.000743	0.298	GCTTCGAAAACATT	MA0030.1	FOXF2	KhS1404:5980-6357_FoxA	276	289	-	2.98889	0.000743	0.298	GCTTCGAAAACATT	MA0030.1	FOXF2	KhS1404:5980-6357_ETS	276	289	-	2.98889	0.000743	0.298	GCTTCGAAAACATT	MA0030.1	FOXF2	KhS1404:5980-6357_ZIC	276	289	-	2.98889	0.000743	0.298
276MA0593.1	MA0593.1	FOXP2	KhS1404:5980-6357	276	286	-	0.287879	0.000696	0.29	TCGAAAACATT	MA0593.1	FOXP2	KhS1404:5980-6357_T	276	286	-	0.287879	0.000696	0.29	TCGAAAACATT	MA0593.1	FOXP2	KhS1404:5980-6357_FoxA	276	286	-	0.287879	0.000696	0.29	TCGAAAACATT	MA0593.1	FOXP2	KhS1404:5980-6357_ETS	276	286	-	0.287879	0.000696	0.29	TCGAAAACATT	MA0593.1	FOXP2	KhS1404:5980-6357_ZIC	276	286	-	0.287879	0.000696	0.29
276MA0846.1	MA0846.1	FOXC2	KhS1404:5980-6357	276	287	-	6.93069	0.000796	0.171	TTCGAAAACATT	MA0846.1	FOXC2	KhS1404:5980-6357_T	276	287	-	6.93069	0.000796	0.171	TTCGAAAACATT	MA0846.1	FOXC2	KhS1404:5980-6357_FoxA	276	287	-	6.93069	0.000796	0.171	TTCGAAAACATT	MA0846.1	FOXC2	KhS1404:5980-6357_ETS	276	287	-	6.93069	0.000796	0.171	TTCGAAAACATT	MA0846.1	FOXC2	KhS1404:5980-6357_ZIC	276	287	-	6.93069	0.000796	0.171
277MA0032.2	MA0032.2	FOXC1	KhS1404:5980-6357	277	287	-	7.08	0.000711	0.265	TTCGAAAACAT	MA0032.2	FOXC1	KhS1404:5980-6357_T	277	287	-	7.08	0.000711	0.265	TTCGAAAACAT	MA0032.2	FOXC1	KhS1404:5980-6357_FoxA	277	287	-	7.08	0.000711	0.265	TTCGAAAACAT	MA0032.2	FOXC1	KhS1404:5980-6357_ETS	277	287	-	7.08	0.000711	0.265	TTCGAAAACAT	MA0032.2	FOXC1	KhS1404:5980-6357_ZIC	277	287	-	7.08	0.000711	0.265
277MA0613.1	MA0613.1	FOXG1	KhS1404:5980-6357	277	284	-	3.29213	0.000944	0.385	GAAAACAT	MA0613.1	FOXG1	KhS1404:5980-6357_T	277	284	-	3.29213	0.000944	0.385	GAAAACAT	MA0613.1	FOXG1	KhS1404:5980-6357_FoxA	277	284	-	3.29213	0.000944	0.385	GAAAACAT	MA0613.1	FOXG1	KhS1404:5980-6357_ETS	277	284	-	3.29213	0.000944	0.385	GAAAACAT	MA0613.1	FOXG1	KhS1404:5980-6357_ZIC	277	284	-	3.29213	0.000944	0.385
277MA0614.1	MA0614.1	Foxj2	KhS1404:5980-6357	277	284	-	7.19355	0.000555	0.237	GAAAACAT	MA0614.1	Foxj2	KhS1404:5980-6357_T	277	284	-	7.19355	0.000555	0.237	GAAAACAT	MA0614.1	Foxj2	KhS1404:5980-6357_FoxA	277	284	-	7.19355	0.000555	0.237	GAAAACAT	MA0614.1	Foxj2	KhS1404:5980-6357_ETS	277	284	-	7.19355	0.000555	0.237	GAAAACAT	MA0614.1	Foxj2	KhS1404:5980-6357_ZIC	277	284	-	7.19355	0.000555	0.237
278MA0042.2	MA0042.2	FOXI1	KhS1404:5980-6357	278	284	-	6.81818	0.000593	0.261	GAAAACA	MA0042.2	FOXI1	KhS1404:5980-6357_T	278	284	-	6.81818	0.000593	0.261	GAAAACA	MA0042.2	FOXI1	KhS1404:5980-6357_FoxA	278	284	-	6.81818	0.000593	0.261	GAAAACA	MA0042.2	FOXI1	KhS1404:5980-6357_ETS	278	284	-	6.81818	0.000593	0.261	GAAAACA	MA0042.2	FOXI1	KhS1404:5980-6357_ZIC	278	284	-	6.81818	0.000593	0.261
278MA0847.1	MA0847.1	FOXD2	KhS1404:5980-6357	278	284	-	8.57627	0.000547	0.159	GAAAACA	MA0847.1	FOXD2	KhS1404:5980-6357_T	278	284	-	8.57627	0.000547	0.159	GAAAACA	MA0847.1	FOXD2	KhS1404:5980-6357_FoxA	278	284	-	8.57627	0.000547	0.159	GAAAACA	MA0847.1	FOXD2	KhS1404:5980-6357_ETS	278	284	-	8.57627	0.000547	0.159	GAAAACA	MA0847.1	FOXD2	KhS1404:5980-6357_ZIC	278	284	-	8.57627	0.000547	0.159
278MA0848.1	MA0848.1	FOXO4	KhS1404:5980-6357	278	284	-	8.46154	0.000496	0.216	GAAAACA	MA0848.1	FOXO4	KhS1404:5980-6357_T	278	284	-	8.46154	0.000496	0.216	GAAAACA	MA0848.1	FOXO4	KhS1404:5980-6357_FoxA	278	284	-	8.46154	0.000496	0.216	GAAAACA	MA0848.1	FOXO4	KhS1404:5980-6357_ETS	278	284	-	8.46154	0.000496	0.216	GAAAACA	MA0848.1	FOXO4	KhS1404:5980-6357_ZIC	278	284	-	8.46154	0.000496	0.216
278MA0849.1	MA0849.1	FOXO6	KhS1404:5980-6357	278	284	-	7.46154	0.000561	0.247	GAAAACA	MA0849.1	FOXO6	KhS1404:5980-6357_T	278	284	-	7.46154	0.000561	0.247	GAAAACA	MA0849.1	FOXO6	KhS1404:5980-6357_FoxA	278	284	-	7.46154	0.000561	0.247	GAAAACA	MA0849.1	FOXO6	KhS1404:5980-6357_ETS	278	284	-	7.46154	0.000561	0.247	GAAAACA	MA0849.1	FOXO6	KhS1404:5980-6357_ZIC	278	284	-	7.46154	0.000561	0.247
278MA0850.1	MA0850.1	FOXP3	KhS1404:5980-6357	278	284	-	7.95833	0.000864	0.195	GAAAACA	MA0850.1	FOXP3	KhS1404:5980-6357_T	278	284	-	7.95833	0.000864	0.195	GAAAACA	MA0850.1	FOXP3	KhS1404:5980-6357_FoxA	278	284	-	7.95833	0.000864	0.195	GAAAACA	MA0850.1	FOXP3	KhS1404:5980-6357_ETS	278	284	-	7.95833	0.000864	0.195	GAAAACA	MA0850.1	FOXP3	KhS1404:5980-6357_ZIC	278	284	-	7.95833	0.000864	0.195
279MA0606.1	MA0606.1	NFAT5	KhS1404:5980-6357	279	288	+	7.67742	0.000731	0.253	GTTTTCGAAG	MA0606.1	NFAT5	KhS1404:5980-6357_T	279	288	+	7.67742	0.000731	0.253	GTTTTCGAAG	MA0606.1	NFAT5	KhS1404:5980-6357_FoxA	279	288	+	7.67742	0.000731	0.253	GTTTTCGAAG	MA0606.1	NFAT5	KhS1404:5980-6357_ETS	279	288	+	7.67742	0.000731	0.253	GTTTTCGAAG	MA0606.1	NFAT5	KhS1404:5980-6357_ZIC	279	288	+	7.67742	0.000731	0.253
281MA0804.1	MA0804.1	TBX19	KhS1404:5980-6357	281	300	-	4.81707	0.000403	0.0628	ACTCGCACTGAGCTTCGAAA	MA0804.1	TBX19	KhS1404:5980-6357_T	281	300	-	4.81707	0.000403	0.0628	ACTCGCACTGAGCTTCGAAA	MA0804.1	TBX19	KhS1404:5980-6357_FoxA	281	300	-	4.81707	0.000403	0.0628	ACTCGCACTGAGCTTCGAAA	MA0804.1	TBX19	KhS1404:5980-6357_ETS	281	300	-	4.81707	0.000403	0.0628	ACTCGCACTGAGCTTCGAAA	MA0804.1	TBX19	KhS1404:5980-6357_ZIC	281	300	-	4.81707	0.000403	0.0628
284MA0141.3	MA0141.3	ESRRB	KhS1404:5980-6357	284	294	+	0.431034	0.000779	0.513	CGAAGCTCAGT	MA0141.3	ESRRB	KhS1404:5980-6357_T	284	294	+	0.431034	0.000779	0.513	CGAAGCTCAGT	MA0141.3	ESRRB	KhS1404:5980-6357_FoxA	284	294	+	0.431034	0.000779	0.513	CGAAGCTCAGT	MA0141.3	ESRRB	KhS1404:5980-6357_ETS	284	294	+	0.431034	0.000779	0.513	CGAAGCTCAGT	MA0141.3	ESRRB	KhS1404:5980-6357_ZIC	284	294	+	0.431034	0.000779	0.513
302MA0859.1
303MA0858.1	MA0858.1	Rarb(var.2)	KhS1404:5980-6357	303	319	-	-13.303	0.000669	0.64	ACGTCATTATAGGTTTG	MA0858.1	Rarb(var.2)	KhS1404:5980-6357_T	303	319	-	-13.303	0.000669	0.64	ACGTCATTATAGGTTTG	MA0858.1	Rarb(var.2)	KhS1404:5980-6357_FoxA	303	319	-	-13.303	0.000669	0.64	ACGTCATTATAGGTTTG	MA0858.1	Rarb(var.2)	KhS1404:5980-6357_ETS	303	319	-	-13.303	0.000669	0.64	ACGTCATTATAGGTTTG	MA0858.1	Rarb(var.2)	KhS1404:5980-6357_ZIC	303	319	-	-13.303	0.000669	0.64
304MA0041.1
304MA0512.2
304MA0677.1
304MA0855.1
304MA0856.1
304MA0860.1	MA0860.1	Rarg(var.2)	KhS1404:5980-6357	304	320	-	-18.5455	0.000699	0.503	GACGTCATTATAGGTTT	MA0860.1	Rarg(var.2)	KhS1404:5980-6357_T	304	320	-	-18.5455	0.000699	0.503	GACGTCATTATAGGTTT	MA0860.1	Rarg(var.2)	KhS1404:5980-6357_FoxA	304	320	-	-18.5455	0.000699	0.503	GACGTCATTATAGGTTT	MA0860.1	Rarg(var.2)	KhS1404:5980-6357_ETS	304	320	-	-18.5455	0.000699	0.503	GACGTCATTATAGGTTT	MA0860.1	Rarg(var.2)	KhS1404:5980-6357_ZIC	304	320	-	-18.5455	0.000699	0.503
304MA0910.1	MA0910.1	Hoxd8	KhS1404:5980-6357	304	320	-	7.4881	0.000511	0.483	GACGTCATTATAGGTTT	MA0910.1	Hoxd8	KhS1404:5980-6357_T	304	320	-	7.4881	0.000511	0.483	GACGTCATTATAGGTTT	MA0910.1	Hoxd8	KhS1404:5980-6357_FoxA	304	320	-	7.4881	0.000511	0.483	GACGTCATTATAGGTTT	MA0910.1	Hoxd8	KhS1404:5980-6357_ETS	304	320	-	7.4881	0.000511	0.483	GACGTCATTATAGGTTT	MA0910.1	Hoxd8	KhS1404:5980-6357_ZIC	304	320	-	7.4881	0.000511	0.483
305MA0465.1
305MA0777.1
307MA0650.1
307MA0878.1
307MA0901.1
307MA0904.1	MA0904.1	Hoxb5	KhS1404:5980-6357	307	322	+	8.05952	0.000383	0.382	CCTATAATGACGTCAT	MA0904.1	Hoxb5	KhS1404:5980-6357_T	307	322	+	8.05952	0.000383	0.382	CCTATAATGACGTCAT	MA0904.1	Hoxb5	KhS1404:5980-6357_FoxA	307	322	+	8.05952	0.000383	0.382	CCTATAATGACGTCAT	MA0904.1	Hoxb5	KhS1404:5980-6357_ETS	307	322	+	8.05952	0.000383	0.382	CCTATAATGACGTCAT	MA0904.1	Hoxb5	KhS1404:5980-6357_ZIC	307	322	+	8.05952	0.000383	0.382
307MA0909.1
307MA0911.1	MA0911.1	Hoxa11	KhS1404:5980-6357	307	318	-	6.36364	0.000993	0.954	CGTCATTATAGG	MA0911.1	Hoxa11	KhS1404:5980-6357_T	307	318	-	6.36364	0.000993	0.954	CGTCATTATAGG	MA0911.1	Hoxa11	KhS1404:5980-6357_FoxA	307	318	-	6.36364	0.000993	0.954	CGTCATTATAGG	MA0911.1	Hoxa11	KhS1404:5980-6357_ETS	307	318	-	6.36364	0.000993	0.954	CGTCATTATAGG	MA0911.1	Hoxa11	KhS1404:5980-6357_ZIC	307	318	-	6.36364	0.000993	0.954
307MA0912.1	MA0912.1	Hoxd3	KhS1404:5980-6357	307	322	-	8.10714	0.000485	0.231	ATGACGTCATTATAGG	MA0912.1	Hoxd3	KhS1404:5980-6357_T	307	322	-	8.10714	0.000485	0.231	ATGACGTCATTATAGG	MA0912.1	Hoxd3	KhS1404:5980-6357_FoxA	307	322	-	8.10714	0.000485	0.231	ATGACGTCATTATAGG	MA0912.1	Hoxd3	KhS1404:5980-6357_ETS	307	322	-	8.10714	0.000485	0.231	ATGACGTCATTATAGG	MA0912.1	Hoxd3	KhS1404:5980-6357_ZIC	307	322	-	8.10714	0.000485	0.231
308MA0905.1	MA0905.1	HOXC10	KhS1404:5980-6357	308	317	-	7.69091	0.00059	0.403	GTCATTATAG	MA0905.1	HOXC10	KhS1404:5980-6357_T	308	317	-	7.69091	0.00059	0.403	GTCATTATAG	MA0905.1	HOXC10	KhS1404:5980-6357_FoxA	308	317	-	7.69091	0.00059	0.403	GTCATTATAG	MA0905.1	HOXC10	KhS1404:5980-6357_ETS	308	317	-	7.69091	0.00059	0.403	GTCATTATAG	MA0905.1	HOXC10	KhS1404:5980-6357_ZIC	308	317	-	7.69091	0.00059	0.403
308MA1126.1	MA1126.1	FOS::JUN(var.2)	KhS1404:5980-6357	308	323	-	16.142	5.75e-07	0.000175	GATGACGTCATTATAG	MA1126.1	FOS::JUN(var.2)	KhS1404:5980-6357_T	308	323	-	16.142	5.75e-07	0.000175	GATGACGTCATTATAG	MA1126.1	FOS::JUN(var.2)	KhS1404:5980-6357_FoxA	308	323	-	16.142	5.75e-07	0.000175	GATGACGTCATTATAG	MA1126.1	FOS::JUN(var.2)	KhS1404:5980-6357_ETS	308	323	-	16.142	5.75e-07	0.000175	GATGACGTCATTATAG	MA1126.1	FOS::JUN(var.2)	KhS1404:5980-6357_ZIC	308	323	-	16.142	5.75e-07	0.000175
309MA0040.1
309MA0492.1	MA0492.1	JUND(var.2)	KhS1404:5980-6357	309	323	+	18.0213	1.98e-07	0.00021	TATAATGACGTCATC	MA0492.1	JUND(var.2)	KhS1404:5980-6357_T	309	323	+	18.0213	1.98e-07	0.00021	TATAATGACGTCATC	MA0492.1	JUND(var.2)	KhS1404:5980-6357_FoxA	309	323	+	18.0213	1.98e-07	0.00021	TATAATGACGTCATC	MA0492.1	JUND(var.2)	KhS1404:5980-6357_ETS	309	323	+	18.0213	1.98e-07	0.00021	TATAATGACGTCATC	MA0492.1	JUND(var.2)	KhS1404:5980-6357_ZIC	309	323	+	18.0213	1.98e-07	0.00021
309MA0661.1	MA0661.1	MEOX1	KhS1404:5980-6357	309	318	-	8.69492	0.000461	0.484	CGTCATTATA	MA0661.1	MEOX1	KhS1404:5980-6357_T	309	318	-	8.69492	0.000461	0.484	CGTCATTATA	MA0661.1	MEOX1	KhS1404:5980-6357_FoxA	309	318	-	8.69492	0.000461	0.484	CGTCATTATA	MA0661.1	MEOX1	KhS1404:5980-6357_ETS	309	318	-	8.69492	0.000461	0.484	CGTCATTATA	MA0661.1	MEOX1	KhS1404:5980-6357_ZIC	309	318	-	8.69492	0.000461	0.484
309MA0706.1	MA0706.1	MEOX2	KhS1404:5980-6357	309	318	-	8.62376	0.000391	0.421	CGTCATTATA	MA0706.1	MEOX2	KhS1404:5980-6357_T	309	318	-	8.62376	0.000391	0.421	CGTCATTATA	MA0706.1	MEOX2	KhS1404:5980-6357_FoxA	309	318	-	8.62376	0.000391	0.421	CGTCATTATA	MA0706.1	MEOX2	KhS1404:5980-6357_ETS	309	318	-	8.62376	0.000391	0.421	CGTCATTATA	MA0706.1	MEOX2	KhS1404:5980-6357_ZIC	309	318	-	8.62376	0.000391	0.421
309MA0887.1	MA0887.1	EVX1	KhS1404:5980-6357	309	318	-	7.98113	0.000812	0.862	CGTCATTATA	MA0887.1	EVX1	KhS1404:5980-6357_T	309	318	-	7.98113	0.000812	0.862	CGTCATTATA	MA0887.1	EVX1	KhS1404:5980-6357_FoxA	309	318	-	7.98113	0.000812	0.862	CGTCATTATA	MA0887.1	EVX1	KhS1404:5980-6357_ETS	309	318	-	7.98113	0.000812	0.862	CGTCATTATA	MA0887.1	EVX1	KhS1404:5980-6357_ZIC	309	318	-	7.98113	0.000812	0.862
309MA0888.1	MA0888.1	EVX2	KhS1404:5980-6357	309	318	-	8.14	0.000752	0.801	CGTCATTATA	MA0888.1	EVX2	KhS1404:5980-6357_T	309	318	-	8.14	0.000752	0.801	CGTCATTATA	MA0888.1	EVX2	KhS1404:5980-6357_FoxA	309	318	-	8.14	0.000752	0.801	CGTCATTATA	MA0888.1	EVX2	KhS1404:5980-6357_ETS	309	318	-	8.14	0.000752	0.801	CGTCATTATA	MA0888.1	EVX2	KhS1404:5980-6357_ZIC	309	318	-	8.14	0.000752	0.801
309MA0892.1	MA0892.1	GSX1	KhS1404:5980-6357	309	318	-	7.60317	0.00081	0.842	CGTCATTATA	MA0892.1	GSX1	KhS1404:5980-6357_T	309	318	-	7.60317	0.00081	0.842	CGTCATTATA	MA0892.1	GSX1	KhS1404:5980-6357_FoxA	309	318	-	7.60317	0.00081	0.842	CGTCATTATA	MA0892.1	GSX1	KhS1404:5980-6357_ETS	309	318	-	7.60317	0.00081	0.842	CGTCATTATA	MA0892.1	GSX1	KhS1404:5980-6357_ZIC	309	318	-	7.60317	0.00081	0.842
309MA0893.1	MA0893.1	GSX2	KhS1404:5980-6357	309	318	-	7.45283	0.000948	0.975	CGTCATTATA	MA0893.1	GSX2	KhS1404:5980-6357_T	309	318	-	7.45283	0.000948	0.975	CGTCATTATA	MA0893.1	GSX2	KhS1404:5980-6357_FoxA	309	318	-	7.45283	0.000948	0.975	CGTCATTATA	MA0893.1	GSX2	KhS1404:5980-6357_ETS	309	318	-	7.45283	0.000948	0.975	CGTCATTATA	MA0893.1	GSX2	KhS1404:5980-6357_ZIC	309	318	-	7.45283	0.000948	0.975
309MA0902.1	MA0902.1	HOXB2	KhS1404:5980-6357	309	318	-	8.07547	0.000822	0.841	CGTCATTATA	MA0902.1	HOXB2	KhS1404:5980-6357_T	309	318	-	8.07547	0.000822	0.841	CGTCATTATA	MA0902.1	HOXB2	KhS1404:5980-6357_FoxA	309	318	-	8.07547	0.000822	0.841	CGTCATTATA	MA0902.1	HOXB2	KhS1404:5980-6357_ETS	309	318	-	8.07547	0.000822	0.841	CGTCATTATA	MA0902.1	HOXB2	KhS1404:5980-6357_ZIC	309	318	-	8.07547	0.000822	0.841
310MA0017.2	MA0017.2	NR2F1	KhS1404:5980-6357	310	322	-	-1.22449	0.000994	0.114	ATGACGTCATTAT	MA0017.2	NR2F1	KhS1404:5980-6357_T	310	322	-	-1.22449	0.000994	0.114	ATGACGTCATTAT	MA0017.2	NR2F1	KhS1404:5980-6357_FoxA	310	322	-	-1.22449	0.000994	0.114	ATGACGTCATTAT	MA0017.2	NR2F1	KhS1404:5980-6357_ETS	310	322	-	-1.22449	0.000994	0.114	ATGACGTCATTAT	MA0017.2	NR2F1	KhS1404:5980-6357_ZIC	310	322	-	-1.22449	0.000994	0.114
310MA0132.2	MA0132.2	PDX1	KhS1404:5980-6357	310	317	-	8.49057	0.000912	0.963	GTCATTAT	MA0132.2	PDX1	KhS1404:5980-6357_T	310	317	-	8.49057	0.000912	0.963	GTCATTAT	MA0132.2	PDX1	KhS1404:5980-6357_FoxA	310	317	-	8.49057	0.000912	0.963	GTCATTAT	MA0132.2	PDX1	KhS1404:5980-6357_ETS	310	317	-	8.49057	0.000912	0.963	GTCATTAT	MA0132.2	PDX1	KhS1404:5980-6357_ZIC	310	317	-	8.49057	0.000912	0.963
310MA0488.1	MA0488.1	JUN	KhS1404:5980-6357	310	322	+	16.1429	2.38e-06	0.00118	ATAATGACGTCAT	MA0488.1	JUN	KhS1404:5980-6357_T	310	322	+	16.1429	2.38e-06	0.00118	ATAATGACGTCAT	MA0488.1	JUN	KhS1404:5980-6357_FoxA	310	322	+	16.1429	2.38e-06	0.00118	ATAATGACGTCAT	MA0488.1	JUN	KhS1404:5980-6357_ETS	310	322	+	16.1429	2.38e-06	0.00118	ATAATGACGTCAT	MA0488.1	JUN	KhS1404:5980-6357_ZIC	310	322	+	16.1429	2.38e-06	0.00118
310MA0674.1	MA0674.1	NKX6-1	KhS1404:5980-6357	310	317	-	8.81356	0.000501	0.529	GTCATTAT	MA0674.1	NKX6-1	KhS1404:5980-6357_T	310	317	-	8.81356	0.000501	0.529	GTCATTAT	MA0674.1	NKX6-1	KhS1404:5980-6357_FoxA	310	317	-	8.81356	0.000501	0.529	GTCATTAT	MA0674.1	NKX6-1	KhS1404:5980-6357_ETS	310	317	-	8.81356	0.000501	0.529	GTCATTAT	MA0674.1	NKX6-1	KhS1404:5980-6357_ZIC	310	317	-	8.81356	0.000501	0.529
310MA0675.1	MA0675.1	NKX6-2	KhS1404:5980-6357	310	317	-	8.26	0.00066	0.703	GTCATTAT	MA0675.1	NKX6-2	KhS1404:5980-6357_T	310	317	-	8.26	0.00066	0.703	GTCATTAT	MA0675.1	NKX6-2	KhS1404:5980-6357_FoxA	310	317	-	8.26	0.00066	0.703	GTCATTAT	MA0675.1	NKX6-2	KhS1404:5980-6357_ETS	310	317	-	8.26	0.00066	0.703	GTCATTAT	MA0675.1	NKX6-2	KhS1404:5980-6357_ZIC	310	317	-	8.26	0.00066	0.703
310MA0793.1	MA0793.1	POU6F2	KhS1404:5980-6357	310	319	-	10.3091	0.000125	0.134	ACGTCATTAT	MA0793.1	POU6F2	KhS1404:5980-6357_T	310	319	-	10.3091	0.000125	0.134	ACGTCATTAT	MA0793.1	POU6F2	KhS1404:5980-6357_FoxA	310	319	-	10.3091	0.000125	0.134	ACGTCATTAT	MA0793.1	POU6F2	KhS1404:5980-6357_ETS	310	319	-	10.3091	0.000125	0.134	ACGTCATTAT	MA0793.1	POU6F2	KhS1404:5980-6357_ZIC	310	319	-	10.3091	0.000125	0.134
310MA0844.1	MA0844.1	XBP1	KhS1404:5980-6357	310	323	+	5.71154	0.000338	0.0666	ATAATGACGTCATC	MA0844.1	XBP1	KhS1404:5980-6357_T	310	323	+	5.71154	0.000338	0.0666	ATAATGACGTCATC	MA0844.1	XBP1	KhS1404:5980-6357_FoxA	310	323	+	5.71154	0.000338	0.0666	ATAATGACGTCATC	MA0844.1	XBP1	KhS1404:5980-6357_ETS	310	323	+	5.71154	0.000338	0.0666	ATAATGACGTCATC	MA0844.1	XBP1	KhS1404:5980-6357_ZIC	310	323	+	5.71154	0.000338	0.0666
310MA0884.1	MA0884.1	DUXA	KhS1404:5980-6357	310	322	-	5.90323	0.000942	0.341	ATGACGTCATTAT	MA0884.1	DUXA	KhS1404:5980-6357_T	310	322	-	5.90323	0.000942	0.341	ATGACGTCATTAT	MA0884.1	DUXA	KhS1404:5980-6357_FoxA	310	322	-	5.90323	0.000942	0.341	ATGACGTCATTAT	MA0884.1	DUXA	KhS1404:5980-6357_ETS	310	322	-	5.90323	0.000942	0.341	ATGACGTCATTAT	MA0884.1	DUXA	KhS1404:5980-6357_ZIC	310	322	-	5.90323	0.000942	0.341
310MA1105.1
310MA1145.1	MA1145.1	FOSL2::JUND(var.2)	KhS1404:5980-6357	310	324	-	16.4758	1.37e-06	0.000295	TGATGACGTCATTAT	MA1145.1	FOSL2::JUND(var.2)	KhS1404:5980-6357_T	310	324	-	16.4758	1.37e-06	0.000295	TGATGACGTCATTAT	MA1145.1	FOSL2::JUND(var.2)	KhS1404:5980-6357_FoxA	310	324	-	16.4758	1.37e-06	0.000295	TGATGACGTCATTAT	MA1145.1	FOSL2::JUND(var.2)	KhS1404:5980-6357_ETS	310	324	-	16.4758	1.37e-06	0.000295	TGATGACGTCATTAT	MA1145.1	FOSL2::JUND(var.2)	KhS1404:5980-6357_ZIC	310	324	-	16.4758	1.37e-06	0.000295
311MA0468.1	MA0468.1	DUX4	KhS1404:5980-6357	311	321	-	1.02128	0.000614	0.216	TGACGTCATTA	MA0468.1	DUX4	KhS1404:5980-6357_T	311	321	-	1.02128	0.000614	0.216	TGACGTCATTA	MA0468.1	DUX4	KhS1404:5980-6357_FoxA	311	321	-	1.02128	0.000614	0.216	TGACGTCATTA	MA0468.1	DUX4	KhS1404:5980-6357_ETS	311	321	-	1.02128	0.000614	0.216	TGACGTCATTA	MA0468.1	DUX4	KhS1404:5980-6357_ZIC	311	321	-	1.02128	0.000614	0.216
311MA0638.1	MA0638.1	CREB3	KhS1404:5980-6357	311	324	+	4.75714	0.00043	0.0612	TAATGACGTCATCA	MA0638.1	CREB3	KhS1404:5980-6357_T	311	324	+	4.75714	0.00043	0.0612	TAATGACGTCATCA	MA0638.1	CREB3	KhS1404:5980-6357_FoxA	311	324	+	4.75714	0.00043	0.0612	TAATGACGTCATCA	MA0638.1	CREB3	KhS1404:5980-6357_ETS	311	324	+	4.75714	0.00043	0.0612	TAATGACGTCATCA	MA0638.1	CREB3	KhS1404:5980-6357_ZIC	311	324	+	4.75714	0.00043	0.0612
311MA0647.1
311MA0681.1	MA0681.1	Phox2b	KhS1404:5980-6357	311	321	-	7.23404	0.000534	0.567	TGACGTCATTA	MA0681.1	Phox2b	KhS1404:5980-6357_T	311	321	-	7.23404	0.000534	0.567	TGACGTCATTA	MA0681.1	Phox2b	KhS1404:5980-6357_FoxA	311	321	-	7.23404	0.000534	0.567	TGACGTCATTA	MA0681.1	Phox2b	KhS1404:5980-6357_ETS	311	321	-	7.23404	0.000534	0.567	TGACGTCATTA	MA0681.1	Phox2b	KhS1404:5980-6357_ZIC	311	321	-	7.23404	0.000534	0.567
311MA0713.1	MA0713.1	PHOX2A	KhS1404:5980-6357	311	321	-	7.42	0.000606	0.635	TGACGTCATTA	MA0713.1	PHOX2A	KhS1404:5980-6357_T	311	321	-	7.42	0.000606	0.635	TGACGTCATTA	MA0713.1	PHOX2A	KhS1404:5980-6357_FoxA	311	321	-	7.42	0.000606	0.635	TGACGTCATTA	MA0713.1	PHOX2A	KhS1404:5980-6357_ETS	311	321	-	7.42	0.000606	0.635	TGACGTCATTA	MA0713.1	PHOX2A	KhS1404:5980-6357_ZIC	311	321	-	7.42	0.000606	0.635
311MA0833.1	MA0833.1	ATF4	KhS1404:5980-6357	311	323	+	8.09836	0.000128	0.0234	TAATGACGTCATC	MA0833.1	ATF4	KhS1404:5980-6357_T	311	323	+	8.09836	0.000128	0.0234	TAATGACGTCATC	MA0833.1	ATF4	KhS1404:5980-6357_FoxA	311	323	+	8.09836	0.000128	0.0234	TAATGACGTCATC	MA0833.1	ATF4	KhS1404:5980-6357_ETS	311	323	+	8.09836	0.000128	0.0234	TAATGACGTCATC	MA0833.1	ATF4	KhS1404:5980-6357_ZIC	311	323	+	8.09836	0.000128	0.0234
311MA0834.1	MA0834.1	ATF7	KhS1404:5980-6357	311	324	+	19.4	1.87e-07	7.76e-05	TAATGACGTCATCA	MA0834.1	ATF7	KhS1404:5980-6357_T	311	324	+	19.4	1.87e-07	7.76e-05	TAATGACGTCATCA	MA0834.1	ATF7	KhS1404:5980-6357_FoxA	311	324	+	19.4	1.87e-07	7.76e-05	TAATGACGTCATCA	MA0834.1	ATF7	KhS1404:5980-6357_ETS	311	324	+	19.4	1.87e-07	7.76e-05	TAATGACGTCATCA	MA0834.1	ATF7	KhS1404:5980-6357_ZIC	311	324	+	19.4	1.87e-07	7.76e-05
311MA0835.1	MA0835.1	BATF3	KhS1404:5980-6357	311	324	-	20.9697	6.93e-08	3.96e-05	TGATGACGTCATTA	MA0835.1	BATF3	KhS1404:5980-6357_T	311	324	-	20.9697	6.93e-08	3.96e-05	TGATGACGTCATTA	MA0835.1	BATF3	KhS1404:5980-6357_FoxA	311	324	-	20.9697	6.93e-08	3.96e-05	TGATGACGTCATTA	MA0835.1	BATF3	KhS1404:5980-6357_ETS	311	324	-	20.9697	6.93e-08	3.96e-05	TGATGACGTCATTA	MA0835.1	BATF3	KhS1404:5980-6357_ZIC	311	324	-	20.9697	6.93e-08	3.96e-05
311MA1145.1	MA1145.1	FOSL2::JUND(var.2)	KhS1404:5980-6357	311	325	+	17.0645	6.86e-07	0.000247	TAATGACGTCATCAG	MA1145.1	FOSL2::JUND(var.2)	KhS1404:5980-6357_T	311	325	+	17.0645	6.86e-07	0.000247	TAATGACGTCATCAG	MA1145.1	FOSL2::JUND(var.2)	KhS1404:5980-6357_FoxA	311	325	+	17.0645	6.86e-07	0.000247	TAATGACGTCATCAG	MA1145.1	FOSL2::JUND(var.2)	KhS1404:5980-6357_ETS	311	325	+	17.0645	6.86e-07	0.000247	TAATGACGTCATCAG	MA1145.1	FOSL2::JUND(var.2)	KhS1404:5980-6357_ZIC	311	325	+	17.0645	6.86e-07	0.000247
312MA0018.3	MA0018.3	CREB1	KhS1404:5980-6357	312	323	+	15.4468	3.3e-06	0.000534	AATGACGTCATC	MA0018.3	CREB1	KhS1404:5980-6357_T	312	323	+	15.4468	3.3e-06	0.000534	AATGACGTCATC	MA0018.3	CREB1	KhS1404:5980-6357_FoxA	312	323	+	15.4468	3.3e-06	0.000534	AATGACGTCATC	MA0018.3	CREB1	KhS1404:5980-6357_ETS	312	323	+	15.4468	3.3e-06	0.000534	AATGACGTCATC	MA0018.3	CREB1	KhS1404:5980-6357_ZIC	312	323	+	15.4468	3.3e-06	0.000534
312MA0043.2	MA0043.2	HLF	KhS1404:5980-6357	312	323	+	8.64407	0.000338	0.058	AATGACGTCATC	MA0043.2	HLF	KhS1404:5980-6357_T	312	323	+	8.64407	0.000338	0.058	AATGACGTCATC	MA0043.2	HLF	KhS1404:5980-6357_FoxA	312	323	+	8.64407	0.000338	0.058	AATGACGTCATC	MA0043.2	HLF	KhS1404:5980-6357_ETS	312	323	+	8.64407	0.000338	0.058	AATGACGTCATC	MA0043.2	HLF	KhS1404:5980-6357_ZIC	312	323	+	8.64407	0.000338	0.058
312MA0089.1	MA0089.1	MAFG::NFE2L1	KhS1404:5980-6357	312	317	+	8.76667	0.000763	0.211	AATGAC	MA0089.1	MAFG::NFE2L1	KhS1404:5980-6357_T	312	317	+	8.76667	0.000763	0.211	AATGAC	MA0089.1	MAFG::NFE2L1	KhS1404:5980-6357_FoxA	312	317	+	8.76667	0.000763	0.211	AATGAC	MA0089.1	MAFG::NFE2L1	KhS1404:5980-6357_ETS	312	317	+	8.76667	0.000763	0.211	AATGAC	MA0089.1	MAFG::NFE2L1	KhS1404:5980-6357_ZIC	312	317	+	8.76667	0.000763	0.211
312MA0145.3
312MA0492.1	MA0492.1	JUND(var.2)	KhS1404:5980-6357	312	326	-	15.6809	3.46e-06	0.00122	TCTGATGACGTCATT	MA0492.1	JUND(var.2)	KhS1404:5980-6357_T	312	326	-	15.6809	3.46e-06	0.00122	TCTGATGACGTCATT	MA0492.1	JUND(var.2)	KhS1404:5980-6357_FoxA	312	326	-	15.6809	3.46e-06	0.00122	TCTGATGACGTCATT	MA0492.1	JUND(var.2)	KhS1404:5980-6357_ETS	312	326	-	15.6809	3.46e-06	0.00122	TCTGATGACGTCATT	MA0492.1	JUND(var.2)	KhS1404:5980-6357_ZIC	312	326	-	15.6809	3.46e-06	0.00122
312MA0605.1	MA0605.1	Atf3	KhS1404:5980-6357	312	319	+	11.0492	0.000122	0.0191	AATGACGT	MA0605.1	Atf3	KhS1404:5980-6357_T	312	319	+	11.0492	0.000122	0.0191	AATGACGT	MA0605.1	Atf3	KhS1404:5980-6357_FoxA	312	319	+	11.0492	0.000122	0.0191	AATGACGT	MA0605.1	Atf3	KhS1404:5980-6357_ETS	312	319	+	11.0492	0.000122	0.0191	AATGACGT	MA0605.1	Atf3	KhS1404:5980-6357_ZIC	312	319	+	11.0492	0.000122	0.0191
312MA0609.1	MA0609.1	Crem	KhS1404:5980-6357	312	321	+	13.623	1.12e-05	0.00204	AATGACGTCA	MA0609.1	Crem	KhS1404:5980-6357_T	312	321	+	13.623	1.12e-05	0.00204	AATGACGTCA	MA0609.1	Crem	KhS1404:5980-6357_FoxA	312	321	+	13.623	1.12e-05	0.00204	AATGACGTCA	MA0609.1	Crem	KhS1404:5980-6357_ETS	312	321	+	13.623	1.12e-05	0.00204	AATGACGTCA	MA0609.1	Crem	KhS1404:5980-6357_ZIC	312	321	+	13.623	1.12e-05	0.00204
312MA0639.1	MA0639.1	DBP	KhS1404:5980-6357	312	323	+	7.41509	0.000292	0.0416	AATGACGTCATC	MA0639.1	DBP	KhS1404:5980-6357_T	312	323	+	7.41509	0.000292	0.0416	AATGACGTCATC	MA0639.1	DBP	KhS1404:5980-6357_FoxA	312	323	+	7.41509	0.000292	0.0416	AATGACGTCATC	MA0639.1	DBP	KhS1404:5980-6357_ETS	312	323	+	7.41509	0.000292	0.0416	AATGACGTCATC	MA0639.1	DBP	KhS1404:5980-6357_ZIC	312	323	+	7.41509	0.000292	0.0416
312MA0656.1	MA0656.1	JDP2(var.2)	KhS1404:5980-6357	312	323	+	18.7755	5.44e-07	0.000176	AATGACGTCATC	MA0656.1	JDP2(var.2)	KhS1404:5980-6357_T	312	323	+	18.7755	5.44e-07	0.000176	AATGACGTCATC	MA0656.1	JDP2(var.2)	KhS1404:5980-6357_FoxA	312	323	+	18.7755	5.44e-07	0.000176	AATGACGTCATC	MA0656.1	JDP2(var.2)	KhS1404:5980-6357_ETS	312	323	+	18.7755	5.44e-07	0.000176	AATGACGTCATC	MA0656.1	JDP2(var.2)	KhS1404:5980-6357_ZIC	312	323	+	18.7755	5.44e-07	0.000176
312MA0794.1	MA0794.1	PROX1	KhS1404:5980-6357	312	323	+	2.45455	0.000602	0.0895	AATGACGTCATC	MA0794.1	PROX1	KhS1404:5980-6357_T	312	323	+	2.45455	0.000602	0.0895	AATGACGTCATC	MA0794.1	PROX1	KhS1404:5980-6357_FoxA	312	323	+	2.45455	0.000602	0.0895	AATGACGTCATC	MA0794.1	PROX1	KhS1404:5980-6357_ETS	312	323	+	2.45455	0.000602	0.0895	AATGACGTCATC	MA0794.1	PROX1	KhS1404:5980-6357_ZIC	312	323	+	2.45455	0.000602	0.0895
312MA0833.1	MA0833.1	ATF4	KhS1404:5980-6357	312	324	-	7.57377	0.000153	0.0234	TGATGACGTCATT	MA0833.1	ATF4	KhS1404:5980-6357_T	312	324	-	7.57377	0.000153	0.0234	TGATGACGTCATT	MA0833.1	ATF4	KhS1404:5980-6357_FoxA	312	324	-	7.57377	0.000153	0.0234	TGATGACGTCATT	MA0833.1	ATF4	KhS1404:5980-6357_ETS	312	324	-	7.57377	0.000153	0.0234	TGATGACGTCATT	MA0833.1	ATF4	KhS1404:5980-6357_ZIC	312	324	-	7.57377	0.000153	0.0234
312MA0840.1	MA0840.1	Creb5	KhS1404:5980-6357	312	323	+	18.8545	2.27e-07	0.000193	AATGACGTCATC	MA0840.1	Creb5	KhS1404:5980-6357_T	312	323	+	18.8545	2.27e-07	0.000193	AATGACGTCATC	MA0840.1	Creb5	KhS1404:5980-6357_FoxA	312	323	+	18.8545	2.27e-07	0.000193	AATGACGTCATC	MA0840.1	Creb5	KhS1404:5980-6357_ETS	312	323	+	18.8545	2.27e-07	0.000193	AATGACGTCATC	MA0840.1	Creb5	KhS1404:5980-6357_ZIC	312	323	+	18.8545	2.27e-07	0.000193
312MA0843.1	MA0843.1	TEF	KhS1404:5980-6357	312	323	+	3.43636	0.000941	0.145	AATGACGTCATC	MA0843.1	TEF	KhS1404:5980-6357_T	312	323	+	3.43636	0.000941	0.145	AATGACGTCATC	MA0843.1	TEF	KhS1404:5980-6357_FoxA	312	323	+	3.43636	0.000941	0.145	AATGACGTCATC	MA0843.1	TEF	KhS1404:5980-6357_ETS	312	323	+	3.43636	0.000941	0.145	AATGACGTCATC	MA0843.1	TEF	KhS1404:5980-6357_ZIC	312	323	+	3.43636	0.000941	0.145
312MA1126.1	MA1126.1	FOS::JUN(var.2)	KhS1404:5980-6357	312	327	+	16.0592	6.33e-07	0.000175	AATGACGTCATCAGAT	MA1126.1	FOS::JUN(var.2)	KhS1404:5980-6357_T	312	327	+	16.0592	6.33e-07	0.000175	AATGACGTCATCAGAT	MA1126.1	FOS::JUN(var.2)	KhS1404:5980-6357_FoxA	312	327	+	16.0592	6.33e-07	0.000175	AATGACGTCATCAGAT	MA1126.1	FOS::JUN(var.2)	KhS1404:5980-6357_ETS	312	327	+	16.0592	6.33e-07	0.000175	AATGACGTCATCAGAT	MA1126.1	FOS::JUN(var.2)	KhS1404:5980-6357_ZIC	312	327	+	16.0592	6.33e-07	0.000175
312MA1127.1	MA1127.1	FOSB::JUN	KhS1404:5980-6357	312	322	+	16.5105	1.27e-06	0.000341	AATGACGTCAT	MA1127.1	FOSB::JUN	KhS1404:5980-6357_T	312	322	+	16.5105	1.27e-06	0.000341	AATGACGTCAT	MA1127.1	FOSB::JUN	KhS1404:5980-6357_FoxA	312	322	+	16.5105	1.27e-06	0.000341	AATGACGTCAT	MA1127.1	FOSB::JUN	KhS1404:5980-6357_ETS	312	322	+	16.5105	1.27e-06	0.000341	AATGACGTCAT	MA1127.1	FOSB::JUN	KhS1404:5980-6357_ZIC	312	322	+	16.5105	1.27e-06	0.000341
312MA1131.1	MA1131.1	FOSL2::JUN(var.2)	KhS1404:5980-6357	312	322	+	16.5484	1.57e-06	0.00034	AATGACGTCAT	MA1131.1	FOSL2::JUN(var.2)	KhS1404:5980-6357_T	312	322	+	16.5484	1.57e-06	0.00034	AATGACGTCAT	MA1131.1	FOSL2::JUN(var.2)	KhS1404:5980-6357_FoxA	312	322	+	16.5484	1.57e-06	0.00034	AATGACGTCAT	MA1131.1	FOSL2::JUN(var.2)	KhS1404:5980-6357_ETS	312	322	+	16.5484	1.57e-06	0.00034	AATGACGTCAT	MA1131.1	FOSL2::JUN(var.2)	KhS1404:5980-6357_ZIC	312	322	+	16.5484	1.57e-06	0.00034
312MA1133.1	MA1133.1	JUN::JUNB(var.2)	KhS1404:5980-6357	312	323	-	16.5714	8.56e-07	0.000218	GATGACGTCATT	MA1133.1	JUN::JUNB(var.2)	KhS1404:5980-6357_T	312	323	-	16.5714	8.56e-07	0.000218	GATGACGTCATT	MA1133.1	JUN::JUNB(var.2)	KhS1404:5980-6357_FoxA	312	323	-	16.5714	8.56e-07	0.000218	GATGACGTCATT	MA1133.1	JUN::JUNB(var.2)	KhS1404:5980-6357_ETS	312	323	-	16.5714	8.56e-07	0.000218	GATGACGTCATT	MA1133.1	JUN::JUNB(var.2)	KhS1404:5980-6357_ZIC	312	323	-	16.5714	8.56e-07	0.000218
312MA1139.1	MA1139.1	FOSL2::JUNB(var.2)	KhS1404:5980-6357	312	323	-	17.68	2.62e-07	8.77e-05	GATGACGTCATT	MA1139.1	FOSL2::JUNB(var.2)	KhS1404:5980-6357_T	312	323	-	17.68	2.62e-07	8.77e-05	GATGACGTCATT	MA1139.1	FOSL2::JUNB(var.2)	KhS1404:5980-6357_FoxA	312	323	-	17.68	2.62e-07	8.77e-05	GATGACGTCATT	MA1139.1	FOSL2::JUNB(var.2)	KhS1404:5980-6357_ETS	312	323	-	17.68	2.62e-07	8.77e-05	GATGACGTCATT	MA1139.1	FOSL2::JUNB(var.2)	KhS1404:5980-6357_ZIC	312	323	-	17.68	2.62e-07	8.77e-05
312MA1150.1	MA1150.1	RORB	KhS1404:5980-6357	312	322	+	8.3169	0.000444	0.469	AATGACGTCAT	MA1150.1	RORB	KhS1404:5980-6357_T	312	322	+	8.3169	0.000444	0.469	AATGACGTCAT	MA1150.1	RORB	KhS1404:5980-6357_FoxA	312	322	+	8.3169	0.000444	0.469	AATGACGTCAT	MA1150.1	RORB	KhS1404:5980-6357_ETS	312	322	+	8.3169	0.000444	0.469	AATGACGTCAT	MA1150.1	RORB	KhS1404:5980-6357_ZIC	312	322	+	8.3169	0.000444	0.469
313MA0017.2	MA0017.2	NR2F1	KhS1404:5980-6357	313	325	+	3.7551	0.00053	0.114	ATGACGTCATCAG	MA0017.2	NR2F1	KhS1404:5980-6357_T	313	325	+	3.7551	0.00053	0.114	ATGACGTCATCAG	MA0017.2	NR2F1	KhS1404:5980-6357_FoxA	313	325	+	3.7551	0.00053	0.114	ATGACGTCATCAG	MA0017.2	NR2F1	KhS1404:5980-6357_ETS	313	325	+	3.7551	0.00053	0.114	ATGACGTCATCAG	MA0017.2	NR2F1	KhS1404:5980-6357_ZIC	313	325	+	3.7551	0.00053	0.114
313MA0140.2	MA0140.2	GATA1::TAL1	KhS1404:5980-6357	313	330	-	7.54545	0.000244	0.285	ACTATCTGATGACGTCAT	MA0140.2	GATA1::TAL1	KhS1404:5980-6357_T	313	330	-	7.54545	0.000244	0.285	ACTATCTGATGACGTCAT	MA0140.2	GATA1::TAL1	KhS1404:5980-6357_FoxA	313	330	-	7.54545	0.000244	0.285	ACTATCTGATGACGTCAT	MA0140.2	GATA1::TAL1	KhS1404:5980-6357_ETS	313	330	-	7.54545	0.000244	0.285	ACTATCTGATGACGTCAT	MA0140.2	GATA1::TAL1	KhS1404:5980-6357_ZIC	313	330	-	7.54545	0.000244	0.285
313MA0488.1	MA0488.1	JUN	KhS1404:5980-6357	313	325	-	15.7551	3.37e-06	0.00118	CTGATGACGTCAT	MA0488.1	JUN	KhS1404:5980-6357_T	313	325	-	15.7551	3.37e-06	0.00118	CTGATGACGTCAT	MA0488.1	JUN	KhS1404:5980-6357_FoxA	313	325	-	15.7551	3.37e-06	0.00118	CTGATGACGTCAT	MA0488.1	JUN	KhS1404:5980-6357_ETS	313	325	-	15.7551	3.37e-06	0.00118	CTGATGACGTCAT	MA0488.1	JUN	KhS1404:5980-6357_ZIC	313	325	-	15.7551	3.37e-06	0.00118
313MA0596.1	MA0596.1	SREBF2	KhS1404:5980-6357	313	322	+	2.05618	0.000976	0.193	ATGACGTCAT	MA0596.1	SREBF2	KhS1404:5980-6357_T	313	322	+	2.05618	0.000976	0.193	ATGACGTCAT	MA0596.1	SREBF2	KhS1404:5980-6357_FoxA	313	322	+	2.05618	0.000976	0.193	ATGACGTCAT	MA0596.1	SREBF2	KhS1404:5980-6357_ETS	313	322	+	2.05618	0.000976	0.193	ATGACGTCAT	MA0596.1	SREBF2	KhS1404:5980-6357_ZIC	313	322	+	2.05618	0.000976	0.193
313MA0604.1	MA0604.1	Atf1	KhS1404:5980-6357	313	320	+	11.2131	0.000113	0.0128	ATGACGTC	MA0604.1	Atf1	KhS1404:5980-6357_T	313	320	+	11.2131	0.000113	0.0128	ATGACGTC	MA0604.1	Atf1	KhS1404:5980-6357_FoxA	313	320	+	11.2131	0.000113	0.0128	ATGACGTC	MA0604.1	Atf1	KhS1404:5980-6357_ETS	313	320	+	11.2131	0.000113	0.0128	ATGACGTC	MA0604.1	Atf1	KhS1404:5980-6357_ZIC	313	320	+	11.2131	0.000113	0.0128
313MA0863.1	MA0863.1	MTF1	KhS1404:5980-6357	313	326	-	-1.0122	0.000666	0.332	TCTGATGACGTCAT	MA0863.1	MTF1	KhS1404:5980-6357_T	313	326	-	-1.0122	0.000666	0.332	TCTGATGACGTCAT	MA0863.1	MTF1	KhS1404:5980-6357_FoxA	313	326	-	-1.0122	0.000666	0.332	TCTGATGACGTCAT	MA0863.1	MTF1	KhS1404:5980-6357_ETS	313	326	-	-1.0122	0.000666	0.332	TCTGATGACGTCAT	MA0863.1	MTF1	KhS1404:5980-6357_ZIC	313	326	-	-1.0122	0.000666	0.332
313MA0884.1	MA0884.1	DUXA	KhS1404:5980-6357	313	325	+	10.2903	0.000115	0.0628	ATGACGTCATCAG	MA0884.1	DUXA	KhS1404:5980-6357_T	313	325	+	10.2903	0.000115	0.0628	ATGACGTCATCAG	MA0884.1	DUXA	KhS1404:5980-6357_FoxA	313	325	+	10.2903	0.000115	0.0628	ATGACGTCATCAG	MA0884.1	DUXA	KhS1404:5980-6357_ETS	313	325	+	10.2903	0.000115	0.0628	ATGACGTCATCAG	MA0884.1	DUXA	KhS1404:5980-6357_ZIC	313	325	+	10.2903	0.000115	0.0628
313MA1127.1	MA1127.1	FOSB::JUN	KhS1404:5980-6357	313	323	-	18.3706	2.49e-07	0.000135	GATGACGTCAT	MA1127.1	FOSB::JUN	KhS1404:5980-6357_T	313	323	-	18.3706	2.49e-07	0.000135	GATGACGTCAT	MA1127.1	FOSB::JUN	KhS1404:5980-6357_FoxA	313	323	-	18.3706	2.49e-07	0.000135	GATGACGTCAT	MA1127.1	FOSB::JUN	KhS1404:5980-6357_ETS	313	323	-	18.3706	2.49e-07	0.000135	GATGACGTCAT	MA1127.1	FOSB::JUN	KhS1404:5980-6357_ZIC	313	323	-	18.3706	2.49e-07	0.000135
313MA1129.1	MA1129.1	FOSL1::JUN(var.2)	KhS1404:5980-6357	313	322	+	16.0592	1.11e-06	0.000298	ATGACGTCAT	MA1129.1	FOSL1::JUN(var.2)	KhS1404:5980-6357_T	313	322	+	16.0592	1.11e-06	0.000298	ATGACGTCAT	MA1129.1	FOSL1::JUN(var.2)	KhS1404:5980-6357_FoxA	313	322	+	16.0592	1.11e-06	0.000298	ATGACGTCAT	MA1129.1	FOSL1::JUN(var.2)	KhS1404:5980-6357_ETS	313	322	+	16.0592	1.11e-06	0.000298	ATGACGTCAT	MA1129.1	FOSL1::JUN(var.2)	KhS1404:5980-6357_ZIC	313	322	+	16.0592	1.11e-06	0.000298
313MA1131.1	MA1131.1	FOSL2::JUN(var.2)	KhS1404:5980-6357	313	323	-	17.879	2.49e-07	0.000135	GATGACGTCAT	MA1131.1	FOSL2::JUN(var.2)	KhS1404:5980-6357_T	313	323	-	17.879	2.49e-07	0.000135	GATGACGTCAT	MA1131.1	FOSL2::JUN(var.2)	KhS1404:5980-6357_FoxA	313	323	-	17.879	2.49e-07	0.000135	GATGACGTCAT	MA1131.1	FOSL2::JUN(var.2)	KhS1404:5980-6357_ETS	313	323	-	17.879	2.49e-07	0.000135	GATGACGTCAT	MA1131.1	FOSL2::JUN(var.2)	KhS1404:5980-6357_ZIC	313	323	-	17.879	2.49e-07	0.000135
313MA1136.1	MA1136.1	FOSB::JUNB(var.2)	KhS1404:5980-6357	313	322	+	16.3636	1.11e-06	0.0003	ATGACGTCAT	MA1136.1	FOSB::JUNB(var.2)	KhS1404:5980-6357_T	313	322	+	16.3636	1.11e-06	0.0003	ATGACGTCAT	MA1136.1	FOSB::JUNB(var.2)	KhS1404:5980-6357_FoxA	313	322	+	16.3636	1.11e-06	0.0003	ATGACGTCAT	MA1136.1	FOSB::JUNB(var.2)	KhS1404:5980-6357_ETS	313	322	+	16.3636	1.11e-06	0.0003	ATGACGTCAT	MA1136.1	FOSB::JUNB(var.2)	KhS1404:5980-6357_ZIC	313	322	+	16.3636	1.11e-06	0.0003
313MA1140.1	MA1140.1	JUNB(var.2)	KhS1404:5980-6357	313	322	+	15.1647	1.11e-06	0.000294	ATGACGTCAT	MA1140.1	JUNB(var.2)	KhS1404:5980-6357_T	313	322	+	15.1647	1.11e-06	0.000294	ATGACGTCAT	MA1140.1	JUNB(var.2)	KhS1404:5980-6357_FoxA	313	322	+	15.1647	1.11e-06	0.000294	ATGACGTCAT	MA1140.1	JUNB(var.2)	KhS1404:5980-6357_ETS	313	322	+	15.1647	1.11e-06	0.000294	ATGACGTCAT	MA1140.1	JUNB(var.2)	KhS1404:5980-6357_ZIC	313	322	+	15.1647	1.11e-06	0.000294
313MA1143.1	MA1143.1	FOSL1::JUND(var.2)	KhS1404:5980-6357	313	322	+	12.9408	5.38e-06	0.000976	ATGACGTCAT	MA1143.1	FOSL1::JUND(var.2)	KhS1404:5980-6357_T	313	322	+	12.9408	5.38e-06	0.000976	ATGACGTCAT	MA1143.1	FOSL1::JUND(var.2)	KhS1404:5980-6357_FoxA	313	322	+	12.9408	5.38e-06	0.000976	ATGACGTCAT	MA1143.1	FOSL1::JUND(var.2)	KhS1404:5980-6357_ETS	313	322	+	12.9408	5.38e-06	0.000976	ATGACGTCAT	MA1143.1	FOSL1::JUND(var.2)	KhS1404:5980-6357_ZIC	313	322	+	12.9408	5.38e-06	0.000976
314MA0468.1	MA0468.1	DUX4	KhS1404:5980-6357	314	324	+	6.85106	0.000228	0.12	TGACGTCATCA	MA0468.1	DUX4	KhS1404:5980-6357_T	314	324	+	6.85106	0.000228	0.12	TGACGTCATCA	MA0468.1	DUX4	KhS1404:5980-6357_FoxA	314	324	+	6.85106	0.000228	0.12	TGACGTCATCA	MA0468.1	DUX4	KhS1404:5980-6357_ETS	314	324	+	6.85106	0.000228	0.12	TGACGTCATCA	MA0468.1	DUX4	KhS1404:5980-6357_ZIC	314	324	+	6.85106	0.000228	0.12
314MA0609.1	MA0609.1	Crem	KhS1404:5980-6357	314	323	-	14.4754	4.47e-06	0.000982	GATGACGTCA	MA0609.1	Crem	KhS1404:5980-6357_T	314	323	-	14.4754	4.47e-06	0.000982	GATGACGTCA	MA0609.1	Crem	KhS1404:5980-6357_FoxA	314	323	-	14.4754	4.47e-06	0.000982	GATGACGTCA	MA0609.1	Crem	KhS1404:5980-6357_ETS	314	323	-	14.4754	4.47e-06	0.000982	GATGACGTCA	MA0609.1	Crem	KhS1404:5980-6357_ZIC	314	323	-	14.4754	4.47e-06	0.000982
314MA0862.1	MA0862.1	GMEB2	KhS1404:5980-6357	314	321	+	9.98485	0.000214	0.0295	TGACGTCA	MA0862.1	GMEB2	KhS1404:5980-6357_T	314	321	+	9.98485	0.000214	0.0295	TGACGTCA	MA0862.1	GMEB2	KhS1404:5980-6357_FoxA	314	321	+	9.98485	0.000214	0.0295	TGACGTCA	MA0862.1	GMEB2	KhS1404:5980-6357_ETS	314	321	+	9.98485	0.000214	0.0295	TGACGTCA	MA0862.1	GMEB2	KhS1404:5980-6357_ZIC	314	321	+	9.98485	0.000214	0.0295
315MA0604.1	MA0604.1	Atf1	KhS1404:5980-6357	315	322	-	11.2131	0.000113	0.0128	ATGACGTC	MA0604.1	Atf1	KhS1404:5980-6357_T	315	322	-	11.2131	0.000113	0.0128	ATGACGTC	MA0604.1	Atf1	KhS1404:5980-6357_FoxA	315	322	-	11.2131	0.000113	0.0128	ATGACGTC	MA0604.1	Atf1	KhS1404:5980-6357_ETS	315	322	-	11.2131	0.000113	0.0128	ATGACGTC	MA0604.1	Atf1	KhS1404:5980-6357_ZIC	315	322	-	11.2131	0.000113	0.0128
316MA0074.1
316MA0605.1	MA0605.1	Atf3	KhS1404:5980-6357	316	323	-	14.3279	1.47e-05	0.00808	GATGACGT	MA0605.1	Atf3	KhS1404:5980-6357_T	316	323	-	14.3279	1.47e-05	0.00808	GATGACGT	MA0605.1	Atf3	KhS1404:5980-6357_FoxA	316	323	-	14.3279	1.47e-05	0.00808	GATGACGT	MA0605.1	Atf3	KhS1404:5980-6357_ETS	316	323	-	14.3279	1.47e-05	0.00808	GATGACGT	MA0605.1	Atf3	KhS1404:5980-6357_ZIC	316	323	-	14.3279	1.47e-05	0.00808
317MA0093.2
317MA0117.2	MA0117.2	Mafb	KhS1404:5980-6357	317	328	-	10.5506	0.000111	0.0592	TATCTGATGACG	MA0117.2	Mafb	KhS1404:5980-6357_T	317	328	-	10.5506	0.000111	0.0592	TATCTGATGACG	MA0117.2	Mafb	KhS1404:5980-6357_FoxA	317	328	-	10.5506	0.000111	0.0592	TATCTGATGACG	MA0117.2	Mafb	KhS1404:5980-6357_ETS	317	328	-	10.5506	0.000111	0.0592	TATCTGATGACG	MA0117.2	Mafb	KhS1404:5980-6357_ZIC	317	328	-	10.5506	0.000111	0.0592
318MA0029.1	MA0029.1	Mecom	KhS1404:5980-6357	318	331	+	0.94382	0.000697	0.27	GTCATCAGATAGTA	MA0029.1	Mecom	KhS1404:5980-6357_T	318	331	+	0.94382	0.000697	0.27	GTCATCAGATAGTA	MA0029.1	Mecom	KhS1404:5980-6357_FoxA	318	331	+	0.94382	0.000697	0.27	GTCATCAGATAGTA	MA0029.1	Mecom	KhS1404:5980-6357_ETS	318	331	+	0.94382	0.000697	0.27	GTCATCAGATAGTA	MA0029.1	Mecom	KhS1404:5980-6357_ZIC	318	331	+	0.94382	0.000697	0.27
318MA0089.1	MA0089.1	MAFG::NFE2L1	KhS1404:5980-6357	318	323	-	9.55556	0.000474	0.175	GATGAC	MA0089.1	MAFG::NFE2L1	KhS1404:5980-6357_T	318	323	-	9.55556	0.000474	0.175	GATGAC	MA0089.1	MAFG::NFE2L1	KhS1404:5980-6357_FoxA	318	323	-	9.55556	0.000474	0.175	GATGAC	MA0089.1	MAFG::NFE2L1	KhS1404:5980-6357_ETS	318	323	-	9.55556	0.000474	0.175	GATGAC	MA0089.1	MAFG::NFE2L1	KhS1404:5980-6357_ZIC	318	323	-	9.55556	0.000474	0.175
318MA0842.1	MA0842.1	NRL	KhS1404:5980-6357	318	328	-	10.0909	0.00013	0.0453	TATCTGATGAC	MA0842.1	NRL	KhS1404:5980-6357_T	318	328	-	10.0909	0.00013	0.0453	TATCTGATGAC	MA0842.1	NRL	KhS1404:5980-6357_FoxA	318	328	-	10.0909	0.00013	0.0453	TATCTGATGAC	MA0842.1	NRL	KhS1404:5980-6357_ETS	318	328	-	10.0909	0.00013	0.0453	TATCTGATGAC	MA0842.1	NRL	KhS1404:5980-6357_ZIC	318	328	-	10.0909	0.00013	0.0453
327MA0508.2	MA0508.2	PRDM1	KhS1404:5980-6357	327	336	-	3.67273	0.000794	0.153	TAACTTACTA	MA0508.2	PRDM1	KhS1404:5980-6357_T	327	336	-	3.67273	0.000794	0.153	TAACTTACTA	MA0508.2	PRDM1	KhS1404:5980-6357_FoxA	327	336	-	3.67273	0.000794	0.153	TAACTTACTA	MA0508.2	PRDM1	KhS1404:5980-6357_ETS	327	336	-	3.67273	0.000794	0.153	TAACTTACTA	MA0508.2	PRDM1	KhS1404:5980-6357_ZIC	327	336	-	3.67273	0.000794	0.153
332MA0117.2	MA0117.2	Mafb	KhS1404:5980-6357	332	343	-	6.46067	0.000905	0.22	TACCTGCTAACT	MA0117.2	Mafb	KhS1404:5980-6357_T	332	343	-	6.46067	0.000905	0.22	TACCTGCTAACT	MA0117.2	Mafb	KhS1404:5980-6357_FoxA	332	343	-	6.46067	0.000905	0.22	TACCTGCTAACT	MA0117.2	Mafb	KhS1404:5980-6357_ETS	332	343	-	6.46067	0.000905	0.22	TACCTGCTAACT	MA0117.2	Mafb	KhS1404:5980-6357_ZIC	332	343	-	6.46067	0.000905	0.22
333MA0842.1	MA0842.1	NRL	KhS1404:5980-6357	333	343	-	7.70909	0.000769	0.178	TACCTGCTAAC	MA0842.1	NRL	KhS1404:5980-6357_T	333	343	-	7.70909	0.000769	0.178	TACCTGCTAAC	MA0842.1	NRL	KhS1404:5980-6357_FoxA	333	343	-	7.70909	0.000769	0.178	TACCTGCTAAC	MA0842.1	NRL	KhS1404:5980-6357_ETS	333	343	-	7.70909	0.000769	0.178	TACCTGCTAAC	MA0842.1	NRL	KhS1404:5980-6357_ZIC	333	343	-	7.70909	0.000769	0.178
334MA1119.1
335MA0103.3	MA0103.3	ZEB1	KhS1404:5980-6357	335	345	-	7.08163	0.000492	0.214	CATACCTGCTA	MA0103.3	ZEB1	KhS1404:5980-6357_T	335	345	-	7.08163	0.000492	0.214	CATACCTGCTA	MA0103.3	ZEB1	KhS1404:5980-6357_FoxA	335	345	-	7.08163	0.000492	0.214	CATACCTGCTA	MA0103.3	ZEB1	KhS1404:5980-6357_ETS	335	345	-	7.08163	0.000492	0.214	CATACCTGCTA	MA0103.3	ZEB1	KhS1404:5980-6357_ZIC	335	345	-	7.08163	0.000492	0.214
335MA0782.1	MA0782.1	PKNOX1	KhS1404:5980-6357	335	346	+	-8.30612	0.000946	0.995	TAGCAGGTATGA	MA0782.1	PKNOX1	KhS1404:5980-6357_T	335	346	+	-8.30612	0.000946	0.995	TAGCAGGTATGA	MA0782.1	PKNOX1	KhS1404:5980-6357_FoxA	335	346	+	-8.30612	0.000946	0.995	TAGCAGGTATGA	MA0782.1	PKNOX1	KhS1404:5980-6357_ETS	335	346	+	-8.30612	0.000946	0.995	TAGCAGGTATGA	MA0782.1	PKNOX1	KhS1404:5980-6357_ZIC	335	346	+	-8.30612	0.000946	0.995
335MA1148.1
336MA0745.1	MA0745.1	SNAI2	KhS1404:5980-6357	336	344	+	9.7907	0.000207	0.226	AGCAGGTAT	MA0745.1	SNAI2	KhS1404:5980-6357_T	336	344	+	9.7907	0.000207	0.226	AGCAGGTAT	MA0745.1	SNAI2	KhS1404:5980-6357_FoxA	336	344	+	9.7907	0.000207	0.226	AGCAGGTAT	MA0745.1	SNAI2	KhS1404:5980-6357_ETS	336	344	+	9.7907	0.000207	0.226	AGCAGGTAT	MA0745.1	SNAI2	KhS1404:5980-6357_ZIC	336	344	+	9.7907	0.000207	0.226
337MA0115.1
338MA0512.2
338MA1126.1	MA1126.1	FOS::JUN(var.2)	KhS1404:5980-6357	338	353	-	17.7633	5.1e-08	5.45e-05	GATGACGTCATACCTG	MA1126.1	FOS::JUN(var.2)	KhS1404:5980-6357_T	338	353	-	17.7633	5.1e-08	5.45e-05	GATGACGTCATACCTG	MA1126.1	FOS::JUN(var.2)	KhS1404:5980-6357_FoxA	338	353	-	17.7633	5.1e-08	5.45e-05	GATGACGTCATACCTG	MA1126.1	FOS::JUN(var.2)	KhS1404:5980-6357_ETS	338	353	-	17.7633	5.1e-08	5.45e-05	GATGACGTCATACCTG	MA1126.1	FOS::JUN(var.2)	KhS1404:5980-6357_ZIC	338	353	-	17.7633	5.1e-08	5.45e-05
339MA0492.1	MA0492.1	JUND(var.2)	KhS1404:5980-6357	339	353	+	15.0851	5.75e-06	0.00122	AGGTATGACGTCATC	MA0492.1	JUND(var.2)	KhS1404:5980-6357_T	339	353	+	15.0851	5.75e-06	0.00122	AGGTATGACGTCATC	MA0492.1	JUND(var.2)	KhS1404:5980-6357_FoxA	339	353	+	15.0851	5.75e-06	0.00122	AGGTATGACGTCATC	MA0492.1	JUND(var.2)	KhS1404:5980-6357_ETS	339	353	+	15.0851	5.75e-06	0.00122	AGGTATGACGTCATC	MA0492.1	JUND(var.2)	KhS1404:5980-6357_ZIC	339	353	+	15.0851	5.75e-06	0.00122
339MA0615.1	MA0615.1	Gmeb1	KhS1404:5980-6357	339	355	-	8.53659	0.000562	0.189	CTGATGACGTCATACCT	MA0615.1	Gmeb1	KhS1404:5980-6357_T	339	355	-	8.53659	0.000562	0.189	CTGATGACGTCATACCT	MA0615.1	Gmeb1	KhS1404:5980-6357_FoxA	339	355	-	8.53659	0.000562	0.189	CTGATGACGTCATACCT	MA0615.1	Gmeb1	KhS1404:5980-6357_ETS	339	355	-	8.53659	0.000562	0.189	CTGATGACGTCATACCT	MA0615.1	Gmeb1	KhS1404:5980-6357_ZIC	339	355	-	8.53659	0.000562	0.189
339MA0808.1	MA0808.1	TEAD3	KhS1404:5980-6357	339	346	-	7.16327	0.00061	0.521	TCATACCT	MA0808.1	TEAD3	KhS1404:5980-6357_T	339	346	-	7.16327	0.00061	0.521	TCATACCT	MA0808.1	TEAD3	KhS1404:5980-6357_FoxA	339	346	-	7.16327	0.00061	0.521	TCATACCT	MA0808.1	TEAD3	KhS1404:5980-6357_ETS	339	346	-	7.16327	0.00061	0.521	TCATACCT	MA0808.1	TEAD3	KhS1404:5980-6357_ZIC	339	346	-	7.16327	0.00061	0.521
340MA0017.2	MA0017.2	NR2F1	KhS1404:5980-6357	340	352	-	-0.183673	0.000894	0.114	ATGACGTCATACC	MA0017.2	NR2F1	KhS1404:5980-6357_T	340	352	-	-0.183673	0.000894	0.114	ATGACGTCATACC	MA0017.2	NR2F1	KhS1404:5980-6357_FoxA	340	352	-	-0.183673	0.000894	0.114	ATGACGTCATACC	MA0017.2	NR2F1	KhS1404:5980-6357_ETS	340	352	-	-0.183673	0.000894	0.114	ATGACGTCATACC	MA0017.2	NR2F1	KhS1404:5980-6357_ZIC	340	352	-	-0.183673	0.000894	0.114
340MA0488.1	MA0488.1	JUN	KhS1404:5980-6357	340	352	+	14.551	9.03e-06	0.002	GGTATGACGTCAT	MA0488.1	JUN	KhS1404:5980-6357_T	340	352	+	14.551	9.03e-06	0.002	GGTATGACGTCAT	MA0488.1	JUN	KhS1404:5980-6357_FoxA	340	352	+	14.551	9.03e-06	0.002	GGTATGACGTCAT	MA0488.1	JUN	KhS1404:5980-6357_ETS	340	352	+	14.551	9.03e-06	0.002	GGTATGACGTCAT	MA0488.1	JUN	KhS1404:5980-6357_ZIC	340	352	+	14.551	9.03e-06	0.002
340MA0844.1	MA0844.1	XBP1	KhS1404:5980-6357	340	353	+	6.09615	0.000295	0.0666	GGTATGACGTCATC	MA0844.1	XBP1	KhS1404:5980-6357_T	340	353	+	6.09615	0.000295	0.0666	GGTATGACGTCATC	MA0844.1	XBP1	KhS1404:5980-6357_FoxA	340	353	+	6.09615	0.000295	0.0666	GGTATGACGTCATC	MA0844.1	XBP1	KhS1404:5980-6357_ETS	340	353	+	6.09615	0.000295	0.0666	GGTATGACGTCATC	MA0844.1	XBP1	KhS1404:5980-6357_ZIC	340	353	+	6.09615	0.000295	0.0666
340MA0895.1
340MA1105.1
340MA1145.1	MA1145.1	FOSL2::JUND(var.2)	KhS1404:5980-6357	340	354	-	17.6855	2.76e-07	0.000247	TGATGACGTCATACC	MA1145.1	FOSL2::JUND(var.2)	KhS1404:5980-6357_T	340	354	-	17.6855	2.76e-07	0.000247	TGATGACGTCATACC	MA1145.1	FOSL2::JUND(var.2)	KhS1404:5980-6357_FoxA	340	354	-	17.6855	2.76e-07	0.000247	TGATGACGTCATACC	MA1145.1	FOSL2::JUND(var.2)	KhS1404:5980-6357_ETS	340	354	-	17.6855	2.76e-07	0.000247	TGATGACGTCATACC	MA1145.1	FOSL2::JUND(var.2)	KhS1404:5980-6357_ZIC	340	354	-	17.6855	2.76e-07	0.000247
341MA0618.1
341MA0638.1	MA0638.1	CREB3	KhS1404:5980-6357	341	354	+	9.3	8.12e-05	0.0248	GTATGACGTCATCA	MA0638.1	CREB3	KhS1404:5980-6357_T	341	354	+	9.3	8.12e-05	0.0248	GTATGACGTCATCA	MA0638.1	CREB3	KhS1404:5980-6357_FoxA	341	354	+	9.3	8.12e-05	0.0248	GTATGACGTCATCA	MA0638.1	CREB3	KhS1404:5980-6357_ETS	341	354	+	9.3	8.12e-05	0.0248	GTATGACGTCATCA	MA0638.1	CREB3	KhS1404:5980-6357_ZIC	341	354	+	9.3	8.12e-05	0.0248
341MA0647.1
341MA0833.1	MA0833.1	ATF4	KhS1404:5980-6357	341	353	+	10.082	5.93e-05	0.0234	GTATGACGTCATC	MA0833.1	ATF4	KhS1404:5980-6357_T	341	353	+	10.082	5.93e-05	0.0234	GTATGACGTCATC	MA0833.1	ATF4	KhS1404:5980-6357_FoxA	341	353	+	10.082	5.93e-05	0.0234	GTATGACGTCATC	MA0833.1	ATF4	KhS1404:5980-6357_ETS	341	353	+	10.082	5.93e-05	0.0234	GTATGACGTCATC	MA0833.1	ATF4	KhS1404:5980-6357_ZIC	341	353	+	10.082	5.93e-05	0.0234
341MA0834.1	MA0834.1	ATF7	KhS1404:5980-6357	341	354	-	19.4429	1.73e-07	7.76e-05	TGATGACGTCATAC	MA0834.1	ATF7	KhS1404:5980-6357_T	341	354	-	19.4429	1.73e-07	7.76e-05	TGATGACGTCATAC	MA0834.1	ATF7	KhS1404:5980-6357_FoxA	341	354	-	19.4429	1.73e-07	7.76e-05	TGATGACGTCATAC	MA0834.1	ATF7	KhS1404:5980-6357_ETS	341	354	-	19.4429	1.73e-07	7.76e-05	TGATGACGTCATAC	MA0834.1	ATF7	KhS1404:5980-6357_ZIC	341	354	-	19.4429	1.73e-07	7.76e-05
341MA0835.1	MA0835.1	BATF3	KhS1404:5980-6357	341	354	-	17.5455	3.23e-07	0.00011	TGATGACGTCATAC	MA0835.1	BATF3	KhS1404:5980-6357_T	341	354	-	17.5455	3.23e-07	0.00011	TGATGACGTCATAC	MA0835.1	BATF3	KhS1404:5980-6357_FoxA	341	354	-	17.5455	3.23e-07	0.00011	TGATGACGTCATAC	MA0835.1	BATF3	KhS1404:5980-6357_ETS	341	354	-	17.5455	3.23e-07	0.00011	TGATGACGTCATAC	MA0835.1	BATF3	KhS1404:5980-6357_ZIC	341	354	-	17.5455	3.23e-07	0.00011
341MA1145.1	MA1145.1	FOSL2::JUND(var.2)	KhS1404:5980-6357	341	355	+	17.3065	4.93e-07	0.000247	GTATGACGTCATCAG	MA1145.1	FOSL2::JUND(var.2)	KhS1404:5980-6357_T	341	355	+	17.3065	4.93e-07	0.000247	GTATGACGTCATCAG	MA1145.1	FOSL2::JUND(var.2)	KhS1404:5980-6357_FoxA	341	355	+	17.3065	4.93e-07	0.000247	GTATGACGTCATCAG	MA1145.1	FOSL2::JUND(var.2)	KhS1404:5980-6357_ETS	341	355	+	17.3065	4.93e-07	0.000247	GTATGACGTCATCAG	MA1145.1	FOSL2::JUND(var.2)	KhS1404:5980-6357_ZIC	341	355	+	17.3065	4.93e-07	0.000247
342MA0018.3	MA0018.3	CREB1	KhS1404:5980-6357	342	353	+	15.5674	2.78e-06	0.000534	TATGACGTCATC	MA0018.3	CREB1	KhS1404:5980-6357_T	342	353	+	15.5674	2.78e-06	0.000534	TATGACGTCATC	MA0018.3	CREB1	KhS1404:5980-6357_FoxA	342	353	+	15.5674	2.78e-06	0.000534	TATGACGTCATC	MA0018.3	CREB1	KhS1404:5980-6357_ETS	342	353	+	15.5674	2.78e-06	0.000534	TATGACGTCATC	MA0018.3	CREB1	KhS1404:5980-6357_ZIC	342	353	+	15.5674	2.78e-06	0.000534
342MA0043.2	MA0043.2	HLF	KhS1404:5980-6357	342	353	+	9.11864	0.000272	0.058	TATGACGTCATC	MA0043.2	HLF	KhS1404:5980-6357_T	342	353	+	9.11864	0.000272	0.058	TATGACGTCATC	MA0043.2	HLF	KhS1404:5980-6357_FoxA	342	353	+	9.11864	0.000272	0.058	TATGACGTCATC	MA0043.2	HLF	KhS1404:5980-6357_ETS	342	353	+	9.11864	0.000272	0.058	TATGACGTCATC	MA0043.2	HLF	KhS1404:5980-6357_ZIC	342	353	+	9.11864	0.000272	0.058
342MA0145.3
342MA0492.1	MA0492.1	JUND(var.2)	KhS1404:5980-6357	342	356	-	16.4043	1.75e-06	0.000928	TCTGATGACGTCATA	MA0492.1	JUND(var.2)	KhS1404:5980-6357_T	342	356	-	16.4043	1.75e-06	0.000928	TCTGATGACGTCATA	MA0492.1	JUND(var.2)	KhS1404:5980-6357_FoxA	342	356	-	16.4043	1.75e-06	0.000928	TCTGATGACGTCATA	MA0492.1	JUND(var.2)	KhS1404:5980-6357_ETS	342	356	-	16.4043	1.75e-06	0.000928	TCTGATGACGTCATA	MA0492.1	JUND(var.2)	KhS1404:5980-6357_ZIC	342	356	-	16.4043	1.75e-06	0.000928
342MA0605.1	MA0605.1	Atf3	KhS1404:5980-6357	342	349	+	11.0492	0.000122	0.0191	TATGACGT	MA0605.1	Atf3	KhS1404:5980-6357_T	342	349	+	11.0492	0.000122	0.0191	TATGACGT	MA0605.1	Atf3	KhS1404:5980-6357_FoxA	342	349	+	11.0492	0.000122	0.0191	TATGACGT	MA0605.1	Atf3	KhS1404:5980-6357_ETS	342	349	+	11.0492	0.000122	0.0191	TATGACGT	MA0605.1	Atf3	KhS1404:5980-6357_ZIC	342	349	+	11.0492	0.000122	0.0191
342MA0609.1	MA0609.1	Crem	KhS1404:5980-6357	342	351	+	14.623	3.56e-06	0.000982	TATGACGTCA	MA0609.1	Crem	KhS1404:5980-6357_T	342	351	+	14.623	3.56e-06	0.000982	TATGACGTCA	MA0609.1	Crem	KhS1404:5980-6357_FoxA	342	351	+	14.623	3.56e-06	0.000982	TATGACGTCA	MA0609.1	Crem	KhS1404:5980-6357_ETS	342	351	+	14.623	3.56e-06	0.000982	TATGACGTCA	MA0609.1	Crem	KhS1404:5980-6357_ZIC	342	351	+	14.623	3.56e-06	0.000982
342MA0639.1	MA0639.1	DBP	KhS1404:5980-6357	342	353	-	8.32075	0.000224	0.0416	GATGACGTCATA	MA0639.1	DBP	KhS1404:5980-6357_T	342	353	-	8.32075	0.000224	0.0416	GATGACGTCATA	MA0639.1	DBP	KhS1404:5980-6357_FoxA	342	353	-	8.32075	0.000224	0.0416	GATGACGTCATA	MA0639.1	DBP	KhS1404:5980-6357_ETS	342	353	-	8.32075	0.000224	0.0416	GATGACGTCATA	MA0639.1	DBP	KhS1404:5980-6357_ZIC	342	353	-	8.32075	0.000224	0.0416
342MA0656.1	MA0656.1	JDP2(var.2)	KhS1404:5980-6357	342	353	-	18.6735	6.69e-07	0.000176	GATGACGTCATA	MA0656.1	JDP2(var.2)	KhS1404:5980-6357_T	342	353	-	18.6735	6.69e-07	0.000176	GATGACGTCATA	MA0656.1	JDP2(var.2)	KhS1404:5980-6357_FoxA	342	353	-	18.6735	6.69e-07	0.000176	GATGACGTCATA	MA0656.1	JDP2(var.2)	KhS1404:5980-6357_ETS	342	353	-	18.6735	6.69e-07	0.000176	GATGACGTCATA	MA0656.1	JDP2(var.2)	KhS1404:5980-6357_ZIC	342	353	-	18.6735	6.69e-07	0.000176
342MA0794.1	MA0794.1	PROX1	KhS1404:5980-6357	342	353	-	6.03636	0.000186	0.0861	GATGACGTCATA	MA0794.1	PROX1	KhS1404:5980-6357_T	342	353	-	6.03636	0.000186	0.0861	GATGACGTCATA	MA0794.1	PROX1	KhS1404:5980-6357_FoxA	342	353	-	6.03636	0.000186	0.0861	GATGACGTCATA	MA0794.1	PROX1	KhS1404:5980-6357_ETS	342	353	-	6.03636	0.000186	0.0861	GATGACGTCATA	MA0794.1	PROX1	KhS1404:5980-6357_ZIC	342	353	-	6.03636	0.000186	0.0861
342MA0833.1	MA0833.1	ATF4	KhS1404:5980-6357	342	354	-	9.98361	6.18e-05	0.0234	TGATGACGTCATA	MA0833.1	ATF4	KhS1404:5980-6357_T	342	354	-	9.98361	6.18e-05	0.0234	TGATGACGTCATA	MA0833.1	ATF4	KhS1404:5980-6357_FoxA	342	354	-	9.98361	6.18e-05	0.0234	TGATGACGTCATA	MA0833.1	ATF4	KhS1404:5980-6357_ETS	342	354	-	9.98361	6.18e-05	0.0234	TGATGACGTCATA	MA0833.1	ATF4	KhS1404:5980-6357_ZIC	342	354	-	9.98361	6.18e-05	0.0234
342MA0840.1	MA0840.1	Creb5	KhS1404:5980-6357	342	353	+	18.0727	7.31e-07	0.000193	TATGACGTCATC	MA0840.1	Creb5	KhS1404:5980-6357_T	342	353	+	18.0727	7.31e-07	0.000193	TATGACGTCATC	MA0840.1	Creb5	KhS1404:5980-6357_FoxA	342	353	+	18.0727	7.31e-07	0.000193	TATGACGTCATC	MA0840.1	Creb5	KhS1404:5980-6357_ETS	342	353	+	18.0727	7.31e-07	0.000193	TATGACGTCATC	MA0840.1	Creb5	KhS1404:5980-6357_ZIC	342	353	+	18.0727	7.31e-07	0.000193
342MA0843.1	MA0843.1	TEF	KhS1404:5980-6357	342	353	+	4.52727	0.000677	0.127	TATGACGTCATC	MA0843.1	TEF	KhS1404:5980-6357_T	342	353	+	4.52727	0.000677	0.127	TATGACGTCATC	MA0843.1	TEF	KhS1404:5980-6357_FoxA	342	353	+	4.52727	0.000677	0.127	TATGACGTCATC	MA0843.1	TEF	KhS1404:5980-6357_ETS	342	353	+	4.52727	0.000677	0.127	TATGACGTCATC	MA0843.1	TEF	KhS1404:5980-6357_ZIC	342	353	+	4.52727	0.000677	0.127
342MA1126.1	MA1126.1	FOS::JUN(var.2)	KhS1404:5980-6357	342	357	+	15.432	1.24e-06	0.000249	TATGACGTCATCAGAA	MA1126.1	FOS::JUN(var.2)	KhS1404:5980-6357_T	342	357	+	15.432	1.24e-06	0.000249	TATGACGTCATCAGAA	MA1126.1	FOS::JUN(var.2)	KhS1404:5980-6357_FoxA	342	357	+	15.432	1.24e-06	0.000249	TATGACGTCATCAGAA	MA1126.1	FOS::JUN(var.2)	KhS1404:5980-6357_ETS	342	357	+	15.432	1.24e-06	0.000249	TATGACGTCATCAGAA	MA1126.1	FOS::JUN(var.2)	KhS1404:5980-6357_ZIC	342	357	+	15.432	1.24e-06	0.000249
342MA1127.1	MA1127.1	FOSB::JUN	KhS1404:5980-6357	342	352	+	16.2587	1.57e-06	0.000341	TATGACGTCAT	MA1127.1	FOSB::JUN	KhS1404:5980-6357_T	342	352	+	16.2587	1.57e-06	0.000341	TATGACGTCAT	MA1127.1	FOSB::JUN	KhS1404:5980-6357_FoxA	342	352	+	16.2587	1.57e-06	0.000341	TATGACGTCAT	MA1127.1	FOSB::JUN	KhS1404:5980-6357_ETS	342	352	+	16.2587	1.57e-06	0.000341	TATGACGTCAT	MA1127.1	FOSB::JUN	KhS1404:5980-6357_ZIC	342	352	+	16.2587	1.57e-06	0.000341
342MA1131.1	MA1131.1	FOSL2::JUN(var.2)	KhS1404:5980-6357	342	352	+	16.5645	1.27e-06	0.00034	TATGACGTCAT	MA1131.1	FOSL2::JUN(var.2)	KhS1404:5980-6357_T	342	352	+	16.5645	1.27e-06	0.00034	TATGACGTCAT	MA1131.1	FOSL2::JUN(var.2)	KhS1404:5980-6357_FoxA	342	352	+	16.5645	1.27e-06	0.00034	TATGACGTCAT	MA1131.1	FOSL2::JUN(var.2)	KhS1404:5980-6357_ETS	342	352	+	16.5645	1.27e-06	0.00034	TATGACGTCAT	MA1131.1	FOSL2::JUN(var.2)	KhS1404:5980-6357_ZIC	342	352	+	16.5645	1.27e-06	0.00034
342MA1133.1	MA1133.1	JUN::JUNB(var.2)	KhS1404:5980-6357	342	353	+	16.7917	5.91e-07	0.000213	TATGACGTCATC	MA1133.1	JUN::JUNB(var.2)	KhS1404:5980-6357_T	342	353	+	16.7917	5.91e-07	0.000213	TATGACGTCATC	MA1133.1	JUN::JUNB(var.2)	KhS1404:5980-6357_FoxA	342	353	+	16.7917	5.91e-07	0.000213	TATGACGTCATC	MA1133.1	JUN::JUNB(var.2)	KhS1404:5980-6357_ETS	342	353	+	16.7917	5.91e-07	0.000213	TATGACGTCATC	MA1133.1	JUN::JUNB(var.2)	KhS1404:5980-6357_ZIC	342	353	+	16.7917	5.91e-07	0.000213
342MA1139.1	MA1139.1	FOSL2::JUNB(var.2)	KhS1404:5980-6357	342	353	-	17.888	1.25e-07	8.77e-05	GATGACGTCATA	MA1139.1	FOSL2::JUNB(var.2)	KhS1404:5980-6357_T	342	353	-	17.888	1.25e-07	8.77e-05	GATGACGTCATA	MA1139.1	FOSL2::JUNB(var.2)	KhS1404:5980-6357_FoxA	342	353	-	17.888	1.25e-07	8.77e-05	GATGACGTCATA	MA1139.1	FOSL2::JUNB(var.2)	KhS1404:5980-6357_ETS	342	353	-	17.888	1.25e-07	8.77e-05	GATGACGTCATA	MA1139.1	FOSL2::JUNB(var.2)	KhS1404:5980-6357_ZIC	342	353	-	17.888	1.25e-07	8.77e-05
343MA0017.2	MA0017.2	NR2F1	KhS1404:5980-6357	343	355	+	3.7551	0.00053	0.114	ATGACGTCATCAG	MA0017.2	NR2F1	KhS1404:5980-6357_T	343	355	+	3.7551	0.00053	0.114	ATGACGTCATCAG	MA0017.2	NR2F1	KhS1404:5980-6357_FoxA	343	355	+	3.7551	0.00053	0.114	ATGACGTCATCAG	MA0017.2	NR2F1	KhS1404:5980-6357_ETS	343	355	+	3.7551	0.00053	0.114	ATGACGTCATCAG	MA0017.2	NR2F1	KhS1404:5980-6357_ZIC	343	355	+	3.7551	0.00053	0.114
343MA0488.1	MA0488.1	JUN	KhS1404:5980-6357	343	355	-	15.7551	3.37e-06	0.00118	CTGATGACGTCAT	MA0488.1	JUN	KhS1404:5980-6357_T	343	355	-	15.7551	3.37e-06	0.00118	CTGATGACGTCAT	MA0488.1	JUN	KhS1404:5980-6357_FoxA	343	355	-	15.7551	3.37e-06	0.00118	CTGATGACGTCAT	MA0488.1	JUN	KhS1404:5980-6357_ETS	343	355	-	15.7551	3.37e-06	0.00118	CTGATGACGTCAT	MA0488.1	JUN	KhS1404:5980-6357_ZIC	343	355	-	15.7551	3.37e-06	0.00118
343MA0596.1	MA0596.1	SREBF2	KhS1404:5980-6357	343	352	+	2.05618	0.000976	0.193	ATGACGTCAT	MA0596.1	SREBF2	KhS1404:5980-6357_T	343	352	+	2.05618	0.000976	0.193	ATGACGTCAT	MA0596.1	SREBF2	KhS1404:5980-6357_FoxA	343	352	+	2.05618	0.000976	0.193	ATGACGTCAT	MA0596.1	SREBF2	KhS1404:5980-6357_ETS	343	352	+	2.05618	0.000976	0.193	ATGACGTCAT	MA0596.1	SREBF2	KhS1404:5980-6357_ZIC	343	352	+	2.05618	0.000976	0.193
343MA0604.1	MA0604.1	Atf1	KhS1404:5980-6357	343	350	+	11.2131	0.000113	0.0128	ATGACGTC	MA0604.1	Atf1	KhS1404:5980-6357_T	343	350	+	11.2131	0.000113	0.0128	ATGACGTC	MA0604.1	Atf1	KhS1404:5980-6357_FoxA	343	350	+	11.2131	0.000113	0.0128	ATGACGTC	MA0604.1	Atf1	KhS1404:5980-6357_ETS	343	350	+	11.2131	0.000113	0.0128	ATGACGTC	MA0604.1	Atf1	KhS1404:5980-6357_ZIC	343	350	+	11.2131	0.000113	0.0128
343MA0863.1	MA0863.1	MTF1	KhS1404:5980-6357	343	356	-	-1.0122	0.000666	0.332	TCTGATGACGTCAT	MA0863.1	MTF1	KhS1404:5980-6357_T	343	356	-	-1.0122	0.000666	0.332	TCTGATGACGTCAT	MA0863.1	MTF1	KhS1404:5980-6357_FoxA	343	356	-	-1.0122	0.000666	0.332	TCTGATGACGTCAT	MA0863.1	MTF1	KhS1404:5980-6357_ETS	343	356	-	-1.0122	0.000666	0.332	TCTGATGACGTCAT	MA0863.1	MTF1	KhS1404:5980-6357_ZIC	343	356	-	-1.0122	0.000666	0.332
343MA0884.1	MA0884.1	DUXA	KhS1404:5980-6357	343	355	+	10.2903	0.000115	0.0628	ATGACGTCATCAG	MA0884.1	DUXA	KhS1404:5980-6357_T	343	355	+	10.2903	0.000115	0.0628	ATGACGTCATCAG	MA0884.1	DUXA	KhS1404:5980-6357_FoxA	343	355	+	10.2903	0.000115	0.0628	ATGACGTCATCAG	MA0884.1	DUXA	KhS1404:5980-6357_ETS	343	355	+	10.2903	0.000115	0.0628	ATGACGTCATCAG	MA0884.1	DUXA	KhS1404:5980-6357_ZIC	343	355	+	10.2903	0.000115	0.0628
343MA1127.1	MA1127.1	FOSB::JUN	KhS1404:5980-6357	343	353	-	18.3706	2.49e-07	0.000135	GATGACGTCAT	MA1127.1	FOSB::JUN	KhS1404:5980-6357_T	343	353	-	18.3706	2.49e-07	0.000135	GATGACGTCAT	MA1127.1	FOSB::JUN	KhS1404:5980-6357_FoxA	343	353	-	18.3706	2.49e-07	0.000135	GATGACGTCAT	MA1127.1	FOSB::JUN	KhS1404:5980-6357_ETS	343	353	-	18.3706	2.49e-07	0.000135	GATGACGTCAT	MA1127.1	FOSB::JUN	KhS1404:5980-6357_ZIC	343	353	-	18.3706	2.49e-07	0.000135
343MA1129.1	MA1129.1	FOSL1::JUN(var.2)	KhS1404:5980-6357	343	352	+	16.0592	1.11e-06	0.000298	ATGACGTCAT	MA1129.1	FOSL1::JUN(var.2)	KhS1404:5980-6357_T	343	352	+	16.0592	1.11e-06	0.000298	ATGACGTCAT	MA1129.1	FOSL1::JUN(var.2)	KhS1404:5980-6357_FoxA	343	352	+	16.0592	1.11e-06	0.000298	ATGACGTCAT	MA1129.1	FOSL1::JUN(var.2)	KhS1404:5980-6357_ETS	343	352	+	16.0592	1.11e-06	0.000298	ATGACGTCAT	MA1129.1	FOSL1::JUN(var.2)	KhS1404:5980-6357_ZIC	343	352	+	16.0592	1.11e-06	0.000298
343MA1131.1	MA1131.1	FOSL2::JUN(var.2)	KhS1404:5980-6357	343	353	-	17.879	2.49e-07	0.000135	GATGACGTCAT	MA1131.1	FOSL2::JUN(var.2)	KhS1404:5980-6357_T	343	353	-	17.879	2.49e-07	0.000135	GATGACGTCAT	MA1131.1	FOSL2::JUN(var.2)	KhS1404:5980-6357_FoxA	343	353	-	17.879	2.49e-07	0.000135	GATGACGTCAT	MA1131.1	FOSL2::JUN(var.2)	KhS1404:5980-6357_ETS	343	353	-	17.879	2.49e-07	0.000135	GATGACGTCAT	MA1131.1	FOSL2::JUN(var.2)	KhS1404:5980-6357_ZIC	343	353	-	17.879	2.49e-07	0.000135
343MA1136.1	MA1136.1	FOSB::JUNB(var.2)	KhS1404:5980-6357	343	352	+	16.3636	1.11e-06	0.0003	ATGACGTCAT	MA1136.1	FOSB::JUNB(var.2)	KhS1404:5980-6357_T	343	352	+	16.3636	1.11e-06	0.0003	ATGACGTCAT	MA1136.1	FOSB::JUNB(var.2)	KhS1404:5980-6357_FoxA	343	352	+	16.3636	1.11e-06	0.0003	ATGACGTCAT	MA1136.1	FOSB::JUNB(var.2)	KhS1404:5980-6357_ETS	343	352	+	16.3636	1.11e-06	0.0003	ATGACGTCAT	MA1136.1	FOSB::JUNB(var.2)	KhS1404:5980-6357_ZIC	343	352	+	16.3636	1.11e-06	0.0003
343MA1140.1	MA1140.1	JUNB(var.2)	KhS1404:5980-6357	343	352	+	15.1647	1.11e-06	0.000294	ATGACGTCAT	MA1140.1	JUNB(var.2)	KhS1404:5980-6357_T	343	352	+	15.1647	1.11e-06	0.000294	ATGACGTCAT	MA1140.1	JUNB(var.2)	KhS1404:5980-6357_FoxA	343	352	+	15.1647	1.11e-06	0.000294	ATGACGTCAT	MA1140.1	JUNB(var.2)	KhS1404:5980-6357_ETS	343	352	+	15.1647	1.11e-06	0.000294	ATGACGTCAT	MA1140.1	JUNB(var.2)	KhS1404:5980-6357_ZIC	343	352	+	15.1647	1.11e-06	0.000294
343MA1143.1	MA1143.1	FOSL1::JUND(var.2)	KhS1404:5980-6357	343	352	+	12.9408	5.38e-06	0.000976	ATGACGTCAT	MA1143.1	FOSL1::JUND(var.2)	KhS1404:5980-6357_T	343	352	+	12.9408	5.38e-06	0.000976	ATGACGTCAT	MA1143.1	FOSL1::JUND(var.2)	KhS1404:5980-6357_FoxA	343	352	+	12.9408	5.38e-06	0.000976	ATGACGTCAT	MA1143.1	FOSL1::JUND(var.2)	KhS1404:5980-6357_ETS	343	352	+	12.9408	5.38e-06	0.000976	ATGACGTCAT	MA1143.1	FOSL1::JUND(var.2)	KhS1404:5980-6357_ZIC	343	352	+	12.9408	5.38e-06	0.000976
344MA0468.1	MA0468.1	DUX4	KhS1404:5980-6357	344	354	+	6.85106	0.000228	0.12	TGACGTCATCA	MA0468.1	DUX4	KhS1404:5980-6357_T	344	354	+	6.85106	0.000228	0.12	TGACGTCATCA	MA0468.1	DUX4	KhS1404:5980-6357_FoxA	344	354	+	6.85106	0.000228	0.12	TGACGTCATCA	MA0468.1	DUX4	KhS1404:5980-6357_ETS	344	354	+	6.85106	0.000228	0.12	TGACGTCATCA	MA0468.1	DUX4	KhS1404:5980-6357_ZIC	344	354	+	6.85106	0.000228	0.12
344MA0609.1	MA0609.1	Crem	KhS1404:5980-6357	344	353	-	14.4754	4.47e-06	0.000982	GATGACGTCA	MA0609.1	Crem	KhS1404:5980-6357_T	344	353	-	14.4754	4.47e-06	0.000982	GATGACGTCA	MA0609.1	Crem	KhS1404:5980-6357_FoxA	344	353	-	14.4754	4.47e-06	0.000982	GATGACGTCA	MA0609.1	Crem	KhS1404:5980-6357_ETS	344	353	-	14.4754	4.47e-06	0.000982	GATGACGTCA	MA0609.1	Crem	KhS1404:5980-6357_ZIC	344	353	-	14.4754	4.47e-06	0.000982
344MA0862.1	MA0862.1	GMEB2	KhS1404:5980-6357	344	351	+	9.98485	0.000214	0.0295	TGACGTCA	MA0862.1	GMEB2	KhS1404:5980-6357_T	344	351	+	9.98485	0.000214	0.0295	TGACGTCA	MA0862.1	GMEB2	KhS1404:5980-6357_FoxA	344	351	+	9.98485	0.000214	0.0295	TGACGTCA	MA0862.1	GMEB2	KhS1404:5980-6357_ETS	344	351	+	9.98485	0.000214	0.0295	TGACGTCA	MA0862.1	GMEB2	KhS1404:5980-6357_ZIC	344	351	+	9.98485	0.000214	0.0295
345MA0604.1	MA0604.1	Atf1	KhS1404:5980-6357	345	352	-	11.2131	0.000113	0.0128	ATGACGTC	MA0604.1	Atf1	KhS1404:5980-6357_T	345	352	-	11.2131	0.000113	0.0128	ATGACGTC	MA0604.1	Atf1	KhS1404:5980-6357_FoxA	345	352	-	11.2131	0.000113	0.0128	ATGACGTC	MA0604.1	Atf1	KhS1404:5980-6357_ETS	345	352	-	11.2131	0.000113	0.0128	ATGACGTC	MA0604.1	Atf1	KhS1404:5980-6357_ZIC	345	352	-	11.2131	0.000113	0.0128
346MA0074.1
346MA0605.1	MA0605.1	Atf3	KhS1404:5980-6357	346	353	-	14.3279	1.47e-05	0.00808	GATGACGT	MA0605.1	Atf3	KhS1404:5980-6357_T	346	353	-	14.3279	1.47e-05	0.00808	GATGACGT	MA0605.1	Atf3	KhS1404:5980-6357_FoxA	346	353	-	14.3279	1.47e-05	0.00808	GATGACGT	MA0605.1	Atf3	KhS1404:5980-6357_ETS	346	353	-	14.3279	1.47e-05	0.00808	GATGACGT	MA0605.1	Atf3	KhS1404:5980-6357_ZIC	346	353	-	14.3279	1.47e-05	0.00808
347MA0117.2	MA0117.2	Mafb	KhS1404:5980-6357	347	358	-	11.0337	8.14e-05	0.0592	ATTCTGATGACG	MA0117.2	Mafb	KhS1404:5980-6357_T	347	358	-	11.0337	8.14e-05	0.0592	ATTCTGATGACG	MA0117.2	Mafb	KhS1404:5980-6357_FoxA	347	358	-	11.0337	8.14e-05	0.0592	ATTCTGATGACG	MA0117.2	Mafb	KhS1404:5980-6357_ETS	347	358	-	11.0337	8.14e-05	0.0592	ATTCTGATGACG	MA0117.2	Mafb	KhS1404:5980-6357_ZIC	347	358	-	11.0337	8.14e-05	0.0592
348MA0089.1	MA0089.1	MAFG::NFE2L1	KhS1404:5980-6357	348	353	-	9.55556	0.000474	0.175	GATGAC	MA0089.1	MAFG::NFE2L1	KhS1404:5980-6357_T	348	353	-	9.55556	0.000474	0.175	GATGAC	MA0089.1	MAFG::NFE2L1	KhS1404:5980-6357_FoxA	348	353	-	9.55556	0.000474	0.175	GATGAC	MA0089.1	MAFG::NFE2L1	KhS1404:5980-6357_ETS	348	353	-	9.55556	0.000474	0.175	GATGAC	MA0089.1	MAFG::NFE2L1	KhS1404:5980-6357_ZIC	348	353	-	9.55556	0.000474	0.175
348MA0842.1	MA0842.1	NRL	KhS1404:5980-6357	348	358	-	10.1273	0.000126	0.0453	ATTCTGATGAC	MA0842.1	NRL	KhS1404:5980-6357_T	348	358	-	10.1273	0.000126	0.0453	ATTCTGATGAC	MA0842.1	NRL	KhS1404:5980-6357_FoxA	348	358	-	10.1273	0.000126	0.0453	ATTCTGATGAC	MA0842.1	NRL	KhS1404:5980-6357_ETS	348	358	-	10.1273	0.000126	0.0453	ATTCTGATGAC	MA0842.1	NRL	KhS1404:5980-6357_ZIC	348	358	-	10.1273	0.000126	0.0453
352MA0679.1	MA0679.1	ONECUT1	KhS1404:5980-6357	352	365	+	2.88462	0.000374	0.257	TCAGAATCAATTGA	MA0679.1	ONECUT1	KhS1404:5980-6357_T	352	365	+	2.88462	0.000374	0.257	TCAGAATCAATTGA	MA0679.1	ONECUT1	KhS1404:5980-6357_FoxA	352	365	+	2.88462	0.000374	0.257	TCAGAATCAATTGA	MA0679.1	ONECUT1	KhS1404:5980-6357_ETS	352	365	+	2.88462	0.000374	0.257	TCAGAATCAATTGA	MA0679.1	ONECUT1	KhS1404:5980-6357_ZIC	352	365	+	2.88462	0.000374	0.257
352MA0756.1	MA0756.1	ONECUT2	KhS1404:5980-6357	352	365	+	4.10345	0.000664	0.452	TCAGAATCAATTGA	MA0756.1	ONECUT2	KhS1404:5980-6357_T	352	365	+	4.10345	0.000664	0.452	TCAGAATCAATTGA	MA0756.1	ONECUT2	KhS1404:5980-6357_FoxA	352	365	+	4.10345	0.000664	0.452	TCAGAATCAATTGA	MA0756.1	ONECUT2	KhS1404:5980-6357_ETS	352	365	+	4.10345	0.000664	0.452	TCAGAATCAATTGA	MA0756.1	ONECUT2	KhS1404:5980-6357_ZIC	352	365	+	4.10345	0.000664	0.452
352MA0757.1	MA0757.1	ONECUT3	KhS1404:5980-6357	352	365	+	3.33708	0.000632	0.442	TCAGAATCAATTGA	MA0757.1	ONECUT3	KhS1404:5980-6357_T	352	365	+	3.33708	0.000632	0.442	TCAGAATCAATTGA	MA0757.1	ONECUT3	KhS1404:5980-6357_FoxA	352	365	+	3.33708	0.000632	0.442	TCAGAATCAATTGA	MA0757.1	ONECUT3	KhS1404:5980-6357_ETS	352	365	+	3.33708	0.000632	0.442	TCAGAATCAATTGA	MA0757.1	ONECUT3	KhS1404:5980-6357_ZIC	352	365	+	3.33708	0.000632	0.442
353MA0853.1	MA0853.1	Alx4	KhS1404:5980-6357	353	369	-	5.91667	0.00071	0.243	TGTTTCAATTGATTCTG	MA0853.1	Alx4	KhS1404:5980-6357_T	353	369	-	5.91667	0.00071	0.243	TGTTTCAATTGATTCTG	MA0853.1	Alx4	KhS1404:5980-6357_FoxA	353	369	-	5.91667	0.00071	0.243	TGTTTCAATTGATTCTG	MA0853.1	Alx4	KhS1404:5980-6357_ETS	353	369	-	5.91667	0.00071	0.243	TGTTTCAATTGATTCTG	MA0853.1	Alx4	KhS1404:5980-6357_ZIC	353	369	-	5.91667	0.00071	0.243
353MA0854.1	MA0854.1	Alx1	KhS1404:5980-6357	353	369	-	6.04762	0.000661	0.222	TGTTTCAATTGATTCTG	MA0854.1	Alx1	KhS1404:5980-6357_T	353	369	-	6.04762	0.000661	0.222	TGTTTCAATTGATTCTG	MA0854.1	Alx1	KhS1404:5980-6357_FoxA	353	369	-	6.04762	0.000661	0.222	TGTTTCAATTGATTCTG	MA0854.1	Alx1	KhS1404:5980-6357_ETS	353	369	-	6.04762	0.000661	0.222	TGTTTCAATTGATTCTG	MA0854.1	Alx1	KhS1404:5980-6357_ZIC	353	369	-	6.04762	0.000661	0.222
353MA0874.1	MA0874.1	Arx	KhS1404:5980-6357	353	369	+	8.02381	0.000249	0.109	CAGAATCAATTGAAACA	MA0874.1	Arx	KhS1404:5980-6357_T	353	369	+	8.02381	0.000249	0.109	CAGAATCAATTGAAACA	MA0874.1	Arx	KhS1404:5980-6357_FoxA	353	369	+	8.02381	0.000249	0.109	CAGAATCAATTGAAACA	MA0874.1	Arx	KhS1404:5980-6357_ETS	353	369	+	8.02381	0.000249	0.109	CAGAATCAATTGAAACA	MA0874.1	Arx	KhS1404:5980-6357_ZIC	353	369	+	8.02381	0.000249	0.109
353MA0912.1	MA0912.1	Hoxd3	KhS1404:5980-6357	353	368	+	6.7619	0.000922	0.231	CAGAATCAATTGAAAC	MA0912.1	Hoxd3	KhS1404:5980-6357_T	353	368	+	6.7619	0.000922	0.231	CAGAATCAATTGAAAC	MA0912.1	Hoxd3	KhS1404:5980-6357_FoxA	353	368	+	6.7619	0.000922	0.231	CAGAATCAATTGAAAC	MA0912.1	Hoxd3	KhS1404:5980-6357_ETS	353	368	+	6.7619	0.000922	0.231	CAGAATCAATTGAAAC	MA0912.1	Hoxd3	KhS1404:5980-6357_ZIC	353	368	+	6.7619	0.000922	0.231
354MA0853.1	MA0853.1	Alx4	KhS1404:5980-6357	354	370	+	6.19048	0.000635	0.243	AGAATCAATTGAAACAT	MA0853.1	Alx4	KhS1404:5980-6357_T	354	370	+	6.19048	0.000635	0.243	AGAATCAATTGAAACAT	MA0853.1	Alx4	KhS1404:5980-6357_FoxA	354	370	+	6.19048	0.000635	0.243	AGAATCAATTGAAACAT	MA0853.1	Alx4	KhS1404:5980-6357_ETS	354	370	+	6.19048	0.000635	0.243	AGAATCAATTGAAACAT	MA0853.1	Alx4	KhS1404:5980-6357_ZIC	354	370	+	6.19048	0.000635	0.243
354MA0854.1	MA0854.1	Alx1	KhS1404:5980-6357	354	370	+	7.34524	0.000395	0.222	AGAATCAATTGAAACAT	MA0854.1	Alx1	KhS1404:5980-6357_T	354	370	+	7.34524	0.000395	0.222	AGAATCAATTGAAACAT	MA0854.1	Alx1	KhS1404:5980-6357_FoxA	354	370	+	7.34524	0.000395	0.222	AGAATCAATTGAAACAT	MA0854.1	Alx1	KhS1404:5980-6357_ETS	354	370	+	7.34524	0.000395	0.222	AGAATCAATTGAAACAT	MA0854.1	Alx1	KhS1404:5980-6357_ZIC	354	370	+	7.34524	0.000395	0.222
354MA0874.1	MA0874.1	Arx	KhS1404:5980-6357	354	370	-	7.41667	0.00032	0.109	ATGTTTCAATTGATTCT	MA0874.1	Arx	KhS1404:5980-6357_T	354	370	-	7.41667	0.00032	0.109	ATGTTTCAATTGATTCT	MA0874.1	Arx	KhS1404:5980-6357_FoxA	354	370	-	7.41667	0.00032	0.109	ATGTTTCAATTGATTCT	MA0874.1	Arx	KhS1404:5980-6357_ETS	354	370	-	7.41667	0.00032	0.109	ATGTTTCAATTGATTCT	MA0874.1	Arx	KhS1404:5980-6357_ZIC	354	370	-	7.41667	0.00032	0.109
354MA0896.1	MA0896.1	Hmx1	KhS1404:5980-6357	354	370	+	6.67073	0.000538	0.368	AGAATCAATTGAAACAT	MA0896.1	Hmx1	KhS1404:5980-6357_T	354	370	+	6.67073	0.000538	0.368	AGAATCAATTGAAACAT	MA0896.1	Hmx1	KhS1404:5980-6357_FoxA	354	370	+	6.67073	0.000538	0.368	AGAATCAATTGAAACAT	MA0896.1	Hmx1	KhS1404:5980-6357_ETS	354	370	+	6.67073	0.000538	0.368	AGAATCAATTGAAACAT	MA0896.1	Hmx1	KhS1404:5980-6357_ZIC	354	370	+	6.67073	0.000538	0.368
354MA0897.1	MA0897.1	Hmx2	KhS1404:5980-6357	354	370	+	11	5.82e-05	0.0391	AGAATCAATTGAAACAT	MA0897.1	Hmx2	KhS1404:5980-6357_T	354	370	+	11	5.82e-05	0.0391	AGAATCAATTGAAACAT	MA0897.1	Hmx2	KhS1404:5980-6357_FoxA	354	370	+	11	5.82e-05	0.0391	AGAATCAATTGAAACAT	MA0897.1	Hmx2	KhS1404:5980-6357_ETS	354	370	+	11	5.82e-05	0.0391	AGAATCAATTGAAACAT	MA0897.1	Hmx2	KhS1404:5980-6357_ZIC	354	370	+	11	5.82e-05	0.0391
354MA0898.1	MA0898.1	Hmx3	KhS1404:5980-6357	354	370	+	12.0488	3.23e-05	0.0211	AGAATCAATTGAAACAT	MA0898.1	Hmx3	KhS1404:5980-6357_T	354	370	+	12.0488	3.23e-05	0.0211	AGAATCAATTGAAACAT	MA0898.1	Hmx3	KhS1404:5980-6357_FoxA	354	370	+	12.0488	3.23e-05	0.0211	AGAATCAATTGAAACAT	MA0898.1	Hmx3	KhS1404:5980-6357_ETS	354	370	+	12.0488	3.23e-05	0.0211	AGAATCAATTGAAACAT	MA0898.1	Hmx3	KhS1404:5980-6357_ZIC	354	370	+	12.0488	3.23e-05	0.0211
355MA0680.1	MA0680.1	PAX7	KhS1404:5980-6357	355	364	+	5.4	0.000278	0.116	GAATCAATTG	MA0680.1	PAX7	KhS1404:5980-6357_T	355	364	+	5.4	0.000278	0.116	GAATCAATTG	MA0680.1	PAX7	KhS1404:5980-6357_FoxA	355	364	+	5.4	0.000278	0.116	GAATCAATTG	MA0680.1	PAX7	KhS1404:5980-6357_ETS	355	364	+	5.4	0.000278	0.116	GAATCAATTG	MA0680.1	PAX7	KhS1404:5980-6357_ZIC	355	364	+	5.4	0.000278	0.116
355MA0754.1	MA0754.1	CUX1	KhS1404:5980-6357	355	364	+	7.45918	0.000554	0.389	GAATCAATTG	MA0754.1	CUX1	KhS1404:5980-6357_T	355	364	+	7.45918	0.000554	0.389	GAATCAATTG	MA0754.1	CUX1	KhS1404:5980-6357_FoxA	355	364	+	7.45918	0.000554	0.389	GAATCAATTG	MA0754.1	CUX1	KhS1404:5980-6357_ETS	355	364	+	7.45918	0.000554	0.389	GAATCAATTG	MA0754.1	CUX1	KhS1404:5980-6357_ZIC	355	364	+	7.45918	0.000554	0.389
355MA0755.1	MA0755.1	CUX2	KhS1404:5980-6357	355	364	+	6.90816	0.000673	0.467	GAATCAATTG	MA0755.1	CUX2	KhS1404:5980-6357_T	355	364	+	6.90816	0.000673	0.467	GAATCAATTG	MA0755.1	CUX2	KhS1404:5980-6357_FoxA	355	364	+	6.90816	0.000673	0.467	GAATCAATTG	MA0755.1	CUX2	KhS1404:5980-6357_ETS	355	364	+	6.90816	0.000673	0.467	GAATCAATTG	MA0755.1	CUX2	KhS1404:5980-6357_ZIC	355	364	+	6.90816	0.000673	0.467
355MA0780.1	MA0780.1	PAX3	KhS1404:5980-6357	355	364	+	6.86792	0.000264	0.106	GAATCAATTG	MA0780.1	PAX3	KhS1404:5980-6357_T	355	364	+	6.86792	0.000264	0.106	GAATCAATTG	MA0780.1	PAX3	KhS1404:5980-6357_FoxA	355	364	+	6.86792	0.000264	0.106	GAATCAATTG	MA0780.1	PAX3	KhS1404:5980-6357_ETS	355	364	+	6.86792	0.000264	0.106	GAATCAATTG	MA0780.1	PAX3	KhS1404:5980-6357_ZIC	355	364	+	6.86792	0.000264	0.106
355MA0912.1	MA0912.1	Hoxd3	KhS1404:5980-6357	355	370	-	7.2619	0.000734	0.231	ATGTTTCAATTGATTC	MA0912.1	Hoxd3	KhS1404:5980-6357_T	355	370	-	7.2619	0.000734	0.231	ATGTTTCAATTGATTC	MA0912.1	Hoxd3	KhS1404:5980-6357_FoxA	355	370	-	7.2619	0.000734	0.231	ATGTTTCAATTGATTC	MA0912.1	Hoxd3	KhS1404:5980-6357_ETS	355	370	-	7.2619	0.000734	0.231	ATGTTTCAATTGATTC	MA0912.1	Hoxd3	KhS1404:5980-6357_ZIC	355	370	-	7.2619	0.000734	0.231
356MA0077.1	MA0077.1	SOX9	KhS1404:5980-6357	356	364	-	8.43902	0.00046	0.187	CAATTGATT	MA0077.1	SOX9	KhS1404:5980-6357_T	356	364	-	8.43902	0.00046	0.187	CAATTGATT	MA0077.1	SOX9	KhS1404:5980-6357_FoxA	356	364	-	8.43902	0.00046	0.187	CAATTGATT	MA0077.1	SOX9	KhS1404:5980-6357_ETS	356	364	-	8.43902	0.00046	0.187	CAATTGATT	MA0077.1	SOX9	KhS1404:5980-6357_ZIC	356	364	-	8.43902	0.00046	0.187
358MA0063.1	MA0063.1	Nkx2-5	KhS1404:5980-6357	358	364	+	8.56436	0.000431	0.154	TCAATTG	MA0063.1	Nkx2-5	KhS1404:5980-6357_T	358	364	+	8.56436	0.000431	0.154	TCAATTG	MA0063.1	Nkx2-5	KhS1404:5980-6357_FoxA	358	364	+	8.56436	0.000431	0.154	TCAATTG	MA0063.1	Nkx2-5	KhS1404:5980-6357_ETS	358	364	+	8.56436	0.000431	0.154	TCAATTG	MA0063.1	Nkx2-5	KhS1404:5980-6357_ZIC	358	364	+	8.56436	0.000431	0.154
359MA0063.1	MA0063.1	Nkx2-5	KhS1404:5980-6357	359	365	-	8.56436	0.000431	0.154	TCAATTG	MA0063.1	Nkx2-5	KhS1404:5980-6357_T	359	365	-	8.56436	0.000431	0.154	TCAATTG	MA0063.1	Nkx2-5	KhS1404:5980-6357_FoxA	359	365	-	8.56436	0.000431	0.154	TCAATTG	MA0063.1	Nkx2-5	KhS1404:5980-6357_ETS	359	365	-	8.56436	0.000431	0.154	TCAATTG	MA0063.1	Nkx2-5	KhS1404:5980-6357_ZIC	359	365	-	8.56436	0.000431	0.154
360MA1119.1	MA1119.1	SIX2	KhS1404:5980-6357	360	375	+	7.20567	0.000451	0.165	AATTGAAACATGTGCA	MA1119.1	SIX2	KhS1404:5980-6357_T	360	375	+	7.20567	0.000451	0.165	AATTGAAACATGTGCA	MA1119.1	SIX2	KhS1404:5980-6357_FoxA	360	375	+	7.20567	0.000451	0.165	AATTGAAACATGTGCA	MA1119.1	SIX2	KhS1404:5980-6357_ETS	360	375	+	7.20567	0.000451	0.165	AATTGAAACATGTGCA	MA1119.1	SIX2	KhS1404:5980-6357_ZIC	360	375	+	7.20567	0.000451	0.165
361MA1155.1	MA1155.1	ZSCAN4	KhS1404:5980-6357	361	375	-	1.32759	8.79e-05	0.0626	TGCACATGTTTCAAT	MA1155.1	ZSCAN4	KhS1404:5980-6357_T	361	375	-	1.32759	8.79e-05	0.0626	TGCACATGTTTCAAT	MA1155.1	ZSCAN4	KhS1404:5980-6357_FoxA	361	375	-	1.32759	8.79e-05	0.0626	TGCACATGTTTCAAT	MA1155.1	ZSCAN4	KhS1404:5980-6357_ETS	361	375	-	1.32759	8.79e-05	0.0626	TGCACATGTTTCAAT	MA1155.1	ZSCAN4	KhS1404:5980-6357_ZIC	361	375	-	1.32759	8.79e-05	0.0626
362MA0743.1	MA0743.1	SCRT1	KhS1404:5980-6357	362	376	+	-1.72131	0.00065	0.266	TTGAAACATGTGCAG	MA0743.1	SCRT1	KhS1404:5980-6357_T	362	376	+	-1.72131	0.00065	0.266	TTGAAACATGTGCAG	MA0743.1	SCRT1	KhS1404:5980-6357_FoxA	362	376	+	-1.72131	0.00065	0.266	TTGAAACATGTGCAG	MA0743.1	SCRT1	KhS1404:5980-6357_ETS	362	376	+	-1.72131	0.00065	0.266	TTGAAACATGTGCAG	MA0743.1	SCRT1	KhS1404:5980-6357_ZIC	362	376	+	-1.72131	0.00065	0.266
364MA0832.1	MA0832.1	Tcf21	KhS1404:5980-6357	364	377	+	-3.75	0.000856	0.178	GAAACATGTGCAGT	MA0832.1	Tcf21	KhS1404:5980-6357_T	364	377	+	-3.75	0.000856	0.178	GAAACATGTGCAGT	MA0832.1	Tcf21	KhS1404:5980-6357_FoxA	364	377	+	-3.75	0.000856	0.178	GAAACATGTGCAGT	MA0832.1	Tcf21	KhS1404:5980-6357_ETS	364	377	+	-3.75	0.000856	0.178	GAAACATGTGCAGT	MA0832.1	Tcf21	KhS1404:5980-6357_ZIC	364	377	+	-3.75	0.000856	0.178
364MA1108.1	MA1108.1	MXI1	KhS1404:5980-6357	364	376	+	7.0404	0.000536	0.384	GAAACATGTGCAG	MA1108.1	MXI1	KhS1404:5980-6357_T	364	376	+	7.0404	0.000536	0.384	GAAACATGTGCAG	MA1108.1	MXI1	KhS1404:5980-6357_FoxA	364	376	+	7.0404	0.000536	0.384	GAAACATGTGCAG	MA1108.1	MXI1	KhS1404:5980-6357_ETS	364	376	+	7.0404	0.000536	0.384	GAAACATGTGCAG	MA1108.1	MXI1	KhS1404:5980-6357_ZIC	364	376	+	7.0404	0.000536	0.384
364MA1118.1	MA1118.1	SIX1	KhS1404:5980-6357	364	374	+	6.81452	0.000677	0.383	GAAACATGTGC	MA1118.1	SIX1	KhS1404:5980-6357_T	364	374	+	6.81452	0.000677	0.383	GAAACATGTGC	MA1118.1	SIX1	KhS1404:5980-6357_FoxA	364	374	+	6.81452	0.000677	0.383	GAAACATGTGC	MA1118.1	SIX1	KhS1404:5980-6357_ETS	364	374	+	6.81452	0.000677	0.383	GAAACATGTGC	MA1118.1	SIX1	KhS1404:5980-6357_ZIC	364	374	+	6.81452	0.000677	0.383
365MA0059.1	MA0059.1	MAX::MYC	KhS1404:5980-6357	365	375	+	4.41837	0.000682	0.476	AAACATGTGCA	MA0059.1	MAX::MYC	KhS1404:5980-6357_T	365	375	+	4.41837	0.000682	0.476	AAACATGTGCA	MA0059.1	MAX::MYC	KhS1404:5980-6357_FoxA	365	375	+	4.41837	0.000682	0.476	AAACATGTGCA	MA0059.1	MAX::MYC	KhS1404:5980-6357_ETS	365	375	+	4.41837	0.000682	0.476	AAACATGTGCA	MA0059.1	MAX::MYC	KhS1404:5980-6357_ZIC	365	375	+	4.41837	0.000682	0.476
365MA0147.3	MA0147.3	MYC	KhS1404:5980-6357	365	376	+	6.28455	0.000833	0.598	AAACATGTGCAG	MA0147.3	MYC	KhS1404:5980-6357_T	365	376	+	6.28455	0.000833	0.598	AAACATGTGCAG	MA0147.3	MYC	KhS1404:5980-6357_FoxA	365	376	+	6.28455	0.000833	0.598	AAACATGTGCAG	MA0147.3	MYC	KhS1404:5980-6357_ETS	365	376	+	6.28455	0.000833	0.598	AAACATGTGCAG	MA0147.3	MYC	KhS1404:5980-6357_ZIC	365	376	+	6.28455	0.000833	0.598
365MA0506.1	MA0506.1	NRF1	KhS1404:5980-6357	365	375	+	3.94545	0.000479	0.324	AAACATGTGCA	MA0506.1	NRF1	KhS1404:5980-6357_T	365	375	+	3.94545	0.000479	0.324	AAACATGTGCA	MA0506.1	NRF1	KhS1404:5980-6357_FoxA	365	375	+	3.94545	0.000479	0.324	AAACATGTGCA	MA0506.1	NRF1	KhS1404:5980-6357_ETS	365	375	+	3.94545	0.000479	0.324	AAACATGTGCA	MA0506.1	NRF1	KhS1404:5980-6357_ZIC	365	375	+	3.94545	0.000479	0.324
365MA0698.1	MA0698.1	ZBTB18	KhS1404:5980-6357	365	377	-	6.9	0.000184	0.0548	ACTGCACATGTTT	MA0698.1	ZBTB18	KhS1404:5980-6357_T	365	377	-	6.9	0.000184	0.0548	ACTGCACATGTTT	MA0698.1	ZBTB18	KhS1404:5980-6357_FoxA	365	377	-	6.9	0.000184	0.0548	ACTGCACATGTTT	MA0698.1	ZBTB18	KhS1404:5980-6357_ETS	365	377	-	6.9	0.000184	0.0548	ACTGCACATGTTT	MA0698.1	ZBTB18	KhS1404:5980-6357_ZIC	365	377	-	6.9	0.000184	0.0548
365MA0817.1	MA0817.1	BHLHE23	KhS1404:5980-6357	365	376	+	1.69091	0.000855	0.616	AAACATGTGCAG	MA0817.1	BHLHE23	KhS1404:5980-6357_T	365	376	+	1.69091	0.000855	0.616	AAACATGTGCAG	MA0817.1	BHLHE23	KhS1404:5980-6357_FoxA	365	376	+	1.69091	0.000855	0.616	AAACATGTGCAG	MA0817.1	BHLHE23	KhS1404:5980-6357_ETS	365	376	+	1.69091	0.000855	0.616	AAACATGTGCAG	MA0817.1	BHLHE23	KhS1404:5980-6357_ZIC	365	376	+	1.69091	0.000855	0.616
365MA1123.1	MA1123.1	TWIST1	KhS1404:5980-6357	365	377	-	8.0813	0.000385	0.114	ACTGCACATGTTT	MA1123.1	TWIST1	KhS1404:5980-6357_T	365	377	-	8.0813	0.000385	0.114	ACTGCACATGTTT	MA1123.1	TWIST1	KhS1404:5980-6357_FoxA	365	377	-	8.0813	0.000385	0.114	ACTGCACATGTTT	MA1123.1	TWIST1	KhS1404:5980-6357_ETS	365	377	-	8.0813	0.000385	0.114	ACTGCACATGTTT	MA1123.1	TWIST1	KhS1404:5980-6357_ZIC	365	377	-	8.0813	0.000385	0.114
366MA0058.3	MA0058.3	MAX	KhS1404:5980-6357	366	375	+	7.63462	0.000351	0.236	AACATGTGCA	MA0058.3	MAX	KhS1404:5980-6357_T	366	375	+	7.63462	0.000351	0.236	AACATGTGCA	MA0058.3	MAX	KhS1404:5980-6357_FoxA	366	375	+	7.63462	0.000351	0.236	AACATGTGCA	MA0058.3	MAX	KhS1404:5980-6357_ETS	366	375	+	7.63462	0.000351	0.236	AACATGTGCA	MA0058.3	MAX	KhS1404:5980-6357_ZIC	366	375	+	7.63462	0.000351	0.236
366MA0522.2	MA0522.2	TCF3	KhS1404:5980-6357	366	375	+	4.76923	0.000956	0.17	AACATGTGCA	MA0522.2	TCF3	KhS1404:5980-6357_T	366	375	+	4.76923	0.000956	0.17	AACATGTGCA	MA0522.2	TCF3	KhS1404:5980-6357_FoxA	366	375	+	4.76923	0.000956	0.17	AACATGTGCA	MA0522.2	TCF3	KhS1404:5980-6357_ETS	366	375	+	4.76923	0.000956	0.17	AACATGTGCA	MA0522.2	TCF3	KhS1404:5980-6357_ZIC	366	375	+	4.76923	0.000956	0.17
366MA0626.1	MA0626.1	Npas2	KhS1404:5980-6357	366	375	-	9.60656	0.000222	0.0802	TGCACATGTT	MA0626.1	Npas2	KhS1404:5980-6357_T	366	375	-	9.60656	0.000222	0.0802	TGCACATGTT	MA0626.1	Npas2	KhS1404:5980-6357_FoxA	366	375	-	9.60656	0.000222	0.0802	TGCACATGTT	MA0626.1	Npas2	KhS1404:5980-6357_ETS	366	375	-	9.60656	0.000222	0.0802	TGCACATGTT	MA0626.1	Npas2	KhS1404:5980-6357_ZIC	366	375	-	9.60656	0.000222	0.0802
366MA0633.1	MA0633.1	Twist2	KhS1404:5980-6357	366	375	-	9.19672	0.000299	0.213	TGCACATGTT	MA0633.1	Twist2	KhS1404:5980-6357_T	366	375	-	9.19672	0.000299	0.213	TGCACATGTT	MA0633.1	Twist2	KhS1404:5980-6357_FoxA	366	375	-	9.19672	0.000299	0.213	TGCACATGTT	MA0633.1	Twist2	KhS1404:5980-6357_ETS	366	375	-	9.19672	0.000299	0.213	TGCACATGTT	MA0633.1	Twist2	KhS1404:5980-6357_ZIC	366	375	-	9.19672	0.000299	0.213
366MA0664.1	MA0664.1	MLXIPL	KhS1404:5980-6357	366	375	-	5.84848	0.000578	0.208	TGCACATGTT	MA0664.1	MLXIPL	KhS1404:5980-6357_T	366	375	-	5.84848	0.000578	0.208	TGCACATGTT	MA0664.1	MLXIPL	KhS1404:5980-6357_FoxA	366	375	-	5.84848	0.000578	0.208	TGCACATGTT	MA0664.1	MLXIPL	KhS1404:5980-6357_ETS	366	375	-	5.84848	0.000578	0.208	TGCACATGTT	MA0664.1	MLXIPL	KhS1404:5980-6357_ZIC	366	375	-	5.84848	0.000578	0.208
366MA0745.1	MA0745.1	SNAI2	KhS1404:5980-6357	366	374	+	7.7907	0.000678	0.247	AACATGTGC	MA0745.1	SNAI2	KhS1404:5980-6357_T	366	374	+	7.7907	0.000678	0.247	AACATGTGC	MA0745.1	SNAI2	KhS1404:5980-6357_FoxA	366	374	+	7.7907	0.000678	0.247	AACATGTGC	MA0745.1	SNAI2	KhS1404:5980-6357_ETS	366	374	+	7.7907	0.000678	0.247	AACATGTGC	MA0745.1	SNAI2	KhS1404:5980-6357_ZIC	366	374	+	7.7907	0.000678	0.247
366MA0819.1	MA0819.1	CLOCK	KhS1404:5980-6357	366	375	+	9.48485	0.000172	0.0945	AACATGTGCA	MA0819.1	CLOCK	KhS1404:5980-6357_T	366	375	+	9.48485	0.000172	0.0945	AACATGTGCA	MA0819.1	CLOCK	KhS1404:5980-6357_FoxA	366	375	+	9.48485	0.000172	0.0945	AACATGTGCA	MA0819.1	CLOCK	KhS1404:5980-6357_ETS	366	375	+	9.48485	0.000172	0.0945	AACATGTGCA	MA0819.1	CLOCK	KhS1404:5980-6357_ZIC	366	375	+	9.48485	0.000172	0.0945
366MA0824.1	MA0824.1	ID4	KhS1404:5980-6357	366	375	-	7.32787	0.000525	0.108	TGCACATGTT	MA0824.1	ID4	KhS1404:5980-6357_T	366	375	-	7.32787	0.000525	0.108	TGCACATGTT	MA0824.1	ID4	KhS1404:5980-6357_FoxA	366	375	-	7.32787	0.000525	0.108	TGCACATGTT	MA0824.1	ID4	KhS1404:5980-6357_ETS	366	375	-	7.32787	0.000525	0.108	TGCACATGTT	MA0824.1	ID4	KhS1404:5980-6357_ZIC	366	375	-	7.32787	0.000525	0.108
366MA0825.1	MA0825.1	MNT	KhS1404:5980-6357	366	375	+	7.54545	0.000407	0.291	AACATGTGCA	MA0825.1	MNT	KhS1404:5980-6357_T	366	375	+	7.54545	0.000407	0.291	AACATGTGCA	MA0825.1	MNT	KhS1404:5980-6357_FoxA	366	375	+	7.54545	0.000407	0.291	AACATGTGCA	MA0825.1	MNT	KhS1404:5980-6357_ETS	366	375	+	7.54545	0.000407	0.291	AACATGTGCA	MA0825.1	MNT	KhS1404:5980-6357_ZIC	366	375	+	7.54545	0.000407	0.291
366MA0830.1	MA0830.1	TCF4	KhS1404:5980-6357	366	375	-	4.34694	0.000778	0.141	TGCACATGTT	MA0830.1	TCF4	KhS1404:5980-6357_T	366	375	-	4.34694	0.000778	0.141	TGCACATGTT	MA0830.1	TCF4	KhS1404:5980-6357_FoxA	366	375	-	4.34694	0.000778	0.141	TGCACATGTT	MA0830.1	TCF4	KhS1404:5980-6357_ETS	366	375	-	4.34694	0.000778	0.141	TGCACATGTT	MA0830.1	TCF4	KhS1404:5980-6357_ZIC	366	375	-	4.34694	0.000778	0.141
366MA0831.2	MA0831.2	TFE3	KhS1404:5980-6357	366	373	-	6.13483	0.000975	0.7	CACATGTT	MA0831.2	TFE3	KhS1404:5980-6357_T	366	373	-	6.13483	0.000975	0.7	CACATGTT	MA0831.2	TFE3	KhS1404:5980-6357_FoxA	366	373	-	6.13483	0.000975	0.7	CACATGTT	MA0831.2	TFE3	KhS1404:5980-6357_ETS	366	373	-	6.13483	0.000975	0.7	CACATGTT	MA0831.2	TFE3	KhS1404:5980-6357_ZIC	366	373	-	6.13483	0.000975	0.7
367MA0622.1	MA0622.1	Mlxip	KhS1404:5980-6357	367	374	-	-1.34426	0.000424	0.152	GCACATGT	MA0622.1	Mlxip	KhS1404:5980-6357_T	367	374	-	-1.34426	0.000424	0.152	GCACATGT	MA0622.1	Mlxip	KhS1404:5980-6357_FoxA	367	374	-	-1.34426	0.000424	0.152	GCACATGT	MA0622.1	Mlxip	KhS1404:5980-6357_ETS	367	374	-	-1.34426	0.000424	0.152	GCACATGT	MA0622.1	Mlxip	KhS1404:5980-6357_ZIC	367	374	-	-1.34426	0.000424	0.152
[truncated: 71 more columns]
