# Supplementary material for: Quantitative Dissection of the Proximal Ciona brachyury Enhancer
Source: Front Cell Dev Biol. 2022 Jan 21;9:804032. doi: 10.3389/fcell.2021.804032 (PMC8814421; doi:10.3389/fcell.2021.804032)
Supplement: Supplementary file 4 [file DataSheet1.ZIP › Supl.Data/Supl_data_6_Low_ETS_intensity.xlsx]

## Sheet: Sheet1
			Area	Mean	XM	YM	Major	Minor	Angle	R/G ratio	RG ratio/average RG ratio of 2750	average of R/G ratio	STDEV of R/G ratio
21-6-23	2570-1	1	2421.45	25926.8	138.818	52.564	112.979	27.289	158.183	2.29947	0.797047	2.88499	1.37339
		2	2421.45	11275.1	131.939	47.133	112.979	27.289	158.183
21-6-23	2570-2	1	2396	35965.9	82.281	33.714	106.123	28.747	20.574	2.67735	0.928028
		2	2396	13433.4	63.584	41.307	106.123	28.747	20.574
21-6-23	2570-3	1	2537.64	13480.8	84.706	41.495	113.294	28.519	13.921	1.26932	0.439975
		2	2537.64	10620.4	70.859	43.994	113.294	28.519	13.921
21-6-23	2570-5	1	2199.34	49371.9	127.025	52.555	100.531	27.855	153.301	3.34875	1.16075
		2	2199.34	14743.4	124.016	49.666	100.531	27.855	153.301
21-6-23	2570-6	1	2562.05	50506.6	76.805	41.636	113.913	28.637	12.003	3.67191	1.27277
		2	2562.05	13754.8	70.916	43.733	113.913	28.637	12.003
21-6-23	2570-7	1	2428.11	55679.6	141.925	47.728	109.011	28.36	166.396	4.36847	1.51421
		2	2428.11	12745.8	142.791	47.921	109.011	28.36	166.396
21-6-23	2570-8	1	2569.13	15007.9	66.195	41.415	113.245	28.885	26.021	1.45381	0.503924
		2	2569.13	10323.1	59.975	44.284	113.245	28.885	26.021
21-6-23	2570-9	1	2657.53	15325.6	59.49	49.871	112.728	30.016	23.346	1.64924	0.571662
		2	2657.53	9292.54	61.38	47.676	112.728	30.016	23.346
21-6-23	2570-10	1	2497.99	62825.6	142.092	43.922	105.192	30.236	162.909	5.22656	1.81164
		2	2497.99	12020.4	141.381	44.388	105.192	30.236	162.909
21-6-23	2539-1	1	2311.04	65753.2	73.857	43.817	114.837	25.623	14.711	4.73894	1.64262	2.39661	1.54001
		2	2311.04	13875.1	69.776	45.297	114.837	25.623	14.711
21-6-23	2539-2	1	2175.06	15013	107.078	37.861	116.66	23.739	166.789	1.44292	0.500148
		2	2175.06	10404.6	126.42	41.289	116.66	23.739	166.789
21-6-23	2539-3	1	2502.05	14166.1	69.682	42.936	115.938	27.478	12.312	1.32778	0.460239
		2	2502.05	10669	66.435	42.338	115.938	27.478	12.312
21-6-23	2539-4	1	2695.5	25058.5	72.208	56.086	124.74	27.513	24.48	4.73894	1.64262
		2	2695.5	11088.6	73.011	54.874	124.74	27.513	24.48
21-6-23	2539-5	1	2942.38	15511.3	146.452	44.061	128.37	29.184	170.209	1.77014	0.61357
		2	2942.38	8762.73	145.161	42.261	128.37	29.184	170.209
21-6-23	2539-6	1	2405.36	15380.4	61.141	48.632	102.837	29.781	15.983	1.45302	0.503649
		2	2405.36	10585.1	64.618	44.496	102.837	29.781	15.983
21-6-23	2539-7	1	2284.64	55332.6	87.1	34.251	112.817	25.784	11.93	4.31928	1.49716
		2	2284.64	12810.6	72.738	37.367	112.817	25.784	11.93
21-6-23	2539-8	1	2802.13	13081.3	85.088	42.979	112.819	31.624	27.295	1.81237	0.628206
		2	2802.13	7217.79	67.292	49.826	112.819	31.624	27.295
21-6-23	2539-9	1	2279.53	11787.7	64.838	48.785	110.707	26.217	28.394	1.33181	0.461635
		2	2279.53	8850.85	63.935	47.955	110.707	26.217	28.394
21-6-23	2539-10	1	2834.15	10024.5	73.544	49.149	131.065	27.532	18.016	1.03092	0.35734
		2	2834.15	9723.85	71.757	49.346	131.065	27.532	18.016
21-6-23	2595-1	1	2724.14	3397.61	132.815	44.325	120.663	28.745	163.41	0.35396	0.12269	0.42042	0.0609579
		2	2724.14	9598.85	136.945	45.598	120.663	28.745	163.41
21-6-23	2595-2	1	2523.1	3813.14	141.046	44.356	114.766	27.992	163.014	0.413791	0.143429
		2	2523.1	9215.14	145.155	45.41	114.766	27.992	163.014
21-6-23	2595-3	1	2526.46	4596.49	73.765	51.389	110.982	28.985	27.644	0.412709	0.143054
		2	2526.46	11137.4	68.503	54.332	110.982	28.985	27.644
21-6-23	2595-5	1	2473.81	5566.27	70.739	44.883	107.725	29.239	22.421	0.531693	0.184296
		2	2473.81	10468.9	64.034	47.479	107.725	29.239	22.421
21-6-23	2595-6	1	2466.67	4697.31	75.865	45.861	130.559	24.056	6.766	0.438956	0.152152
		2	2466.67	10701.1	68.151	46.623	130.559	24.056	6.766
21-6-23	2595-7	1	2527.56	4000.95	66.586	41.997	105.585	30.48	23.062	0.368864	0.127856
		2	2527.56	10846.7	63.566	43.27	105.585	30.48	23.062
21-6-23	2595-8	1	2404.5	5458.16	132.317	41.208	109.695	27.909	159.849	0.498043	0.172633
		2	2404.5	10959.2	134.093	41.969	109.695	27.909	159.849
21-6-23	2595-9	1	2086	4264.92	66.582	52.005	104.592	25.394	26.459	0.40501	0.140385
		2	2086	10530.4	64.223	52.888	104.592	25.394	26.459
21-6-23	2595-10	1	2424.68	3443.5	77.162	45.335	106.066	29.106	21.196	0.36075	0.125044
		2	2424.68	9545.4	70.074	47.556	106.066	29.106	21.196
21-6-25-1	2570-1	1	2080.07	25908.6	72.358	47.417	97.771	27.088	17.125	1.72536	0.771194	2.23726	0.808335
		2	2080.07	15016.3	65.868	48.341	97.771	27.088	17.125
21-6-25-1	2570-2	1	2372.17	50864.3	120.233	45.723	103.287	29.242	163.225	3.47367	1.55265
		2	2372.17	14642.8	128.823	47.274	103.287	29.242	163.225
21-6-25-1	2570-3	1	2646.22	17275.6	153.207	52.3	115.849	29.083	160.869	2.04443	0.913811
		2	2646.22	8450.07	145.671	47.217	115.849	29.083	160.869
21-6-25-1	2570-4	1	2244.67	26819.6	74.543	40.044	105.692	27.041	19.441	3.46799	1.55011
		2	2244.67	7733.45	66.887	43.607	105.692	27.041	19.441
21-6-25-1	2570-5	1	2321.14	20257.7	69.575	45.436	91.898	32.159	30.672	2.26897	1.01417
		2	2321.14	8928.17	61.629	49.147	91.898	32.159	30.672
21-6-25-1	2570-6	1	2628.38	16820.2	152.144	56.333	113.634	29.45	159.67	1.53849	0.687666
		2	2628.38	10932.9	137.498	45.803	113.634	29.45	159.67
21-6-25-1	2570-7	1	2121.61	21390.8	119.964	43.34	94.779	28.501	157.149	1.77865	0.795014
		2	2121.61	12026.4	118.654	42.43	94.779	28.501	157.149
21-6-25-1	2570-8	1	2430.94	21407.1	124.966	46.415	99.392	31.141	153.153	2.0233	0.904368
		2	2430.94	10580.3	125.774	45.867	99.392	31.141	153.153
21-6-25-1	2570-9	1	2134.8	43844.2	113.132	41.451	101.15	26.872	164.404	2.94869	1.31799
		2	2134.8	14869.1	122.148	42.438	101.15	26.872	164.404
21-6-25-1	2570-10	1	2010.94	12151.7	117.898	36.733	96.886	26.427	158.868	1.10303	0.493026
		2	2010.94	11016.7	126.056	40.483	96.886	26.427	158.868
21-6-25-1	2539-1	1	2393.29	34745.6	69.556	45.168	103.694	29.387	12.562	2.82097	1.26091	1.79004	0.727558
		2	2393.29	12316.9	67.681	44.693	103.694	29.387	12.562
21-6-25-1	2539-2	1	1833.28	20843.7	63.307	39.639	83.427	27.979	24.562	1.60888	0.71913
		2	1833.28	12955.4	65.876	39.288	83.427	27.979	24.562
21-6-25-1	2539-3	1	2322.22	14013.9	72.833	43.129	97.75	30.248	18.705	1.21216	0.541806
		2	2322.22	11561.1	61.886	46.648	97.75	30.248	18.705
21-6-25-1	2539-4	1	2180.9	10787.1	56.365	54.965	106.43	26.09	27.073	2.82097	1.26091
		2	2180.9	11207.5	60.937	51.19	106.43	26.09	27.073
21-6-25-1	2539-5	1	2300.24	11007.4	125.865	42.298	100.474	29.149	159.091	0.910609	0.40702
		2	2300.24	12087.9	130.881	45.585	100.474	29.149	159.091
21-6-25-1	2539-6	1	2435.15	18907	121.388	41.222	103.635	29.918	157.927	1.50366	0.6721
		2	2435.15	12574	129.021	42.671	103.635	29.918	157.927
21-6-25-1	2539-7	1	1944.09	33365.9	119.846	43.929	93.375	26.509	158.114	2.64496	1.18223
		2	1944.09	12614.9	125.471	46.502	93.375	26.509	158.114
21-6-25-1	2539-8	1	2166.11	11632.4	135.576	49.435	101.993	27.041	157.555	1.03232	0.461421
		2	2166.11	11268.2	128.444	44.634	101.993	27.041	157.555
21-6-25-1	2539-9	1	2341.01	22721	76.743	49.737	113.526	26.255	13.853	1.87758	0.839232
		2	2341.01	12101.2	70.812	50.83	113.526	26.255	13.853
21-6-25-1	2539-10	1	2147.59	15226.5	64.211	44.545	95.533	28.622	22.409	1.46824	0.656269
		2	2147.59	10370.6	60.604	44.309	95.533	28.622	22.409
21-6-25-1	2595-1	1	2052.6	10622.7	115.56	41.09	98.837	26.442	157.892	0.816498	0.364955	0.584642	0.240258
		2	2052.6	13010.1	124.964	44.857	98.837	26.442	157.892
21-6-25-1	2595-2	1	2142.68	5197.13	63.516	39.965	100.393	27.174	23.242	0.418877	0.187228
		2	2142.68	12407.3	61.049	41.055	100.393	27.174	23.242
21-6-25-1	2595-3	1	1840.6	6139.49	55.298	42.261	89.645	26.142	30.955	0.496872	0.22209
		2	1840.6	12356.3	53.472	43.195	89.645	26.142	30.955
21-6-25-1	2595-4	1	2117.37	5918.19	68.972	38.066	113.839	23.682	16.919	0.459595	0.205428
		2	2117.37	12877	63.62	39.338	113.839	23.682	16.919
21-6-25-1	2595-5	1	2306.94	10975.6	134.491	40.466	103.415	28.403	163.981	1.14218	0.510525
		2	2306.94	9609.35	133.794	41.926	103.415	28.403	163.981
21-6-25-1	2595-6	1	2354.05	8172.36	109.51	39.949	112.415	26.663	160.201	0.712866	0.318634
		2	2354.05	11464.1	126.389	44.615	112.415	26.663	160.201
21-6-25-1	2595-7	1	2378.61	7112.54	119.939	42.252	99.465	30.448	161.767	0.527707	0.235872
		2	2378.61	13478.2	124.045	42.709	99.465	30.448	161.767
21-6-25-1	2595-8	1	2241.71	4716.14	116.258	43.096	103.553	27.563	166.119	0.408016	0.182373
		2	2241.71	11558.7	125.372	44.469	103.553	27.563	166.119
21-6-25-1	2595-9	1	1900.12	5636.49	62.652	36.023	96.842	24.982	19.856	0.489166	0.218645
		2	1900.12	11522.6	60.822	36.224	96.842	24.982	19.856
21-6-25-1	2595-10	1	2243.59	3682.57	133.043	53.123	93.435	30.573	152.21	0.374649	0.167459
		2	2243.59	9829.41	137.692	54.592	93.435	30.573	152.21
21-6-25-2	2570-1	1	2205.78	13131.5	55.649	61.132	97.478	28.812	35.56	1.84504	0.704158	2.62021	0.97023
		2	2205.78	7117.16	63.382	53.998	97.478	28.812	35.56
21-6-25-2	2570-2	1	2382.84	12717.1	63.135	60.294	103.128	29.419	34.547	2.28161	0.870772
		2	2382.84	5573.75	68.555	53.471	103.128	29.419	34.547
21-6-25-2	2570-3	1	2738.87	14323.4	78.342	49.138	116.264	29.994	15.204	2.41673	0.922343
		2	2738.87	5926.78	83.357	42.481	116.264	29.994	15.204
21-6-25-2	2570-4	1	2471.67	10860	132.922	54.602	75.086	41.912	133.5	1.44287	0.55067
		2	2471.67	7526.65	133.197	54.308	75.086	41.912	133.5
21-6-25-2	2570-5	1	2728.48	19321.5	89.527	44.447	117.368	29.599	23.621	3.13875	1.1979
		2	2728.48	6155.8	84.403	45.526	117.368	29.599	23.621
21-6-25-2	2570-6	1	2424.32	27369.7	91.121	40.603	113.143	27.282	19.969	4.12271	1.57343
		2	2424.32	6638.76	81.044	42.629	113.143	27.282	19.969
21-6-25-2	2570-7	1	2278.6	29029.5	146.105	53.24	74.456	38.965	132.766	4.06067	1.54975
		2	2278.6	7148.95	142.243	52.709	74.456	38.965	132.766
21-6-25-2	2570-8	1	2690.34	11162.8	129.882	41.509	95.315	35.938	163.483	1.73742	0.663085
		2	2690.34	6424.94	131.432	43.532	95.315	35.938	163.483
21-6-25-2	2570-9	1	2522.16	13595.5	147.103	74.822	81.552	39.378	145.871	2.53609	0.967896
		2	2522.16	5360.81	135.489	63.244	81.552	39.378	145.871
21-6-25-2	2539-1	1	2279.54	11419.3	51.688	57.802	89.409	32.462	29.71	1.49628	0.571053	2.59815	1.41153
		2	2279.54	7631.8	55.195	50.136	89.409	32.462	29.71
21-6-25-2	2539-2	1	2356.62	24219.4	153.756	61.865	98.563	30.443	143.779	2.80918	1.07212
		2	2356.62	8621.51	146.097	51.573	98.563	30.443	143.779
21-6-25-2	2539-3	1	2597.14	13853.4	53.844	72.634	83.481	39.611	37.789	1.703	0.649949
		2	2597.14	8134.68	57.902	55.76	83.481	39.611	37.789
21-6-25-2	2539-4	1	2389.4	17277.4	139.348	58.762	82.459	36.894	130.862	1.49628	0.571053
		2	2389.4	8060.22	133.732	52.819	82.459	36.894	130.862
21-6-25-2	2539-5	1	2229.19	30410.2	115.956	51.517	72.313	39.25	126.764	3.07124	1.17213
		2	2229.19	9901.62	122.547	55.453	72.313	39.25	126.764
21-6-25-2	2539-6	1	2933.24	43123.4	82.636	40.11	128.973	28.957	13.475	5.02007	1.9159
		2	2933.24	8590.2	86.941	40.173	128.973	28.957	13.475
21-6-25-2	2539-7	1	2631.08	41596.8	73.742	46.246	79.096	42.354	21.845	4.68893	1.78952
		2	2631.08	8871.29	72.562	48.866	79.096	42.354	21.845
21-6-25-2	2539-8	1	2340.35	10478.7	144.96	50.065	88.07	33.835	141.493	1.50545	0.574555
		2	2340.35	6960.48	149.563	53.488	88.07	33.835	141.493
21-6-25-2	2539-9	1	2442.18	11939.3	55.112	50.68	82.628	37.632	35.258	1.59292	0.607937
		2	2442.18	7495.24	59.552	48.05	82.628	37.632	35.258
21-6-25-2	2595-1	1	2471.46	3883.49	132.283	51.516	93.824	33.539	165.031	0.557909	0.212925	0.754407	0.207998
		2	2471.46	6960.79	134.04	52.442	93.824	33.539	165.031
21-6-25-2	2595-2	1	2539.74	9329.21	128.932	39.404	104.68	30.891	159.182	1.07314	0.409563
		2	2539.74	8693.37	139.499	42.089	104.68	30.891	159.182
21-6-25-2	2595-3	1	2439.89	7607.47	57.502	50.241	85.587	36.297	39.049	0.881756	0.336521
		2	2439.89	8627.64	53.924	53.922	85.587	36.297	39.049
21-6-25-2	2595-4	1	2598.16	5213.16	123.717	51.783	81.964	40.36	134.075	0.58511	0.223307
		2	2598.16	8909.7	124.075	56.661	81.964	40.36	134.075
21-6-25-2	2595-5	1	2721.96	4130.88	145.121	46.665	86.853	39.903	150.441	0.53694	0.204923
		2	2721.96	7693.37	151.309	48.768	86.853	39.903	150.441
21-6-25-2	2595-6	1	2525.87	7974.99	79.658	45.759	103.331	31.124	32.673	0.951917	0.363298
		2	2525.87	8377.82	81.747	44.905	103.331	31.124	32.673
21-6-25-2	2595-7	1	2577.93	4572.9	124.679	43.345	81.887	40.083	156.008	0.625565	0.238746
		2	2577.93	7310.03	128.297	45.144	81.887	40.083	156.008
21-6-25-2	2595-8	1	3077.94	6936.37	70.249	50.593	97.882	40.037	28.997	0.955659	0.364726
		2	3077.94	7258.2	62.913	51.518	97.882	40.037	28.997
21-6-25-2	2595-9	1	2589.27	3880.11	93.484	49.301	76.91	42.865	155.121	0.621666	0.237258
		2	2589.27	6241.48	96.569	53.621	76.91	42.865	155.121
21-7-8	2570-1	1	2776.55	10549.3	132.891	52.998	115.723	30.549	162.775	1.0954	0.413917	2.64643	1.50986
		2	2776.55	9630.56	133.369	48.955	115.723	30.549	162.775
21-7-8	2570-2	1	2658.07	24620.3	60.583	49.193	112.482	30.088	19.607	2.54392	0.961266
		2	2658.07	9678.1	63.274	49.004	112.482	30.088	19.607
21-7-8	2570-3	1	2654.29	42693.8	140.478	41.32	119.318	28.324	165.078	4.7456	1.79321
		2	2654.29	8996.5	141.086	43.44	119.318	28.324	165.078
21-7-8	2570-4	1	2480.65	7915.98	46.385	59.287	124.978	25.272	24.113	1.01354	0.382985
		2	2480.65	7810.2	63.013	47.673	124.978	25.272	24.113
21-7-8	2570-5	1	2437.27	26621.7	58.148	45.38	124.439	24.938	18.329	3.01838	1.14055
		2	2437.27	8819.86	61.934	44.28	124.439	24.938	18.329
21-7-8	2570-6	1	2923.86	12252.1	133.862	36.832	131.622	28.284	169.447	1.84026	0.695374
		2	2923.86	6657.78	145.09	38.557	131.622	28.284	169.447
21-7-8	2570-7	1	2514.17	9522.2	66.097	52.541	129.947	24.634	20.824	1.32061	0.499016
		2	2514.17	7210.45	70.553	50.673	129.947	24.634	20.824
21-7-8	2570-8	1	2608.03	9514.69	100.619	36.635	111.738	29.718	17.424	1.82367	0.689104
		2	2608.03	5217.34	78.155	41.931	111.738	29.718	17.424
21-7-8	2570-9	1	3067.54	28153.3	105.364	41.215	123.326	31.67	15.301	3.94056	1.48901
		2	3067.54	7144.48	83.548	45.778	123.326	31.67	15.301
21-7-8	2570-10	1	2437.9	52453.4	71.559	47.827	98.738	31.437	24.459	5.12236	1.93557
		2	2437.9	10240.1	69.448	47.655	98.738	31.437	24.459
21-7-8	2539-1	1	2871.94	25526.9	74.994	51.272	126.116	28.995	23.527	2.82965	1.06923	1.96731	0.923131
		2	2871.94	9021.23	76.855	48.814	126.116	28.995	23.527
21-7-8	2539-2	1	2731.05	6181.35	66.928	47.109	117.55	29.581	22.7	0.769537	0.290783
		2	2731.05	8032.56	67.846	46.48	117.55	29.581	22.7
21-7-8	2539-3	1	2972.96	12628.4	78.517	43.616	107.91	35.078	26.478	1.72213	0.650735
		2	2972.96	7333.03	63.571	48.907	107.91	35.078	26.478
21-7-8	2539-4	1	2595.64	14110.3	149.361	60.186	102.925	32.109	158.376	2.82965	1.06923
		2	2595.64	7288.25	133.425	47.984	102.925	32.109	158.376
21-7-8	2539-5	1	2642.25	9339.11	75.084	42.632	106.37	31.628	19.277	1.23108	0.465186
		2	2642.25	7586.1	65.528	42.888	106.37	31.628	19.277
21-7-8	2539-6	1	2522.37	15064.6	49.405	58.207	112.869	28.454	23.764	2.07403	0.783706
		2	2522.37	7263.48	59.719	50.752	112.869	28.454	23.764
21-7-8	2539-7	1	2968.34	8192.67	82.906	46.684	137.554	27.476	17.176	1.20924	0.456932
		2	2968.34	6775.06	81.132	45.537	137.554	27.476	17.176
21-7-8	2539-8	1	2776.48	27725.2	127.027	40.971	135.158	26.156	167.213	3.64695	1.37806
		2	2776.48	7602.3	134.062	43.361	135.158	26.156	167.213
21-7-8	2539-9	1	2862.35	8402.57	57.722	55.113	113.368	32.147	25.873	1.14488	0.432613
		2	2862.35	7339.26	61.046	49.116	113.368	32.147	25.873
21-7-8	2539-10	1	2233.56	15644.2	60.403	44.659	110.73	25.683	23.055	2.216	0.837355
		2	2233.56	7059.66	58.86	45.654	110.73	25.683	23.055
21-7-8	2595-1	1	2602.15	7365.05	131.833	40.042	112.557	29.435	159.387	1.01435	0.383291	0.670853	0.286147
		2	2602.15	7260.84	135.669	42.407	112.557	29.435	159.387
21-7-8	2595-2	1	2509.47	3149.02	74.366	48.353	125.715	25.416	24.395	0.515893	0.194939
		2	2509.47	6104.02	71.378	48.95	125.715	25.416	24.395
21-7-8	2595-3	1	2915.83	3855.07	141.598	42.836	123.78	29.993	161.553	0.450348	0.170172
		2	2915.83	8560.2	146.945	45.013	123.78	29.993	161.553
21-7-8	2595-4	1	2159.91	5339.68	78.398	40.656	97.983	28.067	19.546	0.656642	0.248123
		2	2159.91	8131.79	67.036	42.897	97.983	28.067	19.546
21-7-8	2595-5	1	2774.98	5950.9	130.399	45.094	130.754	27.022	165.577	0.798287	0.301647
		2	2774.98	7454.58	135.811	46.69	130.754	27.022	165.577
21-7-8	2595-6	1	2920.75	3366.66	146.719	55.996	121.083	30.713	150.328	0.433536	0.163819
		2	2920.75	7765.58	145.103	53.091	121.083	30.713	150.328
21-7-8	2595-7	1	2704.39	3859.12	134.71	41.373	134.639	25.575	167.881	0.616995	0.233142
		2	2704.39	6254.71	147.094	43.718	134.639	25.575	167.881
21-7-8	2595-8	1	2263.45	2261.57	152.267	42.857	114.649	25.137	166.393	0.438614	0.165738
		2	2263.45	5156.19	155.123	43.553	114.649	25.137	166.393
21-7-8	2595-9	1	2484.29	7976.69	128.303	42.268	138.287	22.873	169.71	1.29127	0.487929
		2	2484.29	6177.4	140.754	44.402	138.287	22.873	169.71
21-7-8	2595-10	1	2964.84	2950.98	66.355	45.469	116.333	32.449	24.362	0.492591	0.186134
		2	2964.84	5990.73	61.857	46.675	116.333	32.449	24.362

## Sheet: R G ratio
		R/G ratio	average of R/G ratio	STDEV of R/G ratio					average of R/G ratio	STDEV of R/G ratio	(R/G) / R/G(2570)
2570-1	1	8.48253	7.32034	19.5934			2021-06-23	2570	8.45334	4.07465	1
	2							2539	7.93447	4.91285	0.93862
2570-2	1	14.4136						2595	0.315288	0.221789	0.0372974
	2						6/25-1/2021	2570	6.08511	1.70987	1
2570-3	1	-34.6163						2537	9.29272	15.5594	1.52713
	2							2538	0.951434	1.23273	0.156355
2570-4	1	3.40638					6/25-2/2021	2570	7.32034	19.5934	1
	2							2537	8.58155	4.5748	1.17229
2570-5	1	8.34872						2538	0.870066	1.00941	0.118856
	2
2570-6	1	10.479
	2
2570-7	1	7.97127
	2
2570-8	1	5.02322
	2
2570-9	1	42.3746
	2
2570-10	1
	2
2539-1	1	3.17864	8.58155	4.5748
	2
2539-2	1	9.94025
	2
2539-3	1	5.58054
	2
2539-4	1	16.8753
	2
2539-5	1	9.8345
	2
2539-6	1	12.1481
	2
2539-7	1	11.1636
	2
2539-8	1	3.91681
	2
2539-9	1	4.59617
	2
2539-10	1
	2
2595-1	1	0.325314	0.870066	1.00941
	2
2595-2	1	3.15846
	2
2595-3	1	0.458349
	2
2595-4	1	0.734166
	2
2595-5	1	-0.203917
	2
2595-6	1	0.261734
	2
2595-7	1	0.988041
	2
2595-8	1	1.69633
	2
2595-9	1	0.412125
	2
2595-10	1
	2	0.323431

## Sheet: original intensity
		Mean				average of intensity	STDEV of intensity					average of intensity	STDEV of intensity
2570-1	1	84601.9		2570	1	37017.7	22220.3			2570	R	37017.7	22220.3
	2	15305.2		2570	2	14730.2	2063.17				G	14730.2	2063.17
2570-2	1	36019.3								2537	R	30759	28998.4
	2	13042.3									G	14833.5	2410.51
2570-3	1	16925								2538	R	10044	5512.35
	2	12458									G	14283.7	1366.67
2570-4	1	29044.9								2539	R	48547.6	50409.8
	2	13481.9									G	14145.2	3529.41
2570-5	1	70917.3
	2	19650.1
2570-6	1	25489.7
	2	15861.8
2570-7	1	25992.9
	2	14694.5
2570-8	1	25802.2
	2	15489.1
2570-9	1	29666
	2	13495.8
2570-10	1	25717.7
	2	13823.3
2537-1	1	13365.4		2537	1	30759	28998.4
	2	13589			2	14833.5	2410.51
2537-2	1	73748.4
	2	18445.4
2537-3	1	22679.3
	2	13518.1
2537-4	1	13243.1
	2	13781.7
2537-5	1
	2
2537-6	1
	2
2537-7	1
	2
2537-8	1
	2
2537-9	1
	2
2537-10	1
	2
2538-1	1	6055.86		2538	1	10044	5512.35
	2	11746.1			2	14283.7	1366.67
2538-2	1	9000.31
	2	14242.5
2538-3	1	8487.8
	2	14183.4
2538-4	1	5843.63
	2	13963.2
2538-5	1	8002.6
	2	13226.6
2538-6	1	23199.6
	2	15853.8
2538-7	1	14880.2
	2	16766
2538-8	1	6474.74
	2	14483.2
2538-9	1	5947.65
	2	13710.2
2538-10	1	12547.9
	2	14662.1
2539-1	1	32822.7		2539	1	48547.6	50409.8
	2	12226			2	14145.2	3529.41
2539-2	1	179460
	2	21829.1
2539-3	1	77450.8
	2	17236.4
2539-4	1	18703.2
	2	11766.6
2539-5	1	54785.8
	2	14470.9
2539-6	1	12466.3
	2	9349.85
2539-7	1	26500.1
	2	13172.6
2539-8	1	25973.9
	2	12884.4
2539-9	1	46420.8
	2	16320.9
2539-10	1	10892.3
	2	12195.5
