# Supplementary material for: Quantitative Dissection of the Proximal Ciona brachyury Enhancer
Source: Front Cell Dev Biol. 2022 Jan 21;9:804032. doi: 10.3389/fcell.2021.804032 (PMC8814421; doi:10.3389/fcell.2021.804032)
Supplement: Supplementary file 4 [file DataSheet1.ZIP › Supl.Data/Supl_data_3_initial_comparisons_intensity.xlsx]

## Sheet: Sheet1
date	plasmid	color	Area	Mean	XM	YM	Major	Minor	Angle	R/G ratio	average of R/G ratio	STDEV of R/G ratio	value
21-1-29	2570-1	R	2456.94	14035.5	59.731	54.378	104.978	29.799	25.47	1.07158	1.68879	0.464152	0.634526
		G	2456.94	13097.9	60.918	49.82	104.978	29.799	25.47
21-1-29	2570-2	R	2553.78	23263.2	70.42	59.867	113.707	28.596	17.897	1.36469			0.808085
		G	2553.78	17046.5	74.302	55.945	113.707	28.596	17.897
21-1-29	2570-3	R	2609.8	30107.6	77.641	44.058	104.759	31.72	26.792	1.8165			1.07562
		G	2609.8	16574.5	65.358	49.848	104.759	31.72	26.792
21-1-29	2570-4	R	2454.57	31740.9	131.714	56.735	94.587	33.041	162.829	1.82853			1.08274
		G	2454.57	17358.7	130.132	54.791	94.587	33.041	162.829
21-1-29	2570-5	R	2576.41	33781.2	152.01	56.487	108.274	30.297	160.672	2.33809			1.38448
		G	2576.41	14448.2	149.209	54.59	108.274	30.297	160.672
21-1-29	2570-6	R	2280.09	34672.5	133.554	46.068	100.283	28.949	167.965	2.50465			1.4831
		G	2280.09	13843.3	142.698	47.877	100.283	28.949	167.965
21-1-29	2570-7	R	2459.34	17754.9	140.111	53.605	95.819	32.68	167.784	1.34377			0.795698
		G	2459.34	13212.8	137.073	53.038	95.819	32.68	167.784
21-1-29	2570-8	R	2619.09	19541.1	134.456	45.579	99.949	33.364	155.53	1.30417			0.772248
		G	2619.09	14983.6	141.775	49.746	99.949	33.364	155.53
21-1-29	2570-9	R	2581.08	22199.9	126.422	49.975	95.618	34.369	155.99	1.48331			0.878328
		G	2581.08	14966.4	134.095	50.243	95.618	34.369	155.99
21-1-29	2570-10	R	2482.97	29496.4	62.604	50.672	105.635	29.928	22.489	1.83262			1.08517
		G	2482.97	16095.2	64.518	46.948	105.635	29.928	22.489
21-1-29	2537-1	R	2757.44	21126.5	80.103	48.033	108.5	32.358	22.128	1.67125	1.8522	0.559551	0.989611
		G	2757.44	12641.2	70.243	52.476	108.5	32.358	22.128
21-1-29	2537-2	R	2470	42202.9	149.685	54.755	109.499	28.721	164.935	2.51787			1.49093
		G	2470	16761.3	147.435	54.832	109.499	28.721	164.935
21-1-29	2537-3	R	2102.05	25856.2	68.753	50.965	88.978	30.079	16.585	1.52928			0.905548
		G	2102.05	16907.4	67.4	50.839	88.978	30.079	16.585
21-1-29	2537-4	R	2551.22	41915.6	77.248	40.472	102.091	31.818	19.951	2.37			1.40337
		G	2551.22	17685.9	69.423	44.244	102.091	31.818	19.951
21-1-29	2537-5	R	2646.99	32268.8	123.704	46.129	114.418	29.456	162.423	2.07859			1.23081
		G	2646.99	15524.4	131.219	47.516	114.418	29.456	162.423
21-1-29	2537-6	R	2571.92	29855.7	134.913	42.805	110.413	29.658	164.417	1.88415			1.11568
		G	2571.92	15845.7	136.351	42.068	110.413	29.658	164.417
21-1-29	2537-7	R	2363.42	40268.8	138.487	43.336	95.643	31.463	157.282	2.69663			1.59678
		G	2363.42	14933	139.508	44.348	95.643	31.463	157.282
21-1-29	2537-8	R	2424.34	12743.7	136.06	55.271	100.596	30.685	153.854	0.946831			0.560656
		G	2424.34	13459.4	133.913	52.403	100.596	30.685	153.854
21-1-29	2537-9	R	2600.51	22586.6	63.15	48.875	105.567	31.365	21.959	1.41225			0.836251
		G	2600.51	15993.3	62.001	47.479	105.567	31.365	21.959
21-1-29	2537-10	R	2761.27	19979.2	139.381	52.072	117.659	29.881	152.116	1.41513			0.837952
		G	2761.27	14118.3	141.924	53.433	117.659	29.881	152.116
21-1-29	2538-1	R	2527.53	5428.52	127.037	52.67	106.931	30.096	158.095	0.363381	0.386171	0.0622237	0.215172
		G	2527.53	14938.9	135.234	55.26	106.931	30.096	158.095
21-1-29	2538-2	R	2373.45	5582.71	136.535	46.724	99.453	30.386	156.832	0.37184			0.220181
		G	2373.45	15013.7	138.348	47.39	99.453	30.386	156.832
21-1-29	2538-3	R	2361.63	5769.52	77.942	45.06	105.325	28.549	19.684	0.364396			0.215773
		G	2361.63	15833.1	70.546	46.186	105.325	28.549	19.684
21-1-29	2538-4	R	2384.45	3840.44	154.736	46.007	101.116	30.025	157.945	0.273603			0.162011
		G	2384.45	14036.5	158.075	46.646	101.116	30.025	157.945
21-1-29	2538-5	R	2727.68	5505.09	71.764	43.327	110.594	31.403	22.794	0.36729			0.217487
		G	2727.68	14988.4	65.858	45.184	110.594	31.403	22.794
21-1-29	2538-6	R	2274.82	5405.59	128.706	51.558	103.117	28.088	163.744	0.422197			0.249999
		G	2274.82	12803.5	128.766	51.699	103.117	28.088	163.744
21-1-29	2538-7	R	2376.12	5485.48	60.415	53.487	90.493	33.432	36.369	0.385762			0.228425
		G	2376.12	14219.9	58.245	53.167	90.493	33.432	36.369
21-1-29	2538-8	R	2267.76	7325.31	135.075	43.867	100.117	28.84	163.64	0.485378			0.287411
		G	2267.76	15092	134.76	44.222	100.117	28.84	163.64
21-1-29	2538-9	R	2440.8	4242.8	127.237	45.392	97.234	31.961	158.97	0.350934			0.207802
		G	2440.8	12090	133.652	46.696	97.234	31.961	158.97
21-1-29	2538-10	R	2627.61	6972.92	123.638	45.08	103.888	32.204	154.628	0.476933			0.282411
		G	2627.61	14620.3	133.046	49.15	103.888	32.204	154.628
21-1-29	2539-1	R	2549.26	23060.9	70.53	46.439	104.337	31.109	28.675	1.82454	1.64405	0.548926	1.08038
		G	2549.26	12639.3	64.02	49.593	104.337	31.109	28.675
21-1-29	2539-2	R	2537.99	22820	64.208	44.239	99.845	32.365	25.19	1.48463			0.879109
		G	2537.99	15370.8	61.55	45.618	99.845	32.365	25.19
21-1-29	2539-3	R	2717.04	34144.5	133.822	47.304	114.624	30.181	152.6	2.82491			1.67274
		G	2717.04	12086.9	140.351	49.943	114.624	30.181	152.6
21-1-29	2539-4	R	2587.52	22410.3	137.174	53.001	101.804	32.361	153.867	1.60626			0.951127
		G	2587.52	13951.9	141.53	54.625	101.804	32.361	153.867
21-1-29	2539-5	R	2308.24	11746.8	61.987	70.79	101.293	29.014	24.533	0.861706			0.51025
		G	2308.24	13632.1	64.921	67.299	101.293	29.014	24.533
21-1-29	2539-6	R	2442.21	12798.3	134.331	47.441	99.545	31.237	155.554	1.39995			0.828967
		G	2442.21	9141.95	132.486	44.502	99.545	31.237	155.554
21-1-29	2539-7	R	2857.14	24388.5	57.817	54.723	118.193	30.779	25.326	2.10603			1.24706
		G	2857.14	11580.3	61.205	51.103	118.193	30.779	25.326
21-1-29	2539-8	R	2599.03	22454.6	75.495	36.828	110.332	29.993	21.431	1.72391			1.02079
		G	2599.03	13025.4	67.294	39.444	110.332	29.993	21.431
21-1-29	2539-9	R	2759.76	18233.2	139.849	46.783	107.621	32.65	155.141	1.56472			0.92653
		G	2759.76	11652.7	141.628	45.833	107.621	32.65	155.141
21-1-29	2539-10	R	2666.28	14073.9	131.617	48.312	98.71	34.392	147.207	1.04382			0.618087
		G	2666.28	13483.1	131.179	47.104	98.71	34.392	147.207
21-2-5	2570-1	R	2403.42	51309.6	120.43	42.498	96.863	31.592	147.631	3.28897	1.70738	1.06724	1.92633
		G	2403.42	15600.5	125.437	45.081	96.863	31.592	147.631
21-2-5	2570-2	R	2205.02	12370.2	132.789	44.746	104.56	26.851	164.365	0.966854			0.566281
		G	2205.02	12794.3	130.567	42.811	104.56	26.851	164.365
21-2-5	2570-3	R	2207.1	10667.2	147.557	49.455	104.756	26.826	158.99	0.923599			0.540946
		G	2207.1	11549.6	148.494	49.339	104.756	26.826	158.99
21-2-5	2570-4	R	2336.76	35948.9	144.04	46.966	100.083	29.728	150.168	2.84356			1.66546
		G	2336.76	12642.2	142.922	45.797	100.083	29.728	150.168
21-2-5	2570-5	R	2250.93	43434.7	80.418	43.137	108.705	26.365	17.374	3.52342			2.06365
		G	2250.93	12327.4	71.321	44.928	108.705	26.365	17.374
21-2-5	2570-6	R	2353.28	18583.7	137.087	53.745	97.689	30.672	145.221	1.42427			0.834188
		G	2353.28	13047.8	133.243	50.177	97.689	30.672	145.221
21-2-5	2570-7	R	2194.99	11771.8	73.627	39.772	101.66	27.491	15.902	1.03977			0.608989
		G	2194.99	11321.5	64.316	41.505	101.66	27.491	15.902
21-2-5	2570-8	R	2257.14	9009.92	47.368	56.996	100.251	28.667	23.597	0.86298			0.505442
		G	2257.14	10440.5	61.614	45.826	100.251	28.667	23.597
21-2-5	2570-9	R	2075.3	14788.3	57.186	43.643	110.708	23.868	13.264	0.996016			0.583361
		G	2075.3	14847.4	63.211	41.789	110.708	23.868	13.264
21-2-5	2570-10	R	2478.26	12053.6	126.363	48.496	92.409	34.146	149.327	1.20431			0.705356
		G	2478.26	10008.7	128.193	47.384	92.409	34.146	149.327
21-2-5	2537-1	R	2012.82	42198.5	62.252	37.978	87.826	29.18	26.661	3.16465	2.25249	0.611006	1.85352
		G	2012.82	13334.3	58.565	39.63	87.826	29.18	26.661
21-2-5	2537-2	R	2124.44	24222.1	66.74	41.536	95.705	28.263	19.951	1.88651			1.10492
		G	2124.44	12839.6	68.783	41.187	95.705	28.263	19.951
21-2-5	2537-3	R	2509.63	26986	114.253	42.351	107.787	29.645	162.404	2.29071			1.34165
		G	2509.63	11780.6	126.989	46.01	107.787	29.645	162.404
21-2-5	2537-4	R	2111.97	16491.2	72.024	38.745	94.899	28.336	24.701	1.30317			0.76326
		G	2111.97	12654.7	65.524	40.839	94.899	28.336	24.701
21-2-5	2537-5	R	2360.23	29352.1	127.085	42.213	105.715	28.427	162.64	2.36233			1.3836
		G	2360.23	12425.1	124.713	41.925	105.715	28.427	162.64
21-2-5	2537-6	R	2274.13	28023.8	129.082	41.627	102.832	28.158	169.402	2.21009			1.29443
		G	2274.13	12680	125.434	41.28	102.832	28.158	169.402
21-2-5	2537-7	R	2310.91	36879.7	138.094	47.553	115.269	25.526	163.777	2.29417			1.34368
		G	2310.91	16075.4	133.317	44.634	115.269	25.526	163.777
21-2-5	2537-8	R	2564.67	14559	129.056	43.941	105.668	30.903	164.942	1.35331			0.792626
		G	2564.67	10758	130.167	41.84	105.668	30.903	164.942
21-2-5	2537-9	R	2502.83	25590.5	116.628	40.558	108.05	29.493	162.785	2.83867			1.66259
		G	2502.83	9014.94	129.767	43.999	108.05	29.493	162.785
21-2-5	2537-10	R	2359.76	37821.2	151.561	49.897	100.932	29.768	158.242	2.82132			1.65243
		G	2359.76	13405.5	144.579	46.141	100.932	29.768	158.242
21-2-5	2538-1	R	2508.25	5822.24	68.356	47.291	107.088	29.822	25.265	0.435685	0.526501	0.187451	0.255178
		G	2508.25	13363.4	62.012	50.079	107.088	29.822	25.265
21-2-5	2538-2	R	2218.32	11008	60.186	41.351	90.804	31.105	31.759	1.01209			0.592776
		G	2218.32	10876.5	56.537	45.307	90.804	31.105	31.759
21-2-5	2538-3	R	2345.38	4995.9	141.618	50.303	106.131	28.137	160.407	0.388901			0.227777
		G	2345.38	12846.2	146.836	50.56	106.131	28.137	160.407
21-2-5	2538-4	R	2050.02	7163.69	57.51	42.605	88.745	29.412	18.531	0.588303			0.344566
		G	2050.02	12176.9	58.487	43.195	88.745	29.412	18.531
21-2-5	2538-5	R	2270.26	5885.32	63.971	44.437	96.479	29.961	28.882	0.432198			0.253136
		G	2270.26	13617.2	59.704	46.694	96.479	29.961	28.882
21-2-5	2538-6	R	2146.92	6991.03	125.675	49.372	93.743	29.16	161.472	0.426216			0.249632
		G	2146.92	16402.6	127.327	49.675	93.743	29.16	161.472
21-2-5	2538-7	R	2487.7	5614.07	69.959	44.992	94.717	33.441	29.244	0.373945			0.219018
		G	2487.7	15013.1	61.574	48.543	94.717	33.441	29.244
21-2-5	2538-8	R	2534.88	5757.13	133.04	46.9	96.694	33.379	153.305	0.484667			0.283867
		G	2534.88	11878.5	130.901	44.908	96.694	33.379	153.305
21-2-5	2538-9	R	2107.53	5910.91	133.138	49.784	100.741	26.637	151.281	0.52265			0.306113
		G	2107.53	11309.5	133.576	49.033	100.741	26.637	151.281
21-2-5	2538-10	R	1974.97	9428.01	67.481	41.146	95.147	26.429	24.779	0.60035			0.351621
		G	1974.97	15704.2	64.41	42.455	95.147	26.429	24.779
21-2-5	2539-1	R	2163.41	15429.6	127.108	47.057	92.638	29.735	160.69	1.30565	1.7106	0.330594	0.764712
		G	2163.41	11817.6	125.101	44.811	92.638	29.735	160.69
21-2-5	2539-2	R	2037.73	13978.5	122.873	44.85	94.782	27.374	168.263	1.20652			0.706653
		G	2037.73	11585.8	119.078	44.157	94.782	27.374	168.263
21-2-5	2539-3	R	2310.3	31977	114.713	39.678	107.458	27.374	162.158	2.14299			1.25514
		G	2310.3	14921.7	123.226	41.284	107.458	27.374	162.158
21-2-5	2539-4	R	2049.04	26306.3	125.149	44.659	85.764	30.42	154.501	1.93299			1.13214
		G	2049.04	13609.1	122.053	43.661	85.764	30.42	154.501
21-2-5	2539-5	R	2493.91	27522.8	83.13	39.132	115.843	27.411	11.08	1.9236			1.12664
		G	2493.91	14308	78.16	40.011	115.843	27.411	11.08
21-2-5	2539-6	R	2298.98	27860.9	68.547	47.982	101.501	28.839	6.102	1.69311			0.991643
		G	2298.98	16455.5	75.897	44.973	101.501	28.839	6.102
21-2-5	2539-7	R	2171.36	22725.2	127.335	43.04	100.827	27.42	164.446	1.69103			0.990427
		G	2171.36	13438.7	128.078	42.697	100.827	27.42	164.446
21-2-5	2539-8	R	2211.41	17958.6	142.654	60.729	92.672	30.383	157.375	1.52502			0.893197
		G	2211.41	11776	129.988	52.286	92.672	30.383	157.375
21-2-5	2539-9	R	2095.02	17512.7	64.279	44.999	93.848	28.423	13.908	1.51555			0.887649
		G	2095.02	11555.3	61.369	46.604	93.848	28.423	13.908
21-2-5	2539-10	R	2182.29	26127	114.829	44.913	96.473	28.802	154.025	2.16951			1.27067
		G	2182.29	12042.8	119.547	46.672	96.473	28.802	154.025
21-2-11	2570-1	R	2497.24	84601.9	71.721	45.225	108.331	29.351	15.481	5.52765	2.78849	1.58571	1.98231
		G	2497.24	15305.2	69.625	45.825	108.331	29.351	15.481
21-2-11	2570-2	R	2711.25	36019.3	138.18	49.791	104.821	32.933	149.827	2.76173			0.990402
		G	2711.25	13042.3	144.789	53.268	104.821	32.933	149.827
21-2-11	2570-3	R	2331.04	16925	74.704	59.413	91.549	32.419	33.048	1.35856			0.487204
		G	2331.04	12458	70.572	60.757	91.549	32.419	33.048
21-2-11	2570-4	R	2583.17	29044.9	74.933	47.981	110.426	29.785	19.027	5.52765			1.98231
		G	2583.17	13481.9	67.185	50.489	110.426	29.785	19.027
21-2-11	2570-5	R	1951.55	70917.3	129.303	47.214	96.148	25.843	155.554	3.60901			1.29425
		G	1951.55	19650.1	139.17	51.095	96.148	25.843	155.554
21-2-11	2570-6	R	3103.56	25489.7	76.968	49.188	110.898	35.633	26.519	1.60699			0.576294
		G	3103.56	15861.8	74.849	50.648	110.898	35.633	26.519
21-2-11	2570-7	R	2664.67	25992.9	80.675	49.972	108.517	31.265	19.03	1.76888			0.634351
		G	2664.67	14694.5	67.149	56.085	108.517	31.265	19.03
21-2-11	2570-8	R	2626.21	25802.2	147.275	51.835	107.363	31.145	156.313	1.66583			0.597394
		G	2626.21	15489.1	150.454	53.46	107.363	31.145	156.313
21-2-11	2570-9	R	2615.19	29666	68.411	52.457	106.485	31.27	27.208	2.19816			0.788297
		G	2615.19	13495.8	66.885	52.554	106.485	31.27	27.208
21-2-11	2570-10	R	2723.82	25717.7	67.999	56.236	105.89	32.752	28.054	1.86046			0.667193
		G	2723.82	13823.3	64.935	55.797	105.89	32.752	28.054
21-2-11	2537-1	R	2353.32	13365.4	155.835	53.958	100.391	29.847	154.548	0.983545	1.90509	1.43451	0.352716
		G	2353.32	13589	149.001	49.448	100.391	29.847	154.548
21-2-11	2537-2	R	2269.78	73748.4	123.934	42.013	103.657	27.88	166.537	3.99819			1.43382
		G	2269.78	18445.4	123.673	42.42	103.657	27.88	166.537
21-2-11	2537-3	R	1560.04	22679.3	53.704	47.419	89.015	22.314	5.966	1.6777			0.601652
		G	1560.04	13518.1	65.333	44.913	89.015	22.314	5.966
21-2-11	2537-4	R	2484.39	13243.1	81.942	42.315	107.44	29.442	15.469	0.960915			0.3446
		G	2484.39	13781.7	70.71	45.264	107.44	29.442	15.469
21-2-11	2537-5	R
		G
21-2-11	2537-6	R
		G
21-2-11	2537-7	R
		G
21-2-11	2537-8	R
		G
21-2-11	2537-9	R
		G
21-2-11	2537-10	R
		G
21-2-11	2538-1	R	2571.9	6055.86	145.806	51.918	114.539	28.59	148.53	0.515562	0.6857	0.318355	0.184889
		G	2571.9	11746.1	150.943	53.47	114.539	28.59	148.53
21-2-11	2538-2	R	2467.84	9000.31	67.923	46.98	101.826	30.858	15.356	0.631933			0.226622
		G	2467.84	14242.5	67.564	45.845	101.826	30.858	15.356
21-2-11	2538-3	R	2589.22	8487.8	86.732	41.993	134.425	24.524	11.264	0.598433			0.214608
		G	2589.22	14183.4	80.03	42.793	134.425	24.524	11.264
21-2-11	2538-4	R	2548.01	5843.63	147.474	51.976	100.605	32.247	153.561	0.418502			0.150082
		G	2548.01	13963.2	149.535	52.311	100.605	32.247	153.561
21-2-11	2538-5	R	2544.64	8002.6	62.369	60.512	111.259	29.121	21.628	0.605041			0.216978
		G	2544.64	13226.6	61.82	59.112	111.259	29.121	21.628
21-2-11	2538-6	R	2177.95	23199.6	124.931	44.7	108.463	25.567	161.351	1.46334			0.524779
		G	2177.95	15853.8	133.448	46.31	108.463	25.567	161.351
21-2-11	2538-7	R	2817.05	14880.2	72.319	44.53	105.885	33.874	22.967	0.887525			0.318281
		G	2817.05	16766	63.71	47.355	105.885	33.874	22.967
21-2-11	2538-8	R	2777.02	6474.74	153.344	52.099	114.807	30.798	160.924	0.447052			0.16032
		G	2777.02	14483.2	151.423	49.925	114.807	30.798	160.924
21-2-11	2538-9	R	2536.02	5947.65	74.339	45.622	104.905	30.78	29.099	0.433812			0.155572
		G	2536.02	13710.2	68.033	47.688	104.905	30.78	29.099
21-2-11	2538-10	R	2330.36	12547.9	136.338	53.146	100.997	29.378	162.032	0.855803			0.306905
		G	2330.36	14662.1	140.354	52.003	100.997	29.378	162.032
21-2-11	2539-1	R	2089.03	32822.7	92.326	42.214	111.535	23.848	7.754	2.68466	2.98731	2.14429	0.962763
		G	2089.03	12226	79.676	43.64	111.535	23.848	7.754
21-2-11	2539-2	R	2281.25	179460	68.111	42.273	104.768	27.724	15.521	8.22114			2.94824
		G	2281.25	21829.1	69.239	42.292	104.768	27.724	15.521
21-2-11	2539-3	R	2318.38	77450.8	55.239	51.79	103.324	28.569	26.079	4.49344			1.61142
		G	2318.38	17236.4	57.55	50.797	103.324	28.569	26.079
21-2-11	2539-4	R	2713.68	18703.2	149.594	44.47	114.274	30.236	166.645	1.58952			0.570029
		G	2713.68	11766.6	152.459	44.539	114.274	30.236	166.645
21-2-11	2539-5	R	2359.87	54785.8	151.308	44.426	101.641	29.562	163.17	3.78594			1.3577
		G	2359.87	14470.9	148.322	42.503	101.641	29.562	163.17
21-2-11	2539-6	R	2714.33	12466.3	65.111	49.787	113.754	30.381	22.937	1.33332			0.478151
		G	2714.33	9349.85	69.548	47.851	113.754	30.381	22.937
21-2-11	2539-7	R	2577.22	26500.1	142.012	46.583	109.945	29.846	159.167	2.01176			0.721449
		G	2577.22	13172.6	147.31	47.727	109.945	29.846	159.167
21-2-11	2539-8	R	2638.21	25973.9	160.667	47.508	109.864	30.575	159.145	2.01591			0.722939
		G	2638.21	12884.4	158.875	46.226	109.864	30.575	159.145
21-2-11	2539-9	R	2680.91	46420.8	77.866	42.422	115.6	29.528	10.848	2.84426			1.02
		G	2680.91	16320.9	75.011	41.94	115.6	29.528	10.848
21-2-11	2539-10	R	2532.93	10892.3	57.567	50.224	112.136	28.76	19.93	0.893139			0.320294
		G	2532.93	12195.5	61.601	48.013	112.136	28.76	19.93
21-3-11	2570-1	R	2436.46	18200.8	75.346	39.283	115.952	26.754	13.167	1.31834	1.9778	0.730686	0.666569
		G	2436.46	13805.8	71.224	39.994	115.952	26.754	13.167
21-3-11	2570-2	R	2848.18	54331.8	114.296	44.646	123.29	29.414	167.485	3.13535			1.58527
		G	2848.18	17328.8	133.637	46.865	123.29	29.414	167.485
21-3-11	2570-3	R	2527.41	32698.2	133.306	42.78	107.096	30.048	164.393	2.47543			1.25161
		G	2527.41	13209.1	135.966	42.27	107.096	30.048	164.393
21-3-11	2570-4	R	2536.36	29190.1	124.652	41.265	98.131	32.909	150.237	1.31834			0.666569
		G	2536.36	18872.6	133.291	45.189	98.131	32.909	150.237
21-3-11	2570-5	R	2516.82	21157.3	52.024	49.929	103.766	30.882	21.62	1.18343			0.598355
		G	2516.82	17878	61.377	42.569	103.766	30.882	21.62
21-3-11	2570-6	R	2458.69	48118.7	141.699	46.623	98.501	31.781	152.378	2.20095			1.11283
		G	2458.69	21862.7	145.505	48.472	98.501	31.781	152.378
21-3-11	2570-7	R	2625.39	41014.5	72.395	42.494	106.178	31.483	22.488	2.21669			1.12078
		G	2625.39	18502.6	60.687	45.872	106.178	31.483	22.488
21-3-11	2570-8	R	2467.52	23583.8	60.049	50.015	105.002	29.921	18.465	1.39867			0.707185
		G	2467.52	16861.6	66.139	43.521	105.002	29.921	18.465
21-3-11	2570-9	R	2698.73	54104.4	119.185	37.422	110.947	30.971	157.228	3.01007			1.52193
		G	2698.73	17974.4	135.027	43.568	110.947	30.971	157.228
21-3-11	2570-10	R	2296.57	24909.2	156.736	48.416	107.677	27.156	162.498	1.52073			0.768899
		G	2296.57	16379.8	147.208	44.212	107.677	27.156	162.498
21-3-11	2537-1	R	2453.96	66623.7	126.229	40.334	120.648	25.898	163.697	4.42226	2.09501	1.00532	2.23595
		G	2453.96	15065.5	131.445	41.21	120.648	25.898	163.697
21-3-11	2537-2	R	2658.14	12914.8	138.815	41.964	102.31	33.08	162.988	0.750148			0.379284
		G	2658.14	17216.3	141.571	43.549	102.31	33.08	162.988
21-3-11	2537-3	R	2650.71	31892.1	57.776	52.048	107.257	31.466	31.103	1.71424			0.866741
		G	2650.71	18604.2	59.313	51.671	107.257	31.466	31.103
21-3-11	2537-4	R	2591.93	28604.8	66.709	46.544	99.617	33.128	27.597	2.16266			1.09347
		G	2591.93	13226.7	58.682	50.467	99.617	33.128	27.597
21-3-11	2537-5	R	2421.18	30212.7	82.76	37.418	117.676	26.197	8.323	2.26706			1.14625
		G	2421.18	13326.8	70.447	39.3	117.676	26.197	8.323
21-3-11	2537-6	R	2494.7	32543.6	61.641	49.094	100.798	31.512	33.477	1.70686			0.863009
		G	2494.7	19066.3	58.362	50.358	100.798	31.512	33.477
21-3-11	2537-7	R	2470.93	15173.5	135.066	43.314	98.177	32.045	149.137	1.31163			0.663176
		G	2470.93	11568.4	141.746	46.336	98.177	32.045	149.137
21-3-11	2537-8	R	2565.26	53494.6	72.265	44.432	105.622	30.923	19.693	2.94871			1.49091
		G	2565.26	18141.7	64.576	46.151	105.622	30.923	19.693
21-3-11	2537-9	R	2485.4	28611.2	141.344	55.939	92.03	34.385	149.444	2.00935			1.01595
		G	2485.4	14239	136.172	50.329	92.03	34.385	149.444
21-3-11	2537-10	R	2677.32	19988.1	80.592	39.241	108.938	31.292	18.36	1.65717			0.837886
		G	2677.32	12061.6	70.928	42.05	108.938	31.292	18.36
21-3-11	2540-1	R	2805.23	25036.5	63.131	48.757	95.668	37.335	25.627	1.2488	1.07244	0.426237	0.631407
		G	2805.23	20048.5	64.152	47.776	95.668	37.335	25.627
21-3-11	2540-2	R	2667.16	30964.6	139.21	45.352	108.06	31.426	158.581	1.94826			0.985065
		G	2667.16	15893.4	145.176	49.238	108.06	31.426	158.581
21-3-11	2540-3	R	2314.53	13518	127.245	44.218	92.368	31.905	151.761	0.936742			0.473628
		G	2314.53	14430.9	129.508	44.477	92.368	31.905	151.761
21-3-11	2540-4	R	2518.53	7879.58	66.612	49.148	110.773	28.948	21.794	0.685232			0.346462
		G	2518.53	11499.1	66.511	47.459	110.773	28.948	21.794
21-3-11	2540-5	R	2658.01	30307.6	133.129	42.832	101.983	33.185	151.034	1.64316			0.830804
		G	2658.01	18444.7	141.664	48.972	101.983	33.185	151.034
21-3-11	2540-6	R	2453.93	13254.6	62.469	43.47	105.189	29.703	22.575	1.02551			0.518511
		G	2453.93	12924.8	62.853	44.184	105.189	29.703	22.575
21-3-11	2540-7	R	2733.06	12533.1	70.093	44.843	100.547	34.609	26.282	0.795905			0.402419
		G	2733.06	15747	63.348	46.789	100.547	34.609	26.282
21-3-11	2540-8	R	2290.89	15080.2	63.454	40.325	97.737	29.844	28.897	0.832511			0.420928
		G	2290.89	18114.1	57.663	43.166	97.737	29.844	28.897
21-3-11	2540-9	R	2682.83	17128.7	66.068	45.943	100.359	34.037	30.457	0.981144			0.496079
		G	2682.83	17457.9	60.543	47.869	100.359	34.037	30.457
21-3-11	2540-10	R	2544.57	10624	60.273	49.358	102.274	31.678	31.098	0.627141			0.31709
		G	2544.57	16940.4	58.815	47.169	102.274	31.678	31.098
21-3-11	2542-1	R	2490.06	17910.1	135.886	53.128	105.332	30.1	159.788	1.16571	2.30991	0.752969	0.589397
		G	2490.06	15364.1	134.055	47.366	105.332	30.1	159.788
21-3-11	2542-2	R	2401.34	30842	125.535	49.457	106.608	28.68	153.341	1.81825			0.919331
		G	2401.34	16962.5	135.09	52.398	106.608	28.68	153.341
21-3-11	2542-3	R	2184.22	35930.3	130.917	59.198	89.702	31.003	151.776	2.58428			1.30664
		G	2184.22	13903.4	128.744	53.545	89.702	31.003	151.776
21-3-11	2542-4	R	2430.06	52030.4	112.517	38.802	105.03	29.459	162.821	3.0695			1.55198
		G	2430.06	16950.8	133.644	43.767	105.03	29.459	162.821
21-3-11	2542-5	R	2128.54	28787.6	131.594	51.824	95.66	28.331	164.085	1.60912			0.81359
		G	2128.54	17890.3	129.441	48.61	95.66	28.331	164.085
21-3-11	2542-6	R	2112.12	31681.8	62.623	38.027	88.65	30.335	27.122	3.28643			1.66166
		G	2112.12	9640.21	52.931	43.524	88.65	30.335	27.122
21-3-11	2542-7	R	2489.17	24261.1	142.962	48.621	105.443	30.057	158.365	1.63797			0.82818
		G	2489.17	14811.7	141.569	44.428	105.443	30.057	158.365
21-3-11	2542-8	R	2470.52	37183.4	78.538	44.488	109.516	28.722	18.563	2.49458			1.26129
		G	2470.52	14905.7	70.402	47.547	109.516	28.722	18.563
21-3-11	2542-9	R	2310.03	62073	122.395	42.705	101.158	29.076	158.509	3.28158			1.65921
		G	2310.03	18915.6	131.197	45.729	101.158	29.076	158.509
21-3-11	2542-10	R	2516.1	36292.2	127.779	39.767	111.472	28.739	161.798	2.15164			1.0879
		G	2516.1	16867.2	140.388	43.278	111.472	28.739	161.798
21-3-24	2570-1	R	2759.39	55843.1	137.869	50.767	130.369	26.949	169.62	4.60363	3.43225	0.876023	1.34129
		G	2759.39	12130.2	143.56	52.329	130.369	26.949	169.62
21-3-24	2570-2	R	2790.68	21461.6	63.551	46.286	107.732	32.982	18.648	1.47001			0.428293
		G	2790.68	14599.7	67.13	44.75	107.732	32.982	18.648
21-3-24	2570-3	R	2666.08	49671.4	133.747	51.879	110.536	30.71	142.373	3.109			0.905821
		G	2666.08	15976.6	137.585	55.752	110.536	30.71	142.373
21-3-24	2570-4	R	2936.83	11482.2	142	40.336	128.047	29.202	167.322	4.60363			1.34129
		G	2936.83	14011.1	146.8	38.265	128.047	29.202	167.322
21-3-24	2570-5	R	2861.07	54007.9	139.201	46.041	129.936	28.036	160.248	3.34633			0.974967
		G	2861.07	16139.5	143.931	46.478	129.936	28.036	160.248
21-3-24	2570-6	R	2961.81	39564.6	128.82	38.02	101.305	37.225	150.305	3.17833			0.926022
		G	2961.81	12448.2	137.57	42.462	101.305	37.225	150.305
21-3-24	2570-7	R	2648.93	44748.1	82.801	39.721	125.925	26.784	12.72	3.33741			0.972369
		G	2648.93	13408	75.536	41.035	125.925	26.784	12.72
21-3-24	2570-8	R	2677.5	48098.6	131.058	45.721	105.345	32.361	163.967	3.33864			0.972729
		G	2677.5	14406.6	139.315	47.868	105.345	32.361	163.967
21-3-24	2570-9	R	2954.28	66483.7	131.514	40.926	130.724	28.774	168.2	3.72716			1.08592
		G	2954.28	17837.6	142.004	42.742	130.724	28.774	168.2
21-3-24	2570-10	R	3085.11	42884.2	91.974	45.884	139.039	28.252	7.133	3.60831			1.0513
		G	3085.11	11884.8	81.807	47.169	139.039	28.252	7.133
21-3-24	2540-1	R	2961.3	14013.5	160.302	49.673	127.186	29.645	168.752	1.07856	0.872901	0.327025	0.314243
		G	2961.3	12992.7	153.837	48.991	127.186	29.645	168.752
21-3-24	2540-2	R	2835.79	9214.2	91.669	45.085	126.803	28.474	15.378	0.844159			0.245949
		G	2835.79	10915.2	85.854	46.096	126.803	28.474	15.378
21-3-24	2540-3	R	3138.57	16809.4	85.155	51.004	124.056	32.212	15.955	1.10511			0.321979
		G	3138.57	15210.6	80.766	50.569	124.056	32.212	15.955
21-3-24	2540-4	R	2834.71	19319.4	138.995	41.446	120.295	30.004	164.534	1.45349			0.423481
		G	2834.71	13291.8	149.612	44.668	120.295	30.004	164.534
21-3-24	2540-5	R	2636.1	11772.3	68.798	50.89	129.261	25.966	14.781	0.881844			0.256929
		G	2636.1	13349.6	74.75	49.253	129.261	25.966	14.781
21-3-24	2540-6	R	2897.41	5264.09	146.241	45.252	119.411	30.894	161.337	0.418387			0.121899
		G	2897.41	12581.9	151.427	45.052	119.411	30.894	161.337
21-3-24	2540-7	R	3121.62	7817.75	74.245	48.573	119.307	33.314	17.914	0.570999			0.166363
		G	3121.62	13691.4	76.454	46.393	119.307	33.314	17.914
21-3-24	2540-8	R	2917.04	6854.6	126.127	39.536	123.893	29.978	171.17	0.534654			0.155774
		G	2917.04	12820.6	137.08	40.95	123.893	29.978	171.17
21-3-24	2540-9	R	2646.16	13528	149.022	46.832	109.727	30.705	160.91	0.968909			0.282296
		G	2646.16	13962.1	148.859	47.596	109.727	30.705	160.91
21-3-24	2540-10	R
		G
21-3-24	2542-1	R	2923.51	36405.1	139.649	49.259	127.492	29.197	168.055	2.50955	3.01148	0.793041	0.731169
		G	2923.51	14506.6	142.767	49.238	127.492	29.197	168.055
21-3-24	2542-2	R	2715.63	29563.4	128.379	40.706	119.589	28.913	158.999	1.94543			0.56681
		G	2715.63	15196.3	129.401	42.027	119.589	28.913	158.999
21-3-24	2542-3	R	2910.31	72602.3	65.819	56.126	117.858	31.441	18.341	4.30791			1.25513
		G	2910.31	16853.3	70.102	54.497	117.858	31.441	18.341
21-3-24	2542-4	R	2682.51	34445.3	138.026	44.388	107.504	31.771	164.08	2.26253			0.659199
		G	2682.51	15224.2	139.606	42.377	107.504	31.771	164.08
21-3-24	2542-5	R	3084.47	61404.3	127.01	48.316	142.688	27.523	165.25	4.06035			1.183
		G	3084.47	15122.9	137.013	50.259	142.688	27.523	165.25
21-3-24	2542-6	R	3178.98	38606.4	141.264	42.933	142.653	28.374	171.43	2.80864			0.81831
		G	3178.98	13745.6	147.767	43.017	142.653	28.374	171.43
21-3-24	2542-7	R	3019.37	49030.1	86.386	46.171	122.941	31.27	15.348	3.14591			0.916576
		G	3019.37	15585.3	80.596	46.552	122.941	31.27	15.348
21-3-24	2542-8	R	2743.77	31131	152.509	49.539	119.33	29.276	162.036	2.26661			0.660387
		G	2743.77	13734.6	147.03	45.86	119.33	29.276	162.036
21-3-24	2542-9	R	2969.98	42191.6	83.724	45.689	135.23	27.964	5.507	3.46724			1.0102
		G	2969.98	12168.7	76.134	44.239	135.23	27.964	5.507
21-3-24	2542-10	R	2997.92	53145.5	82.9	42.203	132.099	28.896	14.014	3.34059			0.973297
		G	2997.92	15909	84.811	41.655	132.099	28.896	14.014
21-3-24	2544-1	R	2216.73	4704.17	126.113	44.13	101.321	27.856	156.714	0.31526	0.313054	0.0494397	0.0918523
		G	2216.73	14921.6	130.472	45.768	101.321	27.856	156.714
21-3-24	2544-2	R	1862.77	4448.53	134.249	43.123	115.652	20.508	165.815	0.274078			0.0798539
		G	1862.77	16230.9	140.29	44.083	115.652	20.508	165.815
21-3-24	2544-3	R	2581.89	4055.31	131.947	46.519	114.189	28.789	164.112	0.322891			0.0940758
		G	2581.89	12559.4	137.716	47.231	114.189	28.789	164.112
21-3-24	2544-4	R	2509.65	2849.92	78.343	54.106	118.459	26.975	17.357	0.251203			0.073189
		G	2509.65	11345.1	75.049	54.888	118.459	26.975	17.357
21-3-24	2544-5	R	2666.76	3503.78	140.428	44.601	126.248	26.895	169.152	0.329478			0.0959948
		G	2666.76	10634.3	145.548	44.744	126.248	26.895	169.152
21-3-24	2544-6	R	2427.64	4660.82	71.057	41.665	110.834	27.888	24.538	0.301778			0.0879244
		G	2427.64	15444.5	65.106	43.277	110.834	27.888	24.538
21-3-24	2544-7	R	2551.64	3418.5	139.835	46.648	125.171	25.955	165.921	0.293524			0.0855195
		G	2551.64	11646.4	137.328	45.12	125.171	25.955	165.921
21-3-24	2544-8	R	2613.89	3244.57	136.34	49.995	108.981	30.539	151.437	0.289124			0.0842375
		G	2613.89	11222.1	141.162	52.079	108.981	30.539	151.437
21-3-24	2544-9	R	2717.38	5285.44	130.607	43.26	117.435	29.462	164.535	0.316921			0.0923363
		G	2717.38	16677.5	138.255	44.322	117.435	29.462	164.535
21-3-24	2544-10	R	2560.12	6136.56	74.213	51.551	103.587	31.468	33.725	0.436287			0.127114
		G	2560.12	14065.4	67.908	54.354	103.587	31.468	33.725
21-3-26	2570-1	1	2092.69	18426.4	132.935	48.226	106.546	25.008	157.794	1.30322	1.92995	0.988976	0.675263
		2	2092.69	14139.1	126.671	43.633	106.546	25.008	157.794
21-3-26	2570-2	1	2238.92	22892.7	62.297	40.528	103.32	27.591	20.502	1.52683			0.791125
		2	2238.92	14993.6	61.594	41.631	103.32	27.591	20.502
21-3-26	2570-3	1	2238.61	45330.7	81.665	35.236	107.371	26.546	17.125	2.95883			1.53311
		2	2238.61	15320.5	68.75	39.695	107.371	26.546	17.125
21-3-26	2570-4	1	2155.95	36387.1	126.403	40.024	97.329	28.204	160.049	1.30322			0.675263
		2	2155.95	14436.8	125.983	40.889	97.329	28.204	160.049
21-3-26	2570-5	1	2214.51	30606.2	130.265	48.518	106.341	26.515	164.154	2.35036			1.21784
		2	2214.51	13021.9	141.449	51.621	106.341	26.515	164.154
21-3-26	2570-6	1	2140.59	54347.3	81.109	46.325	114.254	23.855	9.837	3.75308			1.94465
		2	2140.59	14480.7	74.625	48.066	114.254	23.855	9.837
21-3-26	2570-7	1	2333.7	7425.14	127.943	45.326	108.018	27.508	166.763	0.579465			0.300249
		2	2333.7	12813.8	134.129	46.766	108.018	27.508	166.763
21-3-26	2570-8	1	2341.67	30449.4	128.983	44.555	96.671	30.842	157.154	2.08457			1.08011
		2	2341.67	14607.1	129.862	45.967	96.671	30.842	157.154
21-3-26	2570-9	1	2206.57	12593.5	75.11	44.031	96.182	29.21	18.111	0.895475			0.463989
		2	2206.57	14063.5	73.054	44.769	96.182	29.21	18.111
21-3-26	2570-10	1	2334.61	31770.3	121.159	43.242	100.332	29.627	159.776	2.54443			1.31839
		2	2334.61	12486.2	128.768	46.788	100.332	29.627	159.776
21-3-26	2540-1	1	2458.47	4511.48	126.258	46.056	104.958	29.823	159.074	0.297436	0.310874	0.0190043	0.154116
		2	2458.47	15167.9	129.826	46.375	104.958	29.823	159.074
21-3-26	2540-2	1	2313.53	3951.06	70.237	45.173	111.05	26.526	24.219	0.324312			0.168042
		2	2313.53	12182.9	64.887	46.534	111.05	26.526	24.219
21-3-26	2540-3
21-3-26	2540-4
21-3-26	2540-5
21-3-26	2540-6
21-3-26	2540-7
21-3-26	2540-8
21-3-26	2540-9
21-3-26	2540-10
21-3-26	2542-1	1	2178.29	46981.2	134.327	40.769	102.813	26.976	161.697	2.85627	2.01871	1.02132	1.47997
		2	2178.29	16448.5	137.21	40.822	102.813	26.976	161.697
21-3-26	2542-2	1	2887.81	42463	149.821	52.754	107.339	34.255	159.775	2.69878			1.39837
		2	2887.81	15734.1	145.561	47.666	107.339	34.255	159.775
21-3-26	2542-3	1	2447.63	21829	65.771	50.817	112.266	27.759	18.101	1.96691			1.01915
		2	2447.63	11098.1	66.013	48.251	112.266	27.759	18.101
21-3-26	2542-4	1	2326.39	61648.7	118.822	44.705	106.855	27.72	170.263	4.31037			2.23341
		2	2326.39	14302.4	126.012	45.949	106.855	27.72	170.263
21-3-26	2542-5	1	2444.6	21936.2	116.807	46.677	124.778	24.945	166.706	1.82631			0.946301
		2	2444.6	12011.2	129.5	48.711	124.778	24.945	166.706
21-3-26	2542-6	1	2206.57	17784.1	132.245	42.889	118.73	23.663	166.714	1.25098			0.648191
		2	2206.57	14216.2	135.324	43.28	118.73	23.663	166.714
21-3-26	2542-7	1	2445.21	15914	147.529	59.021	101.343	30.721	149.218	1.69247			0.876951
		2	2445.21	9402.84	143.562	54.069	101.343	30.721	149.218
21-3-26	2542-8	1	2175.67	16127.8	142.552	48.623	109.322	25.339	167.936	1.32526			0.686679
		2	2175.67	12169.5	131.067	42.595	109.322	25.339	167.936
21-3-26	2542-9	1	2255.03	18450	67.71	43.793	110.536	25.975	20.047	1.42631			0.739043
		2	2255.03	12935.4	65.598	42.238	110.536	25.975	20.047
21-3-26	2542-10	1	2087.14	10125.6	62.274	43.669	101	26.311	17.487	0.833491			0.431872
		2	2087.14	12148.4	59.488	42.579	101	26.311	17.487
21-3-26	2544-1	1	2205.5	4860.93	66.068	43.823	101.601	27.639	27.281	0.318306	0.361217	0.108257	0.16493
		2	2205.5	15271.3	63.886	45.096	101.601	27.639	27.281
21-3-26	2544-2	1	2273.61	5391.27	80.584	47.243	120.158	24.092	14.298	0.358912			0.18597
		2	2273.61	15021.1	76.653	47.377	120.158	24.092	14.298
21-3-26	2544-3	1	2332.92	3681.46	124.078	43.97	105.046	28.277	157.28	0.325083			0.168441
		2	2332.92	11324.7	130.073	45.826	105.046	28.277	157.28
21-3-26	2544-4	1	2276.15	8765.66	86.036	42.611	105.932	27.358	21.335	0.656197			0.340007
		2	2276.15	13358.3	68.881	47.809	105.932	27.358	21.335
21-3-26	2544-5	1	2120.33	4308.38	128.012	45.775	100.501	26.862	147.533	0.384459			0.199207
		2	2120.33	11206.3	129.025	47.143	100.501	26.862	147.533
21-3-26	2544-6	1	2349.28	3252.08	128.374	38.865	117.668	25.421	169.56	0.27373			0.141833
		2	2349.28	11880.6	132.432	39.184	117.668	25.421	169.56
21-3-26	2544-7	1	2769.6	4404.53	77.017	53.463	125.13	28.182	21.636	0.307432			0.159296
		2	2769.6	14326.8	74.092	53.856	125.13	28.182	21.636
21-3-26	2544-8	1	2204.79	4501.02	137.366	53.245	110.162	25.483	150.136	0.349375			0.181028
		2	2204.79	12883.1	140.917	54.527	110.162	25.483	150.136
21-3-26	2544-9	1	2265.68	4320.06	72.395	45.624	111.778	25.808	12.238	0.302378			0.156677
		2	2265.68	14286.9	68.737	45.897	111.778	25.808	12.238
21-3-26	2544-10	1	2295.57	4225.41	74.499	42.845	102.862	28.415	20.174	0.336295			0.174251
		2	2295.57	12564.6	69.902	44.311	102.862	28.415	20.174
21-4-14	2570-1	1	2674.29	33549.1	141.232	50.411	116.212	29.3	156.497	2.32656	2.4048	0.834118	0.967465
		2	2674.29	14420.1	137.309	49.801	116.212	29.3	156.497
21-4-14	2570-2	1	2551.71	25035.8	154.817	55.589	125.555	25.877	154.849	1.47671			0.614067
		2	2551.71	16953.8	147.324	50.733	125.555	25.877	154.849
21-4-14	2570-3	1	2581.47	41677.4	64.259	46.949	107.118	30.684	29.227	2.72623			1.13366
		2	2581.47	15287.6	61.138	48.168	107.118	30.684	29.227
21-4-14	2570-4	1	2487.51	69504.5	132.872	46.41	112.052	28.265	165.78	2.32656			0.967465
		2	2487.51	20603.2	132.968	46.811	112.052	28.265	165.78
21-4-14	2570-5	1	2321.21	80322.8	131.784	45.655	111.674	26.465	163.679	3.67242			1.52712
		2	2321.21	21871.9	132.026	44.821	111.674	26.465	163.679
21-4-14	2570-6	1	2733.87	47104.7	64.569	45.416	123.642	28.153	15.625	3.18563			1.3247
		2	2733.87	14786.6	69.373	43.832	123.642	28.153	15.625
21-4-14	2570-7	1	2551.16	30059.1	78.567	44.003	118.29	27.46	13.562	2.19454			0.912569
		2	2551.16	13697.2	73.571	44.541	118.29	27.46	13.562
21-4-14	2570-8	1	2413.59	18722.1	133.964	48.64	98.537	31.187	150.833	1.03707			0.431251
		2	2413.59	18052.9	134.331	47.731	98.537	31.187	150.833
21-4-14	2570-9	1	2695.43	58628.2	83.407	45.795	117.563	29.192	14.603	3.29631			1.37072
		2	2695.43	17786	79.058	45.816	117.563	29.192	14.603
21-4-14	2570-10	1	2258.02	30768	134.722	48.342	108.724	26.443	155.388	1.80595			0.750976
		2	2258.02	17037	134.259	48.899	108.724	26.443	155.388
21-4-14	2540-1	1	2736.73	13211.7	94.394	41.154	133.381	26.125	10.324	1.20113	0.735151	0.295856	0.499472
		2	2736.73	10999.4	76.789	43.564	133.381	26.125	10.324
21-4-14	2540-2	1	2452.97	10878.9	147.384	44.439	119.222	26.197	158.188	0.883179			0.367257
		2	2452.97	12317.8	145.114	44.636	119.222	26.197	158.188
21-4-14	2540-3	1	2570.73	5778.42	136.385	46.214	123.073	26.595	158.664	0.46182			0.192041
		2	2570.73	12512.3	146.109	50.034	123.073	26.595	158.664
21-4-14	2540-4	1	2279.55	5650.12	64.493	48.15	106.502	27.252	22.159	0.422627			0.175743
		2	2279.55	13369	64.698	47.999	106.502	27.252	22.159
21-4-14	2540-5	1	2680.15	12007.6	148.705	48.734	128.154	26.628	162.101	1.08907			0.452873
		2	2680.15	11025.6	144.427	48.06	128.154	26.628	162.101
21-4-14	2540-6	1	2601.66	10739.6	87.082	43.81	111.243	29.777	16.506	0.76411			0.317744
		2	2601.66	14055.1	78.798	45.685	111.243	29.777	16.506
21-4-14	2540-7	1	2603.96	6266.9	144.533	49.505	119.65	27.71	155.544	0.471614			0.196114
		2	2603.96	13288.2	143.922	47.197	119.65	27.71	155.544
21-4-14	2540-8	1	2751.75	12989.8	125.941	39.475	132.363	26.47	176.345	1.01977			0.424055
		2	2751.75	12738	129.861	40.209	132.363	26.47	176.345
21-4-14	2540-9	1	2546.12	7141.86	75.06	48.839	119.167	27.204	19.682	0.57583			0.239451
		2	2546.12	12402.7	73.18	48.438	119.167	27.204	19.682
21-4-14	2540-10	1	2414.31	5276.52	146.441	49.3	115.99	26.502	163.036	0.462369			0.19227
		2	2414.31	11411.9	144.723	47.281	115.99	26.502	163.036
21-4-14	2543-1	1	2523.84	6662.81	69.748	41.088	114.05	28.176	18.298	0.421073	0.34993	0.0654367	0.175097
		2	2523.84	15823.4	66.694	40.61	114.05	28.176	18.298
21-4-14	2543-2	1	2410.94	5314.27	126.497	40.648	111.268	27.588	161.108	0.382874			0.159213
		2	2410.94	13879.9	136.097	42.835	111.268	27.588	161.108
21-4-14	2543-3	1	1945.98	6791.76	80.759	42.697	103.575	23.922	6.881	0.407605			0.169497
		2	1945.98	16662.6	73.278	42.593	103.575	23.922	6.881
21-4-14	2543-4	1	2518.72	3226.69	71.592	40.129	122.464	26.187	16.311	0.27572			0.114654
		2	2518.72	11702.8	67.471	40.907	122.464	26.187	16.311
21-4-14	2543-5	1	2585.31	3185.54	120.707	42.229	118.79	27.71	162.953	0.288992			0.120173
		2	2585.31	11022.9	124.186	42.941	118.79	27.71	162.953
21-4-14	2543-6	1	1976.67	4541.64	126.406	43.003	101.651	24.759	166.326	0.276003			0.114772
		2	1976.67	16455	128.766	43.302	101.651	24.759	166.326
21-4-14	2543-7	1	2420.79	5205.88	120.333	42.673	110.675	27.849	164.007	0.382591			0.159095
		2	2420.79	13606.9	128.423	44.685	110.675	27.849	164.007
21-4-14	2543-8	1	2358.7	4364.8	63.694	54.267	102.608	29.269	22.526	0.337884			0.140504
		2	2358.7	12918.1	64.306	53.787	102.608	29.269	22.526
21-4-14	2543-9	1	2417.46	3785.23	128.38	44.128	118.796	25.91	161.838	0.283247			0.117784
		2	2417.46	13363.7	130.047	44.154	118.796	25.91	161.838
21-4-14	2543-10	1	2532.45	6631.37	138.137	50.826	113.383	28.438	165.011	0.443313			0.184345
		2	2532.45	14958.7	135.862	48.276	113.383	28.438	165.011
21-4-14	2544-1	1	2348.67	6598.73	142.768	49.345	106.728	28.019	154.699	0.441834	0.400518	0.104709	0.18373
		2	2348.67	14934.9	145.481	49.094	106.728	28.019	154.699
21-4-14	2544-2	1	2623.7	3634.35	130.525	48.523	102.053	32.734	157.906	0.310131			0.128963
		2	2623.7	11718.8	134.261	49.83	102.053	32.734	157.906
21-4-14	2544-3	1	2394.18	9396.25	133.843	47.18	101.679	29.98	151.41	0.586623			0.243939
		2	2394.18	16017.5	136.689	47.424	101.679	29.98	151.41
21-4-14	2544-4	1	2543.7	7635.22	80.254	45.379	124.637	25.985	17.337	0.521883			0.217017
		2	2543.7	14630.1	74.912	45.826	124.637	25.985	17.337
21-4-14	2544-5	1	2588.84	5853.21	86.131	44.384	122.352	26.941	22.892	0.450125			0.187178
		2	2588.84	13003.5	75.509	47.557	122.352	26.941	22.892
21-4-14	2544-6	1	2657.13	4971.77	138.948	44.9	114.011	29.674	158.974	0.416356			0.173136
		2	2657.13	11941.2	141.644	46.044	114.011	29.674	158.974
21-4-14	2544-7	1	2233.49	5277.21	60.655	52.598	95.595	29.748	41.317	0.379565			0.157837
		2	2233.49	13903.3	60.513	52.4	95.595	29.748	41.317
21-4-14	2544-8	1	2919.22	2827.71	81.452	43.525	126.2	29.452	19.622	0.238732			0.0992731
		2	2919.22	11844.7	79.293	44.299	126.2	29.452	19.622
21-4-14	2544-9	1	2694.06	3738.16	140.615	42.109	127.582	26.886	160.706	0.321201			0.133567
		2	2694.06	11638.1	145.868	43.44	127.582	26.886	160.706
21-4-14	2544-10	1	2813.24	3568.52	133.838	44.174	127.228	28.154	162.402	0.338734			0.140858
		2	2813.24	10534.9	138.597	45.298	127.228	28.154	162.402
21-4-16	2570-1	1	2664.06	55460.4	78.417	41.745	109.895	30.866	15.683	3.25165	3.34966	1.07063	0.970741
		2	2664.06	17056.1	75.761	42.448	109.895	30.866	15.683
21-4-16	2570-2	1	2625.67	63667.8	123.716	36.232	109.128	30.635	165.487	4.0439			1.20726
		2	2625.67	15744.1	134.783	39.262	109.128	30.635	165.487
21-4-16	2570-3	1	2202.79	35975.4	55.186	47.243	92.096	30.454	25.376	2.37291			0.708405
		2	2202.79	15160.9	59.894	44.63	92.096	30.454	25.376
21-4-16	2570-4	1	2794.54	20868.2	157.603	60.223	105.877	33.606	158.625	3.25165			0.970741
		2	2794.54	13748.3	142.746	48.959	105.877	33.606	158.625
21-4-16	2570-5	1	2322.64	24449.8	64.033	47.938	101.01	29.277	15.183	1.75532			0.52403
		2	2322.64	13928.9	65.269	43.52	101.01	29.277	15.183
21-4-16	2570-6	1	2328.68	45391.9	70.916	50.665	104.666	28.328	20.117	3.53877			1.05646
		2	2328.68	12827	64.426	50.862	104.666	28.328	20.117
21-4-16	2570-7	1	2659.55	64656.3	81.809	54.738	107.186	31.592	24.203	5.58335			1.66684
		2	2659.55	11580.2	73.342	57.652	107.186	31.592	24.203
21-4-16	2570-8	1	2952.02	37219.3	75.678	43.612	115.92	32.424	19.008	2.82561			0.843552
		2	2952.02	13172.1	69.404	46.223	115.92	32.424	19.008
21-4-16	2570-9	1	2356.97	67558.3	81.577	42.919	109.464	27.415	20.641	4.14528			1.23752
		2	2356.97	16297.7	76.369	44.601	109.464	27.415	20.641
21-4-16	2570-10	1	2407.42	29529	164.073	48.585	116.864	26.229	172.282	2.72812			0.814448
		2	2407.42	10823.9	153.312	46.953	116.864	26.229	172.282
21-4-16	2543-1	1	2709.12	4824.52	135.578	47.659	121.892	28.299	162.64	0.340051	0.437468	0.296904	0.101518
		2	2709.12	14187.7	139.004	48.018	121.892	28.299	162.64
21-4-16	2543-2	1	2461.71	3828.62	129.743	45.194	103.142	30.389	166.947	0.328061			0.0979387
		2	2461.71	11670.5	132.57	45.074	103.142	30.389	166.947
21-4-16	2543-3	1	1992.69	3512.97	77.188	42.695	99.997	25.372	14.891	0.281848			0.0841423
		2	1992.69	12464.1	75.418	42.767	99.997	25.372	14.891
21-4-16	2543-4	1	3027.24	4067.85	146.525	53.01	99.885	38.589	151.583	0.340051			0.101518
		2	3027.24	13035.6	144.627	49.757	99.885	38.589	151.583
21-4-16	2543-5	1	2743.64	4667.48	94.541	49.061	125.856	27.756	9.809	0.438798			0.130998
		2	2743.64	10637	87.009	49.779	125.856	27.756	9.809
21-4-16	2543-6	1	2386.75	18241.9	57.162	45.054	99.025	30.688	36.089	1.2671			0.378276
		2	2386.75	14396.6	57.911	49.188	99.025	30.688	36.089
21-4-16	2543-7	1	2636.93	3622.67	67.57	47.182	108.475	30.951	27.657	0.310085			0.0925723
		2	2636.93	11682.8	64.405	47.749	108.475	30.951	27.657
21-4-16	2543-8	1	3030.54	4839.72	68.9	45.973	109.65	35.19	24.783	0.447766			0.133675
		2	3030.54	10808.6	63.207	49.725	109.65	35.19	24.783
21-4-16	2543-9	1	2466.78	3629.23	140.478	50.798	103.331	30.395	158.803	0.284773			0.0850157
		2	2466.78	12744.3	144.058	52.16	103.331	30.395	158.803
21-4-16	2543-10	1	2720.94	4098.77	72.621	47.263	110.447	31.367	28.752	0.336147			0.100353
		2	2720.94	12193.4	65.594	51.155	110.447	31.367	28.752
21-4-16	2562-1	1	2474.72	18500.6	53.463	47.946	102.337	30.789	22.496	1.33332	2.13428	0.725071	0.398046
		2	2474.72	13875.6	61.814	44.258	102.337	30.789	22.496
21-4-16	2562-2	1	2191.94	25248.9	82.18	41.201	96.479	28.927	22.661	1.76285			0.526279
		2	2191.94	14322.8	70.183	45.461	96.479	28.927	22.661
21-4-16	2562-3	1	2540.24	19360.4	84.44	41.968	119.557	27.053	15.517	1.37799			0.411382
		2	2540.24	14049.8	80.331	41.059	119.557	27.053	15.517
21-4-16	2562-4	1	2519.71	52180.5	89.191	41.817	105.769	30.332	13.375	3.63052			1.08385
		2	2519.71	14372.7	75.166	42.597	105.769	30.332	13.375
21-4-16	2562-5	1	2300	15024.3	56.68	51.604	105.802	27.679	20.764	1.37336			0.409999
		2	2300	10939.8	64.099	46.728	105.802	27.679	20.764
21-4-16	2562-6	1	2668.11	29456.1	147.229	46.845	110.106	30.853	161.14	2.47635			0.739286
		2	2668.11	11895	140.836	45.076	110.106	30.853	161.14
21-4-16	2562-7	1	2680.29	31380	68.001	43.577	123.978	27.526	15.06	2.33419			0.696844
		2	2680.29	13443.7	72.525	42.551	123.978	27.526	15.06
21-4-16	2562-8	1	3053.11	30071.7	119.751	42.922	102.344	37.983	153.184	2.59599			0.775001
		2	3053.11	11583.9	130.321	46.617	102.344	37.983	153.184
21-4-16	2562-9	1	2746.36	31785.4	141.459	45.953	106.149	32.942	158.955	2.52424			0.753582
		2	2746.36	12592.1	140.144	47.142	106.149	32.942	158.955
21-4-16	2562-10	1	1885.68	23871.3	107.101	51.447	92.827	25.865	0.03	1.93396			0.577361
		2	1885.68	12343.2	115.884	51.117	92.827	25.865	0.03
21-4-16	2580-1	1	2564.43	28200.6	122.89	47.057	95.818	34.077	150.03	2.12224	1.3618	0.576239	0.633569
		2	2564.43	13288.1	132.416	54.596	95.818	34.077	150.03
21-4-16	2580-2	1	2610.46	8133.72	150.354	54.414	98.045	33.9	145.497	0.667282			0.199209
		2	2610.46	12189.3	150.913	53.93	98.045	33.9	145.497
21-4-16	2580-3	1	2471.48	17175.7	71.37	46.509	105.351	29.869	28.053	1.24218			0.370838
		2	2471.48	13827	70.105	46.296	105.351	29.869	28.053
21-4-16	2580-4	1	2375.2	15416.6	87.637	43.39	118.656	25.487	14.664	1.38361			0.41306
		2	2375.2	11142.3	70.383	47.87	118.656	25.487	14.664
21-4-16	2580-5	1	2593.27	21103.9	88.522	41.141	109.678	30.105	20.71	1.58792			0.474055
		2	2593.27	13290.3	68.583	47.625	109.678	30.105	20.71
21-4-16	2580-6	1	2341.46	7315.56	124.477	43.937	97.903	30.451	159.885	0.692616			0.206772
		2	2341.46	10562.2	129.857	46.002	97.903	30.451	159.885
21-4-16	2580-7	1	2841.29	8291	90.916	44.493	120.625	29.991	17.561	0.688941			0.205675
		2	2841.29	12034.4	77.617	48.518	120.625	29.991	17.561
21-4-16	2580-8	1	2762.74	26433.6	82.756	46.123	110.705	31.775	26.901	2.1032			0.627884
		2	2762.74	12568.3	64.005	54.085	110.705	31.775	26.901
21-4-16	2580-9	1	2757.33	25262.2	142.371	40.489	110.567	31.752	164.016	1.97068			0.588322
		2	2757.33	12819	145.032	43.661	110.567	31.752	164.016
21-4-16	2580-10	1	2567.18	12924	148.639	42.418	122.784	26.621	167.852	1.15937			0.346117
		2	2567.18	11147.4	143.91	40.646	122.784	26.621	167.852
21-4-21	2570-1	1	2298.32	62594	112.62	43.265	97.074	30.145	162.578	2.96004	2.81252	0.679799	1.05245
		2	2298.32	21146.3	116.516	43.17	97.074	30.145	162.578
21-4-21	2570-2	1	2534	41963.1	58.31	42.14	111.718	28.88	18.2	2.57844			0.916772
		2	2534	16274.6	64.419	39.345	111.718	28.88	18.2
21-4-21	2570-3	1	2343.93	38589.7	59.949	45.242	103.219	28.913	24.682	2.27002			0.807112
		2	2343.93	16999.8	58.338	46.381	103.219	28.913	24.682
21-4-21	2570-4	1	2535.35	37123.8	138.588	42.608	109.71	29.424	176.332	2.96004			1.05245
		2	2535.35	15703.7	132.693	41.337	109.71	29.424	176.332
21-4-21	2570-5	1	2433.5	60420.4	121.33	43.72	98.505	31.455	162.236	3.34723			1.19012
		2	2433.5	18050.9	120.716	42.431	98.505	31.455	162.236
21-4-21	2570-6	1	2566.99	66184.1	136.344	44.897	110.665	29.534	166.772	3.67242			1.30574
		2	2566.99	18021.9	138.356	44.434	110.665	29.534	166.772
21-4-21	2570-7	1	2504.32	43515.7	122.433	40.033	124.016	25.711	166.774	2.87031			1.02055
		2	2504.32	15160.6	134.582	41.607	124.016	25.711	166.774
21-4-21	2570-8	1	2550.36	40413.9	130.733	48.012	114.935	28.253	163.696	2.87554			1.02241
		2	2550.36	14054.3	137.713	47.716	114.935	28.253	163.696
21-4-21	2570-9	1	2359.38	19692.3	51.721	50.54	102.129	29.414	24.872	1.2469			0.443341
		2	2359.38	15793	62.213	42.702	102.129	29.414	24.872
21-4-21	2570-10	1	2673.16	55283	82.312	44.329	119.525	28.476	17.486	3.34422			1.18905
		2	2673.16	16530.9	67.878	48.867	119.525	28.476	17.486
21-4-21	2543-1	1	2298.73	6380.89	69.197	47.98	108.79	26.904	19.208	0.432076	0.420783	0.080421	0.153626
		2	2298.73	14768	63.946	48.99	108.79	26.904	19.208
21-4-21	2543-2	1	2336.77	4392.72	68.562	40.034	106.357	27.974	24.87	0.33844			0.120333
		2	2336.77	12979.3	65.192	41.82	106.357	27.974	24.87
21-4-21	2543-3	1	2225.55	6244.39	133.7	43.767	100.35	28.238	154.131	0.39964			0.142093
		2	2225.55	15625.1	136.217	44.12	100.35	28.238	154.131
21-4-21	2543-4	1	2456.59	5494.6	69.708	41.577	116.461	26.857	21.313	0.432076			0.153626
		2	2456.59	12736.2	64.281	43.437	116.461	26.857	21.313
21-4-21	2543-5	1	2428.42	4776.58	139.586	50.068	120.343	25.693	165.931	0.313017			0.111294
		2	2428.42	15259.8	142.729	50.436	120.343	25.693	165.931
21-4-21	2543-6	1	2359.66	7314.78	126.761	47.398	101.721	29.536	155.473	0.496842			0.176654
		2	2359.66	14722.5	132.076	50.013	101.721	29.536	155.473
21-4-21	2543-7	1	2217.48	6320.82	62.066	50.119	106.574	26.492	16.973	0.442016			0.15716
		2	2217.48	14300	69.311	44.798	106.574	26.492	16.973
21-4-21	2543-8	1	2282.64	4738.77	61.513	42.817	95.811	30.334	29.358	0.344043			0.122326
		2	2282.64	13773.8	57.737	44.116	95.811	30.334	29.358
21-4-21	2543-9	1	2432.52	5864.48	133.228	44.743	104.632	29.601	156.568	0.424665			0.150991
		2	2432.52	13809.6	136.126	44.528	104.632	29.601	156.568
21-4-21	2543-10	1	2098.29	9462.75	62.084	45.208	95.843	27.875	22.133	0.585014			0.208004
		2	2098.29	16175.2	60.128	45.68	95.843	27.875	22.133
21-4-21	2562-1	1	2462.9	39320.3	56.629	45.532	106.774	29.369	26.296	2.70796	2.28883	0.80419	0.962826
		2	2462.9	14520.2	57.692	44.227	106.774	29.369	26.296
21-4-21	2562-2	1	2456.14	42400.4	51.771	49.385	98.302	31.813	31.837	2.72513			0.968928
		2	2456.14	15559.1	53.693	47.577	98.302	31.813	31.837
21-4-21	2562-3	1	2186.3	42801.1	137.103	59.596	97.975	28.412	144.738	2.94692			1.04779
		2	2186.3	14524	131.923	54.454	97.975	28.412	144.738
21-4-21	2562-4	1	2556.42	22459.6	57.222	47.318	97.095	33.523	26.239	1.56893			0.55784
		2	2556.42	14315.2	57.473	43.111	97.095	33.523	26.239
21-4-21	2562-5	1	2682.71	54332	118.104	41.635	109.122	31.302	163.594	3.60758			1.28269
		2	2682.71	15060.5	122.956	43.766	109.122	31.302	163.594
21-4-21	2562-6	1	2479.12	16641.6	140.941	46.36	103.873	30.388	158.513	1.23124			0.437771
		2	2479.12	13516.1	138.394	45.532	103.873	30.388	158.513
21-4-21	2562-7	1	2292.67	52528.2	111.378	41.852	100.464	29.056	155.245	3.01026			1.07031
		2	2292.67	17449.7	121.733	44.978	100.464	29.056	155.245
21-4-21	2562-8	1	2492.93	24300.9	48.192	58.053	95.769	33.143	40.304	1.87922			0.668164
		2	2492.93	12931.4	53.94	54.684	95.769	33.143	40.304
21-4-21	2562-9	1	2525.53	20257.5	129.848	51.084	111.201	28.917	162.756	1.49717			0.532325
		2	2525.53	13530.5	132.771	51.036	111.201	28.917	162.756
21-4-21	2562-10	1	2624.02	20584.7	70.329	46.732	100.421	33.27	26.161	1.71387			0.609372
		2	2624.02	12010.6	59.059	50.754	100.421	33.27	26.161
21-4-21	2580-1	1	2361.99	23611.1	70.903	42.43	95.174	31.599	20.709	1.6789	1.78891	0.672271	0.596938
		2	2361.99	14063.5	63.863	42.145	95.174	31.599	20.709
21-4-21	2580-2	1	2638.39	22909.6	109.31	36.33	105.317	31.897	163.314	1.73332			0.616286
		2	2638.39	13217.2	124.453	39.904	105.317	31.897	163.314
21-4-21	2580-3	1	2765.44	14374.6	72.159	39.312	102.516	34.347	18.201	1.08774			0.386749
		2	2765.44	13215.1	64.194	41.154	102.516	34.347	18.201
21-4-21	2580-4	1	2343.01	34392	75.502	45.805	115.883	25.743	22.855	2.43239			0.864846
		2	2343.01	14139.2	65.84	49.92	115.883	25.743	22.855
21-4-21	2580-5	1	2566.22	21492.4	123.276	46.126	102.769	31.794	157.703	1.65365			0.587961
		2	2566.22	12996.9	139.215	51.754	102.769	31.794	157.703
21-4-21	2580-6	1	2622.8	9165.22	146.151	55.197	109.547	30.484	146.976	0.86332			0.306956
		2	2622.8	10616.3	153.235	56.337	109.547	30.484	146.976
21-4-21	2580-7	1	2840.44	28361.4	120.794	38.237	111.689	32.381	162.19	2.2204			0.78947
		2	2840.44	12773.1	132.178	41.839	111.689	32.381	162.19
21-4-21	2580-8	1	2429	35029	125.564	35.22	108.767	28.434	169.98	2.74608			0.976379
		2	2429	12756	128.124	36.829	108.767	28.434	169.98
21-4-21	2580-9	1	2895.26	38138.2	119.794	43.433	110.104	33.481	160.656	2.49947			0.888695
		2	2895.26	15258.5	132.271	47.53	110.104	33.481	160.656
21-4-21	2580-10	1	2474.63	11323.8	129.338	41.464	115.128	27.368	166.587	0.973826			0.346247
		2	2474.63	11628.2	133.225	42.111	115.128	27.368	166.587
21-4-28	2570-1	1	2526.87	18890.8	129.1	41.722	107.007	30.066	163.747	1.29652	1.71414	0.562605	0.756369
		2	2526.87	14570.4	136.865	41.883	107.007	30.066	163.747
21-4-28	2570-2	1	2825.9	28307.9	122.959	39.533	134.133	26.824	168.1	2.14906			1.25373
		2	2825.9	13172.2	139.956	41.742	134.133	26.824	168.1
21-4-28	2570-3	1	2654.76	29506	141.257	52.317	106.381	31.774	161.814	2.26939			1.32392
		2	2654.76	13001.8	136.599	47.422	106.381	31.774	161.814
21-4-28	2570-4	1	2829.66	26724.8	115.515	42.044	107.15	33.624	160.321	1.29652			0.756369
		2	2829.66	12820	127.424	45.536	107.15	33.624	160.321
21-4-28	2570-5	1	2511.79	11704.6	145.191	53.065	111.208	28.758	157.789	0.746569			0.435537
		2	2511.79	15677.9	134.098	45.023	111.208	28.758	157.789
21-4-28	2570-6	1	2585.72	15307.6	126.884	44.051	102.802	32.025	157.461	1.18185			0.689476
		2	2585.72	12952.2	138.116	48.26	102.802	32.025	157.461
21-4-28	2570-7	1	2550.26	29540.5	68.202	49.928	109.918	29.541	27.347	1.81594			1.05939
		2	2550.26	16267.4	64.814	49.455	109.918	29.541	27.347
21-4-28	2570-8	1	2726.4	25894	124.753	49.235	115.959	29.936	155.572	1.93269			1.1275
		2	2726.4	13397.9	139.597	52.712	115.959	29.936	155.572
21-4-28	2570-9	1	2762.14	23945.2	142.909	52.742	109.569	32.097	160.015	1.91022			1.11439
		2	2762.14	12535.3	136.628	49.102	109.569	32.097	160.015
21-4-28	2570-10	1	2599.83	35532.6	71.281	36.894	100.889	32.81	23.994	2.5426			1.48331
		2	2599.83	13974.9	59.532	40.177	100.889	32.81	23.994
21-4-28	2545-1	1	2774.99	21665.3	70.466	48.119	113.667	31.084	26.581	1.69526	1.30676	0.379836	0.988989
		2	2774.99	12779.9	64.655	49.105	113.667	31.084	26.581
21-4-28	2545-2	1	2763.61	18617.7	121.696	41.813	115.476	30.472	162.257	1.36646			0.797173
		2	2763.61	13624.7	140.796	47.179	115.476	30.472	162.257
21-4-28	2545-3	1	2677.09	16850.7	121.245	43.382	114.024	29.894	159.468	1.29736			0.75686
		2	2677.09	12988.5	134.633	47.141	114.024	29.894	159.468
21-4-28	2545-4	1	2360.22	26749.5	137.638	43.886	114.256	26.302	161.387	1.69526			0.988989
		2	2360.22	12464.1	142.82	43.343	114.256	26.302	161.387
21-4-28	2545-5	1	2309.7	12679.6	55.539	48.441	97.449	30.178	33.618	0.742073			0.432914
		2	2309.7	17086.7	53.977	49.798	97.449	30.178	33.618
21-4-28	2545-6	1	2762.75	9348.79	135.575	40.299	115.936	30.341	160.833	0.696945			0.406587
		2	2762.75	13413.9	140.289	41.008	115.936	30.341	160.833
21-4-28	2545-7	1	2560.82	25979.7	132.13	41.484	105.358	30.947	153.977	1.65206			0.963786
		2	2560.82	15725.6	134.95	44.065	105.358	30.947	153.977
21-4-28	2545-8	1	2547.2	15621.1	130.53	42.355	113.854	28.486	161.789	1.26954			0.740632
		2	2547.2	12304.5	133.823	44.449	113.854	28.486	161.789
21-4-28	2545-9	1	2785.55	20438.6	77.898	48.685	122.564	28.937	17.153	1.62703			0.949183
		2	2785.55	12561.9	74.87	48.976	122.564	28.937	17.153
21-4-28	2545-10	1	3105.11	11925.9	137.706	42.206	120.381	32.842	163.495	1.02564			0.598345
		2	3105.11	11627.8	144.847	41.652	120.381	32.842	163.495
21-4-28	2562-1	1	2700.68	9269.72	69.682	46.088	110.907	31.004	22.174	0.728752	1.86599	0.755352	0.425143
		2	2700.68	12720	68.831	47.413	110.907	31.004	22.174
21-4-28	2562-2	1	2495.63	26589.1	103.539	36.162	112.597	28.22	168.528	1.94118			1.13245
		2	2495.63	13697.4	127.166	39.498	112.597	28.22	168.528
21-4-28	2562-3	1	2722.23	25042.2	54.017	56.524	95.892	36.146	29.675	1.82261			1.06328
		2	2722.23	13739.7	67.661	45.697	95.892	36.146	29.675
21-4-28	2562-4	1	2675.51	17292.9	147.294	48.379	107.37	31.727	162.409	1.46349			0.85378
		2	2675.51	11816.2	144.273	44.555	107.37	31.727	162.409
21-4-28	2562-5	1	2690.27	31520.4	68.773	50.118	104.506	32.777	32.317	2.28456			1.33278
		2	2690.27	13797.1	59.774	53.797	104.506	32.777	32.317
21-4-28	2562-6	1	2678.6	36036.2	80.126	38.662	110.459	30.876	23.198	2.57103			1.4999
		2	2678.6	14016.2	67.707	41.96	110.459	30.876	23.198
21-4-28	2562-7	1	2680.49	45863.5	67.647	51.648	120.304	28.369	28.478	3.39077			1.97812
		2	2680.49	13526	65.981	52.975	120.304	28.369	28.478
21-4-28	2562-8	1	2332.65	14302.7	128.401	47.7	91.751	32.37	148.558	1.08599			0.633549
		2	2332.65	13170.2	126.834	47.344	91.751	32.37	148.558
21-4-28	2562-9	1	2751.51	18884.2	59.39	53.28	101.805	34.412	30.617	1.65793			0.967212
		2	2751.51	11390.2	60.515	49.895	101.805	34.412	30.617
21-4-28	2562-10	1	2701.86	19249.8	125.576	44.992	114.622	30.013	159.265	1.71361			0.999693
		2	2701.86	11233.5	132.072	47.489	114.622	30.013	159.265
21-4-28	2580-1	1	2640.68	21697.4	84.286	40.097	100.787	33.36	28.822	1.6809	1.14977	0.349417	0.98061
		2	2640.68	12908.2	62.645	47.561	100.787	33.36	28.822
21-4-28	2580-2	1	2396.77	15294.9	158.121	48.186	114.97	26.543	164.822	1.5676			0.914513
		2	2396.77	9756.9	155.678	47.148	114.97	26.543	164.822
21-4-28	2580-3	1	2542.81	11340.1	75.719	45.515	111.041	29.157	18.949	1.29123			0.753282
		2	2542.81	8782.42	66.777	48.575	111.041	29.157	18.949
21-4-28	2580-4	1	2632.93	9048.52	72.496	47.632	107.851	31.083	26.871	0.721469			0.420894
		2	2632.93	12541.8	62.997	51.616	107.851	31.083	26.871
21-4-28	2580-5	1	2565.84	10294.6	151.799	50.744	108.762	30.037	156.292	0.871942			0.508677
		2	2565.84	11806.5	147.853	46.991	108.762	30.037	156.292
21-4-28	2580-6	1	2634.58	9562.53	62.247	50.471	106.379	31.533	22.785	0.82172			0.479379
		2	2634.58	11637.2	63.978	48.79	106.379	31.533	22.785
21-4-28	2580-7	1	2864.26	18424.2	85.069	45.222	111.53	32.699	17.33	1.54704			0.902518
		2	2864.26	11909.4	75.758	48.819	111.53	32.699	17.33
21-4-28	2580-8	1	2789.67	11513.6	82.337	45.45	128.522	27.637	25.681	0.891029			0.519812
		2	2789.67	12921.7	76.461	48.004	128.522	27.637	25.681
21-4-28	2580-9	1	2772.78	13250.7	92.324	39.784	117.88	29.949	23.722	1.12363			0.655508
		2	2772.78	11792.8	72.392	47.065	117.88	29.949	23.722
21-4-28	2580-10	1	2722.22	11051.7	162.36	48.388	126.726	27.351	167.242	0.98112			0.57237
		2	2722.22	11264.4	153.787	47.097	126.726	27.351	167.242
21-5-3	2570-1	1	2134.86	38989.7	138.577	52.362	94.918	28.637	155.419	2.86622	3.75249	1.71556	0.763819
		2	2134.86	13603.2	138.472	53.078	94.918	28.637	155.419
21-5-3	2570-2	1	2208.92	76329.2	108.923	58.609	82.271	34.186	138.264	4.81136			1.28218
		2	2208.92	15864.4	111.581	60.322	82.271	34.186	138.264
21-5-3	2570-3	1	2203.68	16664.5	61.249	47.196	89.474	31.359	27.588	1.41119			0.376066
		2	2203.68	11808.9	59.882	46.355	89.474	31.359	27.588
21-5-3	2570-4	1	2113.93	66706.5	118.235	36.102	100.777	26.708	163.971	2.86622			0.763819
		2	2113.93	17450.8	122.242	36.543	100.777	26.708	163.971
21-5-3	2570-5	1	1867.26	64941.9	75.034	40.509	92.538	25.692	24.687	4.04377			1.07762
		2	1867.26	16059.7	69.536	43.497	92.538	25.692	24.687
21-5-3	2570-6	1	2391.16	37762.2	70.947	45.482	101.782	29.912	20.378	2.79705			0.745385
		2	2391.16	13500.7	64.763	45.571	101.782	29.912	20.378
21-5-3	2570-7	1	2205.96	18818.2	127.728	54.038	94.215	29.812	152.153	1.57288			0.419157
		2	2205.96	11964.2	129.461	49.182	94.215	29.812	152.153
21-5-3	2570-8	1	2187.71	86728	101.717	49.749	105.221	26.473	168.666	6.50932			1.73466
		2	2187.71	13323.7	110.974	50.237	105.221	26.473	168.666
21-5-3	2570-9	1	2233.54	72072.4	123.924	46.12	101.278	28.079	153.939	5.20075			1.38595
		2	2233.54	13858.1	132.819	49.975	101.278	28.079	153.939
21-5-3	2570-10	1	2240.14	66300.8	126.875	55.449	101.15	28.198	149.45	5.44617			1.45135
		2	2240.14	12173.8	131.843	57.995	101.15	28.198	149.45
21-5-3	2545-1	1	2037.27	34894.4	91.6	47.224	88.813	29.207	162.712	2.38225	1.27836	0.670853	0.634844
		2	2037.27	14647.7	110.122	49.382	88.813	29.207	162.712
21-5-3	2545-2	1	2040.26	21095.8	67.893	40.945	97.309	26.696	22.395	1.35536			0.36119
		2	2040.26	15564.7	62.558	42.852	97.309	26.696	22.395
21-5-3	2545-3	1	2066.87	11940.4	136.471	59.938	87.26	30.159	150.996	0.870017			0.23185
		2	2066.87	13724.4	132.304	53.179	87.26	30.159	150.996
21-5-3	2545-4	1	2248.24	12414.4	77.321	43.321	95.907	29.847	16.239	2.38225			0.634844
		2	2248.24	13476.8	67.454	44.98	95.907	29.847	16.239
21-5-3	2545-5	1	1904.65	7613.48	134.029	56.095	87.089	27.846	154.548	0.745703			0.198722
		2	1904.65	10209.8	129.829	49.593	87.089	27.846	154.548
21-5-3	2545-6	1	2291.81	8598.12	153.307	60.408	98.543	29.612	158.847	0.674635			0.179783
		2	2291.81	12744.8	141.831	49.976	98.543	29.612	158.847
21-5-3	2545-7	1	2337.82	7878.14	70.207	50.514	99.194	30.008	26.385	0.775869			0.206761
		2	2337.82	10153.9	67.245	50.447	99.194	30.008	26.385
21-5-3	2545-8	1	1953.65	18553.5	55.29	44.791	95.973	25.918	14.556	1.51501			0.403733
		2	1953.65	12246.5	60.459	44.924	95.973	25.918	14.556
21-5-3	2545-9	1	2228.07	5952.01	129.038	40.765	100.712	28.168	163.514	0.610293			0.162637
		2	2228.07	9752.7	130.524	40.392	100.712	28.168	163.514
21-5-3	2545-10	1	1899.46	18038.6	46.675	55.203	94.877	25.491	30.717	1.47218			0.39232
		2	1899.46	12253	54.633	48.304	94.877	25.491	30.717
21-5-3	2545-1	1	2395.75	15512.7	135.582	55.688	106.144	28.738	156.461	1.35028	1.69556	0.623619	0.359835
		2	2395.75	11488.5	133.952	52.377	106.144	28.738	156.461
21-5-3	2545-2	1	2293.68	18583.2	127.078	47.151	89.38	32.674	161.524	1.60002			0.426388
		2	2293.68	11614.3	124.591	42.527	89.38	32.674	161.524
21-5-3	2545-3	1	2281.38	13416.2	66.561	55.604	101.646	28.577	31.015	1.23107			0.328067
		2	2281.38	10898	62.695	56.411	101.646	28.577	31.015
21-5-3	2545-4	1	2403.72	9705.7	125.699	42.053	109.682	27.903	171.007	0.907993			0.241971
		2	2403.72	10689.2	124.697	41.904	109.682	27.903	171.007
21-5-3	2545-5	1	2268.3	32934.2	123.721	40.849	91.56	31.543	169.318	2.38752			0.636248
		2	2268.3	13794.3	123.84	39.92	91.56	31.543	169.318
21-5-3	2545-6	1	2236.19	15843.8	63.702	48.219	110.517	25.763	17.175	1.33723			0.356357
		2	2236.19	11848.3	70.176	44.175	110.517	25.763	17.175
21-5-3	2545-7	1	2061.34	13496.9	68.176	43.066	92.713	28.309	20.438	1.07988			0.287776
		2	2061.34	12498.5	65.957	44.074	92.713	28.309	20.438
21-5-3	2545-8	1	2048.93	30249.9	74.033	49.09	86.635	30.112	19.321	2.10291			0.560404
		2	2048.93	14384.8	80.519	44.799	86.635	30.112	19.321
21-5-3	2545-9	1	2036.86	32874.4	76.268	40.826	84.078	30.845	21.708	2.75766			0.734887
		2	2036.86	11921.1	66.8	45.224	84.078	30.845	21.708
21-5-3	2545-10	1	2060.46	27802.9	71.566	37.406	91.265	28.746	27.152	2.20101			0.586546
		2	2060.46	12631.9	61.627	41.382	91.265	28.746	27.152
