# Supplementary material for: Quantitative Dissection of the Proximal Ciona brachyury Enhancer
Source: Front Cell Dev Biol. 2022 Jan 21;9:804032. doi: 10.3389/fcell.2021.804032 (PMC8814421; doi:10.3389/fcell.2021.804032)
Supplement: Supplementary file 5 [file Table6.XLSX]

## Sheet: Sheet1
Pairwise comparisons using t tests with pooled SD
Primary notochord
		ETS	WT
	WT	0.0043	-
	Low ETS	2.5e-05	1.6e-10
secondary notochord
		ETS	WT
	WT	0.24	-
	Low ETS	3e-07	3.3e-09
Primary/ Secondary ratio of intensity
		ETS	WT
	WT		-
	Low ETS	0.13	0.91
P value adjustment method: hochberg
