# Supplementary material for: Quantitative Dissection of the Proximal Ciona brachyury Enhancer
Source: Front Cell Dev Biol. 2022 Jan 21;9:804032. doi: 10.3389/fcell.2021.804032 (PMC8814421; doi:10.3389/fcell.2021.804032)
Supplement: Supplementary file 6 [file Table4.XLSX]

## Sheet: Sheet1
Pairwise comparisons using t tests with pooled SD
	ETS	WT
WT	0.17	-
Low ETS	1.8e-08	6.7e-12
P value adjustment method: hochberg
