# Supplementary material for: Quantitative Dissection of the Proximal Ciona brachyury Enhancer
Source: Front Cell Dev Biol. 2022 Jan 21;9:804032. doi: 10.3389/fcell.2021.804032 (PMC8814421; doi:10.3389/fcell.2021.804032)
Supplement: Supplementary file 7 [file Table1.XLSX]

## Sheet: Sheet1
Pairwise comparisons using t tests with pooled SD
	T	FoxA	ETS	ZIC	FosJun	ALL	T_FoxA	ZIC_FOS	ETS_FOS	WT
FoxA	2e-16	-	-	-	-	-	-	-	-	-
ETS	0.94	9.3e-16	-	-	-	-	-	-	-	-
ZIC	1.8e-15	0.94	1.4e-11	-	-	-	-	-	-	-
FosJun	0.94	2.5e-16	0.94	4.3e-12	-	-	-	-	-	-
ALL	2e-16	0.94	2e-16	0.1386	2e-16	-	-	-	-	-
T_FoxA	2e-16	0.94	2e-16	0.1626	2e-16	0.94	-	-	-	-
ZIC_FOS	2.2e-10	0.0495	3.1e-07	0.94	1.2e-07	0.0003	0.0004	-	-	-
ETS_FOS	0.0405	7.4e-10	0.6138	1.6e-06	0.4329	6.7e-14	1.1e-13	0.003	-	-
WT	0.94	2e-16	0.94	2e-16	0.94	2e-16	2e-16	2e-10	0.3602	-
RBPJ	1.1e-08	0.0065	7.5e-06	0.3226	3.2e-06	1.8e-05	2.5e-05	0.94	0.0269	2.2e-08
P value adjustment method: hochberg
