# Supplementary material for: Quantitative Dissection of the Proximal Ciona brachyury Enhancer
Source: Front Cell Dev Biol. 2022 Jan 21;9:804032. doi: 10.3389/fcell.2021.804032 (PMC8814421; doi:10.3389/fcell.2021.804032)
Supplement: Supplementary file 8 [file Table5.XLSX]

## Sheet: Sheet1
Pairwise comparisons using t tests with pooled SD
	T	FoxA	ETS	ZIC	FosJun	All	T_FoxA	ZIC_FOS	ETS_FOS	WT
FoxA	0.9916	-	-	-	-	-	-	-	-	-
ETS	0.9916	0.9916	-	-	-	-	-	-	-	-
ZIC	0.9916	0.9916	0.9916	-	-	-	-	-	-	-
FosJun	0.0192	0.9916	0.9916	0.9916	-	-	-	-	-	-
All	0.9916	0.9916	0.9916	0.9916	0.9916	-	-	-	-	-
T_FoxA	0.0066	0.9916	0.9916	0.9916	0.9916	0.9916	-	-	-	-
ZIC_FOS	0.9916	0.9916	0.9916	0.9916	0.9916	0.9916	0.9916	-	-	-
ETS_FOS	0.9916	0.9916	0.9916	0.9916	0.0782	0.9916	0.0304	0.9916	-	-
WT	0.619	0.9916	0.9916	0.9916	0.9916	0.9916	0.7807	0.9916	0.9916	-
RBPJ	0.0024	1.3e-06	1e-07	9e-07	2.9e-11	1.4e-06	4.5e-12	9.4e-08	0.0009	5.7e-11
P value adjustment method: hochberg
