# Supplementary material for: Quantitative Dissection of the Proximal Ciona brachyury Enhancer
Source: Front Cell Dev Biol. 2022 Jan 21;9:804032. doi: 10.3389/fcell.2021.804032 (PMC8814421; doi:10.3389/fcell.2021.804032)
Supplement: Supplementary file 9 [file Table7.XLSX]

## Sheet: Sheet1
Wild Type						Low ETS mutation				Score
index	motif_alt_id	strand	score	p-value	q-value	score	p-value	q-value	matched_sequence	change
11MA0098.3	ETS1	+	5.67273	0.000826	1					Eliminated
176MA0098.3	ETS1	-	0.272727	0.0036	1					Eliminated
233MA0098.3	ETS1	-	-0.945455	0.00469	1					Eliminated
124MA0098.3	ETS1	+	-1.58182	0.00533	1	-10.5636	0.0245	1	AAAGGGAACA	Decrease
28MA0098.3	ETS1	-	-2.98182	0.007	1					Eliminated
326MA0098.3	ETS1	+	-3.65455	0.00794	1					Eliminated
46MA0098.3	ETS1	+	-5.70909	0.0114	1					Eliminated
164MA0098.3	ETS1	+	-6.78182	0.0136	1					Eliminated
215MA0098.3	ETS1	+	-8.87273	0.0189	1					Eliminated
29MA1116.1	RBPJ	-	12.8448	2.79e-05	0.0403					Eliminated
45MA1116.1	RBPJ	+	11.0345	0.000152	0.101					Eliminated
118MA1116.1	RBPJ	+	7.68966	0.000281	0.101	7.68966	0.000281	0.101	GCTGTGAAAG	No change
10MA1116.1	RBPJ	+	4.2069	0.00186	0.448					Eliminated
313MA1127.1	FOSB::JUN	-	18.3706	2.49e-07	9.06e-05	18.3706	2.49e-07	9.06e-05	GATGACGTCAT	No change
343MA1127.1	FOSB::JUN	-	18.3706	2.49e-07	9.06e-05	18.3706	2.49e-07	9.06e-05	GATGACGTCAT	No change
75MA1127.1	FOSB::JUN	+	17.0699	6.59e-07	0.00016	17.0699	6.59e-07	0.00016	GGTGACGTCAT	No change
312MA1127.1	FOSB::JUN	+	16.5105	1.27e-06	0.000228	16.5105	1.27e-06	0.000228	AATGACGTCAT	No change
342MA1127.1	FOSB::JUN	+	16.2587	1.57e-06	0.000228	16.2587	1.57e-06	0.000228	TATGACGTCAT	No change
76MA1127.1	FOSB::JUN	-	15.3566	2.94e-06	0.000305	15.3566	2.94e-06	0.000305	TATGACGTCAC	No change
224MA1127.1	FOSB::JUN	+	15.3566	2.94e-06	0.000305	15.3566	2.94e-06	0.000305	TATGACGTCAC	No change
225MA1127.1	FOSB::JUN	-	14.958	4.45e-06	0.000404	14.958	4.45e-06	0.000404	TGTGACGTCAT	No change
56MA1127.1	FOSB::JUN	-	4.33566	0.00168	0.136	4.33566	0.00168	0.136	TGTGACGTGTT	No change
168MA1127.1	FOSB::JUN	+	3.28671	0.0026	0.199	1.98601	0.0043	0.272	GGTGCCACCAC	Decrease
216MA1127.1	FOSB::JUN	+	2.99301	0.00292	0.212					Eliminated
55MA1127.1	FOSB::JUN	+	2.58741	0.00342	0.226	2.58741	0.00342	0.226	TAACACGTCAC	No change
169MA1127.1	FOSB::JUN	-	1.13986	0.00589	0.356	0.237762	0.00812	0.437	GGTGGTGGCAC	Decrease
81MA1127.1	FOSB::JUN	-	0.636364	0.00707	0.395	0.636364	0.00707	0.395	AGTGATATGAC	No change
123MA0148.3	FOXA1	-	15.2449	3.21e-06	0.00439	-23.5306	0.027	0.868	TCTATGTTCCCTTTC	Decrease
91MA0148.3	FOXA1	-	7.95918	0.000275	0.121	7.95918	0.000275	0.121	CTTGTGTTTGTTTTA	No change
191MA0148.3	FOXA1	-	6.26531	0.000441	0.121	6.26531	0.000441	0.121	TTTATGTTTGTTGAA	No change
239MA0148.3	FOXA1	-	4.5102	0.000654	0.149	2.65306	0.000922	0.18	TGCAAGTTTATACAC	Decrease
173MA0696.1	ZIC1	+	10.9362	1.33e-05	0.00946	16.234	1.28e-06	0.00182	CACCACCCGCGGCG	Increase
160MA0696.1	ZIC1	-	4.10638	0.000136	0.0646	-2.3617	0.000788	0.281	GGCACCGAGCTGTG	Decrease
249MA0009.2	T	-	12.1346	1.18e-05	0.0028	12.1346	1.18e-05	0.0028	TCACACTCGGGTGCAA	No change
159MA0009.2	T	+	10.75	2.17e-05	0.00416	12.9231	8.19e-06	0.0028	TGGCACCGAGCTGTGA	Increase
