# Supplementary material for: Quantitative Dissection of the Proximal Ciona brachyury Enhancer
Source: Front Cell Dev Biol. 2022 Jan 21;9:804032. doi: 10.3389/fcell.2021.804032 (PMC8814421; doi:10.3389/fcell.2021.804032)
Supplement: Supplementary file 10 [file Table8.XLSX]

## Sheet: Sheet1
Mutation list
Index	motif_alt_id	sequence_name	start	stop	strand	score	p-value	q-value	matched_sequence	sequence mutated to	Number of mutated nucleotide
MA0098.3	ETS1	KhS1404:5980-6357	11	20	+	5.67273	0.000826	0.911	ATCGGAAACC	ATCCCTTACC	4
MA1116.1	RBPJ	KhS1404:5980-6357	29	38	-	12.8448	2.79e-05	0.0269	CGTGGGAAGT	CTAGGGAAGT	2
MA1116.1	RBPJ	KhS1404:5980-6357	45	54	+	11.0345	0.000152	0.0734	AATGGGAAAG	AAATGGAAAG	2
MA1127.1	FOSB::JUN	KhS1404:5980-6357	75	85	+	17.0699	6.59e-07	0.000238	GGTGACGTCAT	GGACTGGTCAT	4
MA1127.1	FOSB::JUN	KhS1404:5980-6357	76	86	-	15.3566	2.94e-06	0.000456	TATGACGTCAC	TATGACCAGTC	4
MA0148.3	FOXA1	KhS1404:5980-6357	91	105	-	7.95918	0.000275	0.131	CTTGTGTTTGTTTTA	CTTGTGTTTGTAAAC	4
MA1116.1	RBPJ	KhS1404:5980-6357	118	127	+	7.68966	0.000281	0.0871	GCTGTGAAAG	GCATTGAAAG	2
MA0148.3	FOXA1	KhS1404:5980-6357	123	137	-	15.2449	3.21e-06	0.00325	TCTATGTTTACTTTC	TCTATGTTTACAAAC	4
MA0009.2	T	KhS1404:5980-6357	159	174	+	10.75	2.17e-05	0.00558	TCACAGCTGGATGCCA	ACACAGCTGGAGGCCC	3
MA0696.1	ZIC1	KhS1404:5980-6357	160	173	-	4.10638	0.000136	0.0691	GGCATCCAGCTGTG	GGCATGTAGCTGTG	2
MA0696.1	ZIC1	KhS1404:5980-6357	173	186	+	10.9362	1.33e-05	0.0164	CACCACCTACGGCG	CACCAGGTACGGCG	2
MA0148.3	FOXA1	KhS1404:5980-6357	191	205	-	6.26531	0.000441	0.132	TTTATGTTTGTTGAA	TTAAAGTTTGTTGAA	2
MA1127.1	FOSB::JUN	KhS1404:5980-6357	224	234	+	15.3566	2.94e-06	0.000456	TATGACGTCAC	TAACTGGTCAC	4
MA1127.1	FOSB::JUN	KhS1404:5980-6357	225	235	-	14.958	4.45e-06	0.000603	TGTGACGTCAT	TGTGACCAGTT	4
MA0148.3	FOXA1	KhS1404:5980-6357	239	253	-	4.5102	0.000654	0.156	TGCAAGTTTATACAG	TGCAACAAAATACAG	4
MA0009.2	T	KhS1404:5980-6357	249	264	-	12.1346	1.18e-05	0.0043	TCACACTCGGGTGCAA	TCACTCTCGGGAGCAA	2
MA1127.1	FOSB::JUN	KhS1404:5980-6357	312	322	+	16.5105	1.27e-06	0.000341	AATGACGTCAT	AAACTGGTCAT	4
MA1127.1	FOSB::JUN	KhS1404:5980-6357	313	323	-	18.3706	2.49e-07	0.000135	GATGACGTCAT	GATGACCAGTT	4
MA1127.1	FOSB::JUN	KhS1404:5980-6357	342	352	+	16.2587	1.57e-06	0.000341	TATGACGTCAT	TAACTGGTCAT	4
MA1127.1	FOSB::JUN	KhS1404:5980-6357	343	353	-	18.3706	2.49e-07	0.000135	GATGACGTCAT	GATGACCAGTT	4
Low ETS mutation
Index	motif_alt_id	sequence_name	start	stop	strand	score	p-value	q-value	matched_sequence	sequence mutated to	Number of mutated nucleotide
11MA0098.3	ETS1	KhS1404:5980-6357	11	20	+	5.67273	0.000826	0.608	ATCGGAAACC	ATCGCCTTCC	4
176MA0098.3	ETS1	KhS1404:5980-6357	176	185	-	0.272727	0.0036	0.973	GCCGTAGGTG	GCCCCTTGTG	4
233MA0098.3	ETS1	KhS1404:5980-6357	233	242	-	-0.945455	0.00469	0.973	ACAGGATTGT	ACCCTTTTGT	4
124MA0098.3	ETS1	KhS1404:5980-6357	124	133	+	-1.58182	0.00533	0.973	AAAGTAAACA	AAACCTTACA	4
28MA0098.3	ETS1	KhS1404:5980-6357	28	37	-	-2.98182	0.007	0.973	GTGGGAAGTT	GTGCCTTGTT	4
326MA0098.3	ETS1	KhS1404:5980-6357	326	335	+	-3.65455	0.00794	0.973	ATAGTAAGTT	ATACCTTGTT	4
46MA0098.3	ETS1	KhS1404:5980-6357	46	55	+	-5.70909	0.0114	1	ATGGGAAAGT	ATGCCTTAGT	4
164MA0098.3	ETS1	KhS1404:5980-6357	164	173	+	-6.81818	0.0137	1	GCTGGATGCC	GCTCCTTGCC	4
215MA0098.3	ETS1	KhS1404:5980-6357	215	224	+	-8.83636	0.0188	1	AGAAGAAGTT	AGACCTTGTT	4
